# Supplementary material for: An Information-Geometric Justification for Composite Coherence in Event-Based Narrative Extraction
Source: Entropy (Basel). 2026 Jun 28;28(7):732. doi: 10.3390/e28070732 (PMC13409454; doi:10.3390/e28070732)
Supplement: Supplementary file 1 [file entropy-28-00732-s001.zip]

Archive with 47 entries (42 files):
- downstream/
- downstream/coherence_matrices_Cuba_K18.npz
- downstream/coherence_matrices_Cuba_K18_meta.json
- downstream/judgments_Cuba_stage1_balance.jsonl
- downstream/judgments_Cuba_stage2_combinator.jsonl
- downstream/judgments_Cuba_stage3_channels.jsonl
- downstream/judgments_VisPub_stage1_balance.jsonl
- downstream/judgments_VisPub_stage2_combinator.jsonl
- downstream/judgments_VisPub_stage3_channels.jsonl
- downstream/paths_Cuba_combinators.json
- downstream/paths_VisPub_combinators.json
- embeddings/
- embeddings/AMiner_GPT4.npy
- embeddings/CovidData_GPT4.npy
- embeddings/Cuba_GPT4.npy
- embeddings/Cuba_MiniLM-L6.npy
- embeddings/Cuba_MPNet.npy
- embeddings/VisPubData_GPT4.npy
- embeddings/VisPub_MiniLM-L6.npy
- embeddings/VisPub_MPNet.npy
- embeddings/VisPub_SPECTER2.npy
- internal_consistency/
- internal_consistency/membership_AMiner_K163.npy
- internal_consistency/membership_COVID_K2.npy
- internal_consistency/membership_Cuba_K11.npy
- internal_consistency/membership_VisPub_K113.npy
- internal_consistency/membership_Wikispeedia_K127.npy
- README.txt
- reproduce.py
- roger/
- roger/ground_truth.json
- roger/image_names.json
- roger/ROGER_DETR.npy
- supplementary/
- supplementary/crosscorpus_bootstrap_CIs.json
- supplementary/exp7_corpora_gap_profile.json
- supplementary/exp7_wikispeedia_gap_profile.json
- supplementary/exp7_wikispeedia_results.json
- supplementary/inter_judge_agreement.json
- supplementary/S1_alternative_topic_models.json
- supplementary/S2_cluster_count_sweep.json
- supplementary/S3_embedding_sensitivity.json
- supplementary/S4_component_ablation.json
- supplementary/S5_embedding_perturbation.json
- supplementary/S8_roger_gap_profile.json
- supplementary/S9_lp_veto_sweep.json
- Supplementary_Material_S1_S9.pdf
