# Supplementary material for: An Information-Geometric Justification for Composite Coherence in Event-Based Narrative Extraction
Source: Entropy (Basel). 2026 Jun 28;28(7):732. doi: 10.3390/e28070732 (PMC13409454; doi:10.3390/e28070732)
Supplement: Supplementary file 1 [file entropy-28-00732-s001.zip › downstream/coherence_matrices_Cuba_K18_meta.json]

{
  "GM": {
    "combinator": "GM",
    "smoothing": 0,
    "balanced": false,
    "umap_k_star": 5,
    "n_clusters": 18,
    "umap_sweep": [
      [
        2,
        0.09354067593812943
      ],
      [
        3,
        0.06378936767578125
      ],
      [
        5,
        0.04644934833049774
      ],
      [
        8,
        0.046704795211553574
      ],
      [
        10,
        0.043843694031238556
      ],
      [
        15,
        0.04406262934207916
      ],
      [
        20,
        0.044523514807224274
      ]
    ]
  },
  "GM_bal": {
    "combinator": "GM",
    "smoothing": 0.015877793097640577,
    "balanced": true,
    "gamma": 1.0000005898421847,
    "umap_k_star": 5,
    "n_clusters": 18
  },
  "AM": {
    "combinator": "AM",
    "smoothing": 0,
    "balanced": false,
    "umap_k_star": 5,
    "n_clusters": 18,
    "umap_sweep": [
      [
        2,
        0.09354067593812943
      ],
      [
        3,
        0.06378936767578125
      ],
      [
        5,
        0.04644934833049774
      ],
      [
        8,
        0.046704795211553574
      ],
      [
        10,
        0.043843694031238556
      ],
      [
        15,
        0.04406262934207916
      ],
      [
        20,
        0.044523514807224274
      ]
    ]
  },
  "AM_bal": {
    "combinator": "AM",
    "smoothing": 0.013153562944392861,
    "balanced": true,
    "gamma": 1.0000004761445027,
    "umap_k_star": 5,
    "n_clusters": 18
  },
  "HM": {
    "combinator": "HM",
    "smoothing": 0,
    "balanced": false,
    "umap_k_star": 5,
    "n_clusters": 18,
    "umap_sweep": [
      [
        2,
        0.09354067593812943
      ],
      [
        3,
        0.06378936767578125
      ],
      [
        5,
        0.04644934833049774
      ],
      [
        8,
        0.046704795211553574
      ],
      [
        10,
        0.043843694031238556
      ],
      [
        15,
        0.04406262934207916
      ],
      [
        20,
        0.044523514807224274
      ]
    ]
  },
  "HM_bal": {
    "combinator": "HM",
    "smoothing": 0.01422686372919828,
    "balanced": true,
    "gamma": 0.9999988767290302,
    "umap_k_star": 5,
    "n_clusters": 18
  },
  "Min": {
    "combinator": "Min",
    "smoothing": 0,
    "balanced": false,
    "umap_k_star": 5,
    "n_clusters": 18,
    "umap_sweep": [
      [
        2,
        0.09354067593812943
      ],
      [
        3,
        0.06378936767578125
      ],
      [
        5,
        0.04644934833049774
      ],
      [
        8,
        0.046704795211553574
      ],
      [
        10,
        0.043843694031238556
      ],
      [
        15,
        0.04406262934207916
      ],
      [
        20,
        0.044523514807224274
      ]
    ]
  },
  "Min_bal": {
    "combinator": "Min",
    "smoothing": 0.021507689933760468,
    "balanced": true,
    "gamma": 0.9999998695822104,
    "umap_k_star": 5,
    "n_clusters": 18
  },
  "Max": {
    "combinator": "Max",
    "smoothing": 0,
    "balanced": false,
    "umap_k_star": 5,
    "n_clusters": 18,
    "umap_sweep": [
      [
        2,
        0.09354067593812943
      ],
      [
        3,
        0.06378936767578125
      ],
      [
        5,
        0.04644934833049774
      ],
      [
        8,
        0.046704795211553574
      ],
      [
        10,
        0.043843694031238556
      ],
      [
        15,
        0.04406262934207916
      ],
      [
        20,
        0.044523514807224274
      ]
    ]
  },
  "Max_bal": {
    "combinator": "Max",
    "smoothing": 0.021507689933760468,
    "balanced": true,
    "gamma": 0.9999998695822104,
    "umap_k_star": 5,
    "n_clusters": 18
  },
  "Quad": {
    "combinator": "Quad",
    "smoothing": 0,
    "balanced": false,
    "umap_k_star": 5,
    "n_clusters": 18,
    "umap_sweep": [
      [
        2,
        0.09354067593812943
      ],
      [
        3,
        0.06378936767578125
      ],
      [
        5,
        0.04644934833049774
      ],
      [
        8,
        0.046704795211553574
      ],
      [
        10,
        0.043843694031238556
      ],
      [
        15,
        0.04406262934207916
      ],
      [
        20,
        0.044523514807224274
      ]
    ]
  },
  "Quad_bal": {
    "combinator": "Quad",
    "smoothing": 0.017195055681313576,
    "balanced": true,
    "gamma": 0.9999999408132955,
    "umap_k_star": 5,
    "n_clusters": 18
  },
  "A_only": {
    "combinator": "A_only",
    "smoothing": 0,
    "umap_k_star": 5,
    "n_clusters": 18
  },
  "T_only": {
    "combinator": "T_only",
    "smoothing": 0,
    "umap_k_star": 5,
    "n_clusters": 18
  }
}
