# Supplementary material for: An Information-Geometric Justification for Composite Coherence in Event-Based Narrative Extraction
Source: Entropy (Basel). 2026 Jun 28;28(7):732. doi: 10.3390/e28070732 (PMC13409454; doi:10.3390/e28070732)
Supplement: Supplementary file 1 [file entropy-28-00732-s001.zip › downstream/judgments_Cuba_stage1_balance.jsonl]

{"pair_idx": 0, "source": 102, "target": 370, "method": "GM", "model": "claude-opus-4-6", "scores": {"overall": 95.0}, "raw_response": "JUSTIFICATION: This sequence forms a highly coherent chronological narrative tracing the July 2021 Cuban protests from their eruption through international reactions, government counter-rallies, opposition responses, mass trials, and ongoing U.S. political debate about intervention. Each document follows logically from the previous one, covering different facets of the same evolving story without any jarring transitions.\nCOHERENCE_SCORE: 95", "path": [102, 183, 220, 221, 227, 245, 283, 346, 370], "timestamp": 1773685167.980175, "stage": "stage1_balance"}
{"pair_idx": 0, "source": 102, "target": 370, "method": "GM", "model": "gpt-5.4", "scores": {"overall": 78.0}, "raw_response": "JUSTIFICATION: The sequence is broadly coherent because nearly every document concerns the July 2021 Cuba protests and the evolving political/media response, moving from Biden\u2019s initial reaction to protests, to pro- and anti-regime reactions, repression, and later U.S. policy criticism. What weakens it is the inclusion of more opinionated U.S. political pieces like the BLM and polling articles, plus some redundancy among the July 17 rally stories, which makes the progression less clean.\n\nCOHERENCE_SCORE: 78", "path": [102, 183, 220, 221, 227, 245, 283, 346, 370], "timestamp": 1773685173.9464314, "stage": "stage1_balance"}
{"pair_idx": 0, "source": 102, "target": 370, "method": "GM_bal", "model": "claude-opus-4-6", "scores": {"overall": 92.0}, "raw_response": "JUSTIFICATION: The sequence forms a highly coherent chronological narrative tracking the July 2021 Cuba protests, from Biden's initial response through BLM's controversial stance, government counter-rallies, Cuban-American calls for intervention, opposition activity, COVID-19 vaccine issues, mass trials of protesters, and GOP criticism of Biden's response. Each document follows logically from the previous ones, and the overall progression tells a complete story arc of the crisis and its aftermath.\nCOHERENCE_SCORE: 92", "path": [102, 183, 220, 221, 227, 245, 247, 265, 346, 370], "timestamp": 1773685180.5693526, "stage": "stage1_balance"}
{"pair_idx": 0, "source": 102, "target": 370, "method": "GM_bal", "model": "gpt-5.4", "scores": {"overall": 74.0}, "raw_response": "JUSTIFICATION: The sequence is broadly coherent because most items revolve around the July 2021 Cuba protests and their aftermath, moving from Biden\u2019s reaction to pro-government rallies, opposition activity, repression, and U.S. political responses. What weakens it is the inclusion of ideologically slanted or less clearly connected items\u2014especially the BLM piece and the regional military chief story\u2014which feel more like partisan or tangential inserts than necessary logical steps.\n\nCOHERENCE_SCORE: 74", "path": [102, 183, 220, 221, 227, 245, 247, 265, 346, 370], "timestamp": 1773685184.3897877, "stage": "stage1_balance"}
{"pair_idx": 1, "source": 71, "target": 298, "method": "GM", "model": "claude-opus-4-6", "scores": {"overall": 95.0}, "raw_response": "JUSTIFICATION: This sequence is highly coherent, tracing a clear chronological narrative arc from the initial Cuban protests (July 12) through Cuban-American solidarity demonstrations in the U.S., political reactions from DeSantis and Biden critics, and culminating in the Biden administration's policy response with sanctions on July 22. Each document follows logically from the previous one, with natural thematic and temporal progression.\nCOHERENCE_SCORE: 95", "path": [71, 130, 140, 143, 168, 257, 260, 298], "timestamp": 1773685190.660345, "stage": "stage1_balance"}
{"pair_idx": 1, "source": 71, "target": 298, "method": "GM", "model": "gpt-5.4", "scores": {"overall": 82.0}, "raw_response": "JUSTIFICATION: The sequence is fairly coherent: it starts with the Cuban regime\u2019s crackdown, moves to immediate U.S.-based solidarity protests and political/media reactions, then shifts to U.S. policy responses and criticism of Biden before ending with actual sanctions. What weakens it is some redundancy among the July 14 protest stories and a slightly choppy jump between grassroots demonstrations, DeSantis/media disputes, and federal policy developments.\n\nCOHERENCE_SCORE: 82", "path": [71, 130, 140, 143, 168, 257, 260, 298], "timestamp": 1773685194.665473, "stage": "stage1_balance"}
{"pair_idx": 2, "source": 102, "target": 399, "method": "GM", "model": "claude-opus-4-6", "scores": {"overall": 55.0}, "raw_response": "JUSTIFICATION: The sequence maintains a consistent thematic focus on Cuba, progressing from Biden's response to Cuban protests, to Mexico's political stance on Cuba, to a human story illustrating the desperation of Cubans fleeing\u2014all within a few months in 2021. However, the transition from Mexican politics (document 2) to a Florida doctor finding a raft (document 3) is a loose connection, linked only by the broad Cuba theme rather than a direct logical progression.\n\nCOHERENCE_SCORE: 55", "path": [102, 317, 399], "timestamp": 1773685201.2219603, "stage": "stage1_balance"}
{"pair_idx": 2, "source": 102, "target": 399, "method": "GM", "model": "gpt-5.4", "scores": {"overall": 72.0}, "raw_response": "JUSTIFICATION: The sequence is moderately coherent because all three documents center on Cuba and contrasting reactions to the island\u2019s political crisis and migration pressures: Biden\u2019s praise of anti-government protests, Mexico\u2019s defense of Cuba, and then evidence of Cubans risking dangerous escape. What doesn\u2019t work as well is that the middle step is more a parallel political reaction than a clear bridge, so the progression is thematic rather than strongly causal or narrative.  \nCOHERENCE_SCORE: 72", "path": [102, 317, 399], "timestamp": 1773685205.939102, "stage": "stage1_balance"}
{"pair_idx": 3, "source": 74, "target": 365, "method": "GM", "model": "claude-opus-4-6", "scores": {"overall": 78.0}, "raw_response": "JUSTIFICATION: The sequence forms a coherent narrative arc around the 2021 Cuban political crisis: it starts with Biden's Cuba policy stance, moves to the outbreak of protests, covers the U.S. domestic reaction in Florida, touches on mysterious military deaths during the same period, and concludes with the human rights aftermath of mass arrests. Each document follows logically in both chronology and thematic progression, though document 4 about generals' deaths is a slight tangent from the protest-focused thread.\nCOHERENCE_SCORE: 78", "path": [74, 81, 191, 342, 365], "timestamp": 1773685217.0556035, "stage": "stage1_balance"}
{"pair_idx": 3, "source": 74, "target": 365, "method": "GM", "model": "gpt-5.4", "scores": {"overall": 78.0}, "raw_response": "JUSTIFICATION: The sequence is fairly coherent: it starts with Biden/Cuba policy context, moves directly into the July 2021 Cuban protests, then to Florida solidarity demonstrations, and returns to developments inside Cuba with military deaths and a later roundup of arrests/disappearances. What doesn\u2019t work as well is that the Florida \u201cdouble standard\u201d item is a bit of a side branch, and the generals\u2019 deaths article feels only loosely connected to the protest/repression thread.\n\nCOHERENCE_SCORE: 78", "path": [74, 81, 191, 342, 365], "timestamp": 1773685222.015468, "stage": "stage1_balance"}
{"pair_idx": 3, "source": 74, "target": 365, "method": "GM_bal", "model": "claude-opus-4-6", "scores": {"overall": 90.0}, "raw_response": "JUSTIFICATION: The sequence forms a highly coherent progression: it begins with Biden's Cuba policy stance, moves to the eruption of anti-government protests in Cuba, covers the U.S. domestic reaction to those protests, and then tracks the Cuban government's crackdown and its aftermath, including mysterious military deaths, repression, and mass arrests. Each document follows logically from the previous one in both topic and chronology.\nCOHERENCE_SCORE: 90", "path": [74, 81, 191, 342, 343, 365], "timestamp": 1773685228.4473011, "stage": "stage1_balance"}
{"pair_idx": 3, "source": 74, "target": 365, "method": "GM_bal", "model": "gpt-5.4", "scores": {"overall": 78.0}, "raw_response": "JUSTIFICATION: The sequence is mostly coherent because it stays tightly focused on Cuba in July\u2013August 2021, moving from Biden/Cuba policy context to the outbreak of protests and then to the regime\u2019s crackdown and mounting arrests. What works less well is that the Florida protest piece and the article about Cuban generals dying feel somewhat tangential to the main repression narrative, so the chain is more topical than strongly step-by-step causal.\n\nCOHERENCE_SCORE: 78", "path": [74, 81, 191, 342, 343, 365], "timestamp": 1773685231.876758, "stage": "stage1_balance"}
{"pair_idx": 4, "source": 116, "target": 377, "method": "GM", "model": "claude-opus-4-6", "scores": {"overall": 78.0}, "raw_response": "JUSTIFICATION: The sequence maintains a strong thematic focus on the 2021 Cuban protests and their aftermath, progressing naturally from the initial unrest (July 11) through U.S. political reactions, debates about Cuba's conditions, protest movements in the U.S., diplomatic responses, and ending with continued reporting on human rights conditions in Cuba. The final document is a slight shift toward a specific COVID-related human rights issue, but it still fits within the broader narrative of Cuban government failures that fueled the protests.\nCOHERENCE_SCORE: 78", "path": [116, 138, 151, 198, 231, 259, 271, 285, 377], "timestamp": 1773685238.6540911, "stage": "stage1_balance"}
{"pair_idx": 4, "source": 116, "target": 377, "method": "GM", "model": "gpt-5.4", "scores": {"overall": 82.0}, "raw_response": "JUSTIFICATION: The sequence is mostly coherent because it stays tightly focused on the July 2021 Cuba protests and their aftermath, moving from U.S. concern to debate over causes, calls for action, and later human-rights-related fallout. What weakens it is the inclusion of a more ideological sidebar on Cuba\u2019s health care system and some redundancy among U.S./Florida reaction pieces, which makes the progression feel somewhat repetitive rather than strongly cumulative.\n\nCOHERENCE_SCORE: 82", "path": [116, 138, 151, 198, 231, 259, 271, 285, 377], "timestamp": 1773685244.8257856, "stage": "stage1_balance"}
{"pair_idx": 4, "source": 116, "target": 377, "method": "GM_bal", "model": "claude-opus-4-6", "scores": {"overall": 72.0}, "raw_response": "JUSTIFICATION: The sequence follows a coherent progression from the initial Cuba protests (July 11) through escalation, international reaction, calls for U.S. intervention, and broader humanitarian concerns. The final document shifts from protest coverage to a specific COVID quarantine complaint, which is thematically adjacent (Cuba's humanitarian crisis/government failures) but represents a noticeable topical drift from the protest narrative.\n\nCOHERENCE_SCORE: 72", "path": [116, 126, 129, 222, 233, 285, 377], "timestamp": 1773685251.1784756, "stage": "stage1_balance"}
{"pair_idx": 4, "source": 116, "target": 377, "method": "GM_bal", "model": "gpt-5.4", "scores": {"overall": 78.0}, "raw_response": "JUSTIFICATION: The sequence is coherent at first: it moves naturally from the initial U.S. reaction to Cuba\u2019s July 2021 protests, to a death in the unrest, broader live coverage, and then to U.S./Miami exile and policy-response discussions. It becomes weaker at the end, since the August article on poor quarantine conditions in Cuba is related by broader Cuban government/COVID-19 hardship themes but is less directly connected to the protest-response thread.\n\nCOHERENCE_SCORE: 78", "path": [116, 126, 129, 222, 233, 285, 377], "timestamp": 1773685256.2193122, "stage": "stage1_balance"}
{"pair_idx": 5, "source": 103, "target": 408, "method": "GM", "model": "claude-opus-4-6", "scores": {"overall": 90.0}, "raw_response": "JUSTIFICATION: This sequence is highly coherent, tracing the July 2021 Cuban protests from the initial event through Cuban-American solidarity protests, political responses, government crackdowns, US sanctions, and a follow-up human rights report. Each document follows logically from the previous one in a clear chronological and thematic progression, with only minor detours (e.g., the Haiti migration angle in document 5 and the BLM controversy in document 7) that still connect meaningfully to the central narrative.\n\nCOHERENCE_SCORE: 90", "path": [103, 115, 140, 146, 152, 157, 178, 222, 231, 284, 291, 307, 408], "timestamp": 1773685264.316833, "stage": "stage1_balance"}
{"pair_idx": 5, "source": 103, "target": 408, "method": "GM", "model": "gpt-5.4", "scores": {"overall": 82.0}, "raw_response": "JUSTIFICATION: The sequence is broadly coherent around the July 2021 Cuba protests: it moves from unrest inside Cuba to diaspora protests in the U.S., political reactions, repression, sanctions, and later human-rights follow-up. What weakens it is some redundancy among the protest-response articles and a few looser jumps, especially the inclusion of Haiti/migration and Mexico aid, which are related contextually but not tightly linked step-to-step.\n\nCOHERENCE_SCORE: 82", "path": [103, 115, 140, 146, 152, 157, 178, 222, 231, 284, 291, 307, 408], "timestamp": 1773685267.5538335, "stage": "stage1_balance"}
{"pair_idx": 5, "source": 103, "target": 408, "method": "GM_bal", "model": "claude-opus-4-6", "scores": {"overall": 89.0}, "raw_response": "JUSTIFICATION: This sequence follows a highly coherent narrative arc: it begins with the Cuba protests breaking out, moves through Cuban-American solidarity demonstrations and political reactions in the US, covers the Cuban government's response, and then tracks the aftermath of detentions, trials, and human rights reports over the following months. The only slight detour is the BLM/Fidel Castro article (doc 6), which is tangentially related but still connected to the broader Cuba protest discourse.\n\nCOHERENCE_SCORE: 89", "path": [103, 115, 140, 146, 152, 202, 235, 241, 259, 302, 330, 382, 408], "timestamp": 1773685274.0487895, "stage": "stage1_balance"}
{"pair_idx": 5, "source": 103, "target": 408, "method": "GM_bal", "model": "gpt-5.4", "scores": {"overall": 82.0}, "raw_response": "JUSTIFICATION: The sequence is mostly coherent: it begins with the July 2021 Cuban protests, moves through U.S. and Cuban-American reactions, then shifts into reports of government repression, detentions, and later human-rights findings. What weakens it is the inclusion of tangential or partisan-angle pieces like the BLM article and some repetitive U.S. reaction stories, which interrupt an otherwise clear progression from unrest to crackdown to retrospective assessment.\n\nCOHERENCE_SCORE: 82", "path": [103, 115, 140, 146, 152, 202, 235, 241, 259, 302, 330, 382, 408], "timestamp": 1773685278.1539598, "stage": "stage1_balance"}
{"pair_idx": 6, "source": 52, "target": 279, "method": "GM", "model": "claude-opus-4-6", "scores": {"overall": 92.0}, "raw_response": "JUSTIFICATION: The sequence follows a tight, logical progression: it begins with the outbreak of Cuban protests, moves through U.S. political reactions (Biden, Florida Democrats, DeSantis), then covers international responses (Venezuelan denial), and concludes with a reflective analysis of the protests' long-term significance. All documents are thematically unified around the July 2021 Cuba protests, and the chronological ordering is coherent.\nCOHERENCE_SCORE: 92", "path": [52, 77, 88, 94, 179, 279], "timestamp": 1773685284.2416992, "stage": "stage1_balance"}
{"pair_idx": 6, "source": 52, "target": 279, "method": "GM", "model": "gpt-5.4", "scores": {"overall": 82.0}, "raw_response": "JUSTIFICATION: The sequence is fairly coherent because every document centers on the July 2021 Cuba protests and moves from the outbreak of demonstrations to U.S. political reactions, regional/international responses, and then broader analysis of their implications. What weakens it is that items 2\u20134 are somewhat redundant same-day reaction pieces and the transition from U.S. partisan reactions back to on-the-ground Cuban protest coverage is not especially smooth.  \nCOHERENCE_SCORE: 82", "path": [52, 77, 88, 94, 179, 279], "timestamp": 1773685288.5339694, "stage": "stage1_balance"}
{"pair_idx": 6, "source": 52, "target": 279, "method": "GM_bal", "model": "claude-opus-4-6", "scores": {"overall": 88.0}, "raw_response": "JUSTIFICATION: The sequence is highly coherent, following the July 2021 Cuba protests from their outbreak through arrests, international concerns, U.S. policy debates, government crackdowns, and broader reflections on the future of Cuba's communist government. Each document logically follows the previous one in both chronology and thematic progression, though the editorial piece (#4) is slightly tangential as it focuses on historical U.S. left sympathies rather than the unfolding events.\n\nCOHERENCE_SCORE: 88", "path": [52, 90, 93, 96, 107, 219, 224, 239, 279], "timestamp": 1773685295.2773738, "stage": "stage1_balance"}
{"pair_idx": 6, "source": 52, "target": 279, "method": "GM_bal", "model": "gpt-5.4", "scores": {"overall": 78.0}, "raw_response": "JUSTIFICATION: The sequence is broadly coherent because it stays tightly centered on the July 2021 Cuba protests and moves from the protests themselves to arrests, repression, U.S. political reactions, and broader implications for the regime. What weakens it is that several steps are repetitive or partisan-detour commentary pieces rather than clear logical bridges, so the progression feels more like clustered related coverage than a clean narrative chain.\n\nCOHERENCE_SCORE: 78", "path": [52, 90, 93, 96, 107, 219, 224, 239, 279], "timestamp": 1773685298.5774305, "stage": "stage1_balance"}
{"pair_idx": 7, "source": 87, "target": 315, "method": "GM", "model": "claude-opus-4-6", "scores": {"overall": 62.0}, "raw_response": "JUSTIFICATION: The sequence logically progresses from coverage of Cuban protests (Miami mayor's reaction, then the protests themselves) to Russia sending COVID-19 aid to Cuba, which connects as a geopolitical response to Cuba's crisis but represents a slight thematic shift from protest coverage to international aid dynamics. The overall progression is reasonable given the temporal proximity and shared focus on Cuba's struggles.\nCOHERENCE_SCORE: 62", "path": [87, 278, 315], "timestamp": 1773685305.5521681, "stage": "stage1_balance"}
{"pair_idx": 7, "source": 87, "target": 315, "method": "GM", "model": "gpt-5.4", "scores": {"overall": 78.0}, "raw_response": "JUSTIFICATION: The sequence is fairly coherent because all three documents center on Cuba\u2019s July 2021 crisis: the first reacts politically to the anti-government protests, the second directly reports on those protests, and the third follows with an international response tied to Cuba\u2019s worsening conditions. What doesn\u2019t work as well is that the first two are somewhat redundant and slightly out of explanatory order, while the last shifts from protest politics to COVID aid rather than continuing the democracy/protest thread directly.\n\nCOHERENCE_SCORE: 78", "path": [87, 278, 315], "timestamp": 1773685311.6415975, "stage": "stage1_balance"}
{"pair_idx": 8, "source": 129, "target": 298, "method": "GM", "model": "claude-opus-4-6", "scores": {"overall": 92.0}, "raw_response": "JUSTIFICATION: The sequence forms a highly coherent progression tracking the July 2021 Cuban protests and the U.S. political response: starting with the protests themselves, moving through domestic political reactions (GOP criticism of BLM, Biden's response, AOC's comments), and concluding with the Biden administration imposing sanctions. Each document follows logically from the previous one with a clear thematic and chronological thread.\nCOHERENCE_SCORE: 92", "path": [129, 178, 186, 190, 298], "timestamp": 1773685317.4816701, "stage": "stage1_balance"}
{"pair_idx": 8, "source": 129, "target": 298, "method": "GM", "model": "gpt-5.4", "scores": {"overall": 78.0}, "raw_response": "JUSTIFICATION: The sequence is fairly coherent because all five documents center on the July 2021 Cuba protests and the U.S. political/media response, moving from breaking developments to reactions from BLM, Biden, AOC, and then to actual U.S. sanctions. What weakens it is that steps 2\u20134 are more like parallel partisan reaction pieces published the same day rather than a strong causal progression from one document to the next.\n\nCOHERENCE_SCORE: 78", "path": [129, 178, 186, 190, 298], "timestamp": 1773685322.0184493, "stage": "stage1_balance"}
{"pair_idx": 8, "source": 129, "target": 298, "method": "GM_bal", "model": "claude-opus-4-6", "scores": {"overall": 92.0}, "raw_response": "JUSTIFICATION: The sequence forms a highly coherent progression covering the July 2021 Cuban protests and their political aftermath in the U.S., moving logically from the initial protests and crackdown, through domestic political reactions (BLM controversy, Rubio's response), U.S. immigration warnings, and culminating in the Biden administration's sanctions response. Each document flows naturally from the previous one both chronologically and thematically.\nCOHERENCE_SCORE: 92", "path": [129, 178, 193, 195, 298], "timestamp": 1773685328.3355966, "stage": "stage1_balance"}
{"pair_idx": 8, "source": 129, "target": 298, "method": "GM_bal", "model": "gpt-5.4", "scores": {"overall": 82.0}, "raw_response": "JUSTIFICATION: The sequence is fairly coherent because all five articles center on the July 2021 Cuba protests and the U.S. political/government response, with clear thematic continuity from unrest, to reactions in U.S. politics, to migration warnings, and finally sanctions. What doesn\u2019t work as well is that items 2 and 3 are somewhat redundant Fox/BLM reaction pieces, so the chain feels more like clustered related coverage than a strong step-by-step progression.\n\nCOHERENCE_SCORE: 82", "path": [129, 178, 193, 195, 298], "timestamp": 1773685332.06675, "stage": "stage1_balance"}
{"pair_idx": 9, "source": 57, "target": 299, "method": "GM", "model": "claude-opus-4-6", "scores": {"overall": 95.0}, "raw_response": "JUSTIFICATION: This sequence follows a highly coherent chronological progression of the July 2021 Cuban protests, moving naturally from the initial outbreak and reactions, through domestic and international political responses, to the U.S. policy actions taken in response. Each document logically follows from the previous one with no thematic gaps or jarring transitions.\nCOHERENCE_SCORE: 95", "path": [57, 78, 86, 98, 238, 244, 292, 299], "timestamp": 1773685337.603595, "stage": "stage1_balance"}
{"pair_idx": 9, "source": 57, "target": 299, "method": "GM", "model": "gpt-5.4", "scores": {"overall": 86.0}, "raw_response": "JUSTIFICATION: The sequence is broadly coherent because all items center on the July 2021 Cuban protests and move from the outbreak of demonstrations, to U.S. and Cuban government reactions, then to diaspora protests in Miami and later policy responses such as GOP pressure and U.S. sanctions. What weakens it is some redundancy and partisan reframing between adjacent documents\u2014especially the Fox opinion/political pieces\u2014so the progression is more thematic than a tightly causal step-by-step chain.\n\nCOHERENCE_SCORE: 86", "path": [57, 78, 86, 98, 238, 244, 292, 299], "timestamp": 1773685341.4040563, "stage": "stage1_balance"}
{"pair_idx": 10, "source": 88, "target": 326, "method": "GM", "model": "claude-opus-4-6", "scores": {"overall": 82.0}, "raw_response": "JUSTIFICATION: The sequence follows a clear and logical progression: it begins with the immediate U.S. political reaction to the July 2021 Cuban protests, moves through commentary on the American left's relationship with Cuba, then covers specific politicians' responses, shifts to analysis of the protests' underlying causes (including sanctions), and concludes with an international leader calling for lifting the embargo\u2014a natural thematic escalation from domestic politics to international diplomacy. Each document connects naturally to the next through the shared topic of the Cuban protests and the debate over U.S. policy toward Cuba.\n\nCOHERENCE_SCORE: 82", "path": [88, 96, 108, 198, 326], "timestamp": 1773685348.432096, "stage": "stage1_balance"}
{"pair_idx": 10, "source": 88, "target": 326, "method": "GM", "model": "gpt-5.4", "scores": {"overall": 78.0}, "raw_response": "JUSTIFICATION: The sequence is reasonably coherent because every document centers on the July 2021 Cuba protests and debates over the U.S. embargo/sanctions, moving from Florida partisan reactions to broader left-right arguments and then to an international policy response from Mexico. What weakens it is that several steps are more repetitive than progressive, with adjacent items mostly offering ideological takes on the same event rather than a clearly developing narrative.\n\nCOHERENCE_SCORE: 78", "path": [88, 96, 108, 198, 326], "timestamp": 1773685352.2346606, "stage": "stage1_balance"}
{"pair_idx": 10, "source": 88, "target": 326, "method": "GM_bal", "model": "claude-opus-4-6", "scores": {"overall": 82.0}, "raw_response": "JUSTIFICATION: The sequence follows a coherent narrative arc around the July 2021 Cuban protests, starting with U.S. domestic political reactions (DeSantis, Democrats, the American left's history with Castro, Sanders/AOC), moving to the protests themselves and DeSantis's internet proposal, and concluding with international diplomatic pressure regarding the Cuba embargo. Each document logically connects to the next through the shared Cuba protests theme, though the final document shifts slightly to international diplomacy.\nCOHERENCE_SCORE: 82", "path": [88, 96, 108, 129, 151, 326], "timestamp": 1773685360.861362, "stage": "stage1_balance"}
{"pair_idx": 10, "source": 88, "target": 326, "method": "GM_bal", "model": "gpt-5.4", "scores": {"overall": 78.0}, "raw_response": "JUSTIFICATION: The sequence is fairly coherent because all documents center on the July 2021 Cuba protests and reactions from U.S. politicians, moving from domestic partisan responses to protest developments, DeSantis\u2019s proposed internet response, and finally a regional-policy angle via Mexico\u2019s call on Biden over the embargo. What doesn\u2019t work as well is that the first three items are somewhat repetitive opinion-driven takes on U.S. left reactions, so the progression feels more like clustered commentary than a clearly evolving chain until the later documents broaden the context.\n\nCOHERENCE_SCORE: 78", "path": [88, 96, 108, 129, 151, 326], "timestamp": 1773685365.5979283, "stage": "stage1_balance"}
{"pair_idx": 11, "source": 58, "target": 292, "method": "GM", "model": "claude-opus-4-6", "scores": {"overall": 92.0}, "raw_response": "JUSTIFICATION: The sequence follows a clear and logical chronological progression from July 12-22, 2021, tracking the Cuban protests story from the Biden administration's initial response, through Miami solidarity protests, White House demonstrations, Cuba's worsening COVID/unrest situation, to Republican congressional strategy sessions\u2014each document naturally building on the previous context. The thematic consistency around Cuban protests, U.S. political responses, and the intersection of COVID and anti-communist unrest makes this a highly coherent sequence.\nCOHERENCE_SCORE: 92", "path": [58, 115, 209, 244, 292], "timestamp": 1773685372.3190708, "stage": "stage1_balance"}
{"pair_idx": 11, "source": 58, "target": 292, "method": "GM", "model": "gpt-5.4", "scores": {"overall": 84.0}, "raw_response": "JUSTIFICATION: The sequence is largely coherent because all five documents center on the July 2021 Cuba protests and move plausibly from the Biden administration\u2019s initial framing, to U.S.-based street protests, to demonstrations at the White House, and then to broader reporting and congressional response. What weakens it slightly is that item 4 shifts from protest politics to a COVID-focused situational report, which connects contextually but is less directly a continuation of the activist/policy escalation in the surrounding documents.\n\nCOHERENCE_SCORE: 84", "path": [58, 115, 209, 244, 292], "timestamp": 1773685376.9527738, "stage": "stage1_balance"}
{"pair_idx": 11, "source": 58, "target": 292, "method": "GM_bal", "model": "claude-opus-4-6", "scores": {"overall": 90.0}, "raw_response": "JUSTIFICATION: The sequence follows a clear and logical chronological progression tracking the July 2021 Cuban protests, moving from the initial protests and Biden administration response, through Cuban-American solidarity demonstrations in Florida and at the White House, to the broader political and public health context, and finally to Republican congressional strategy discussions. Each document naturally connects to the next, and the overall narrative arc from event to political response is coherent and well-structured.\nCOHERENCE_SCORE: 90", "path": [58, 72, 115, 209, 244, 292], "timestamp": 1773685383.6165054, "stage": "stage1_balance"}
{"pair_idx": 11, "source": 58, "target": 292, "method": "GM_bal", "model": "gpt-5.4", "scores": {"overall": 84.0}, "raw_response": "JUSTIFICATION: The sequence is fairly coherent because it stays tightly focused on the July 2021 Cuba protests and moves from initial U.S. political reactions, to public demonstrations in Florida and Washington, and then to broader context and congressional strategy. What weakens it slightly is that document 5 shifts toward COVID/public health framing rather than protest-response dynamics, making that transition a bit less direct.\n\nCOHERENCE_SCORE: 84", "path": [58, 72, 115, 209, 244, 292], "timestamp": 1773685389.0574048, "stage": "stage1_balance"}
{"pair_idx": 12, "source": 50, "target": 385, "method": "GM", "model": "claude-opus-4-6", "scores": {"overall": 72.0}, "raw_response": "JUSTIFICATION: The sequence begins coherently with the July 2021 Cuban protests, covering reactions, arrests, political fallout, and international responses (documents 1-7), then transitions naturally to Cuba's broader humanitarian crisis with COVID-19 conditions (documents 8-10). The shift from protest coverage to pandemic struggles is a reasonable thematic progression, though the connection between documents 7 (Florida Latino politics) and 8 (pregnant women in quarantine) is somewhat abrupt.\nCOHERENCE_SCORE: 72", "path": [50, 62, 96, 157, 197, 285, 347, 377, 384, 385], "timestamp": 1773685395.4069293, "stage": "stage1_balance"}
{"pair_idx": 12, "source": 50, "target": 385, "method": "GM", "model": "gpt-5.4", "scores": {"overall": 78.0}, "raw_response": "JUSTIFICATION: The sequence is fairly coherent: it starts with reactions to the July 2021 Cuban protests, moves through repression, international/political responses, and then shifts into worsening humanitarian and COVID-related conditions in Cuba. What works is the consistent Cuba focus and rough chronological flow, but some steps feel repetitive or politically editorialized rather than clearly advancing the narrative, especially the Fox/BLM/Democratic-politics detours.\n\nCOHERENCE_SCORE: 78", "path": [50, 62, 96, 157, 197, 285, 347, 377, 384, 385], "timestamp": 1773685400.0103097, "stage": "stage1_balance"}
{"pair_idx": 13, "source": 54, "target": 341, "method": "GM", "model": "claude-opus-4-6", "scores": {"overall": 90.0}, "raw_response": "JUSTIFICATION: The sequence forms a highly coherent narrative arc following the July 2021 Cuban protests: from the initial unrest and government response, through U.S. political reactions and policy discussions, to diaspora solidarity protests in Miami, and finally the aftermath including internet shutdowns and government repression against protesters. Each document logically follows the previous one in both chronology and thematic progression.\nCOHERENCE_SCORE: 90", "path": [54, 107, 108, 126, 132, 311, 341], "timestamp": 1773685405.992358, "stage": "stage1_balance"}
{"pair_idx": 13, "source": 54, "target": 341, "method": "GM", "model": "gpt-5.4", "scores": {"overall": 82.0}, "raw_response": "JUSTIFICATION: The sequence is fairly coherent: it stays tightly centered on the July 2021 Cuba protests and moves from the initial uprising, to U.S. political reactions, to a protest death, diaspora demonstrations in Miami, White House response, and then repression inside Cuba. What weakens it is that items 2 and 3 are somewhat redundant side reactions from U.S. politics rather than clear step-by-step developments, and the jump from Miami protests back to later policy/repression updates is topical more than causal.\n\nCOHERENCE_SCORE: 82", "path": [54, 107, 108, 126, 132, 311, 341], "timestamp": 1773685409.7823217, "stage": "stage1_balance"}
{"pair_idx": 13, "source": 54, "target": 341, "method": "GM_bal", "model": "claude-opus-4-6", "scores": {"overall": 78.0}, "raw_response": "JUSTIFICATION: The sequence follows a coherent progression from the initial Cuban protests (July 11) through the immediate crackdown and U.S. political reactions, ending with a report on human rights abuses against a detained protester. Each document logically connects to the next through the shared topic of the 2021 Cuban protests and their aftermath, though the shift from U.S. political commentary (docs 3-4) back to on-the-ground Cuba reporting (doc 5) is a slight pivot.\nCOHERENCE_SCORE: 78", "path": [54, 129, 138, 139, 341], "timestamp": 1773685416.6196055, "stage": "stage1_balance"}
{"pair_idx": 13, "source": 54, "target": 341, "method": "GM_bal", "model": "gpt-5.4", "scores": {"overall": 78.0}, "raw_response": "JUSTIFICATION: The sequence is fairly coherent because it stays tightly focused on the July 2021 Cuba protests and moves from the initial uprising to the government crackdown and then to U.S./media/political reactions before returning to a later human-rights consequence. What weakens it is that documents 3 and 4 are more tangential commentary about Cuba and U.S. politics rather than clear developments directly advancing the protest narrative.  \nCOHERENCE_SCORE: 78", "path": [54, 129, 138, 139, 341], "timestamp": 1773685420.2681155, "stage": "stage1_balance"}
{"pair_idx": 14, "source": 130, "target": 328, "method": "GM", "model": "claude-opus-4-6", "scores": {"overall": 93.0}, "raw_response": "JUSTIFICATION: This sequence forms a highly coherent narrative progression, tracking the Cuban protest movement in the U.S. from its outbreak in mid-July 2021 through its escalation to the White House by late July, with each document logically following the previous one in terms of geography (Florida \u2192 nationwide \u2192 Washington D.C.), timeline, and thematic focus on Cuban-American demands for action against communism.\nCOHERENCE_SCORE: 93", "path": [130, 140, 143, 154, 158, 165, 327, 328], "timestamp": 1773685426.873107, "stage": "stage1_balance"}
{"pair_idx": 14, "source": 130, "target": 328, "method": "GM", "model": "gpt-5.4", "scores": {"overall": 82.0}, "raw_response": "JUSTIFICATION: The sequence is fairly coherent because every document centers on the July 2021 Cuba solidarity protests, moving from Florida and nationwide reactions to specific incidents, Miami marches, and then escalation to protests in Washington. What doesn\u2019t work as well is the redundancy among several same-day protest articles and the somewhat abrupt insertion of the Cuban YouTuber arrest story, which is related contextually but less clearly a direct step in the protest progression.\n\nCOHERENCE_SCORE: 82", "path": [130, 140, 143, 154, 158, 165, 327, 328], "timestamp": 1773685431.0605288, "stage": "stage1_balance"}
{"pair_idx": 14, "source": 130, "target": 328, "method": "GM_bal", "model": "claude-opus-4-6", "scores": {"overall": 92.0}, "raw_response": "JUSTIFICATION: The sequence forms a highly coherent progression following the July 2021 Cuban protest movement chronologically\u2014starting with initial Florida solidarity protests (July 14), moving through political responses and developments in Cuba itself (July 14-19), and culminating in large-scale protests at the White House demanding Biden action (July 26). Each document logically follows from the previous one with consistent themes of Cuban solidarity protests and calls for U.S. government intervention.\nCOHERENCE_SCORE: 92", "path": [130, 131, 146, 245, 327, 328], "timestamp": 1773685437.8858163, "stage": "stage1_balance"}
{"pair_idx": 14, "source": 130, "target": 328, "method": "GM_bal", "model": "gpt-5.4", "scores": {"overall": 84.0}, "raw_response": "JUSTIFICATION: The sequence is fairly coherent because all six documents center on escalating U.S.-based reactions to the July 2021 Cuba protests, moving from Florida demonstrations to political pressure from Rubio and then to larger Washington protests. What doesn\u2019t work as well is that items 5 and 6 are near-duplicate coverage of the same White House protest, and the jump to opposition websites in Cuba is slightly less directly connected than the protest-focused throughline.\n\nCOHERENCE_SCORE: 84", "path": [130, 131, 146, 245, 327, 328], "timestamp": 1773685442.370714, "stage": "stage1_balance"}
{"pair_idx": 15, "source": 134, "target": 298, "method": "GM", "model": "claude-opus-4-6", "scores": {"overall": 95.0}, "raw_response": "JUSTIFICATION: The sequence forms a clear, chronologically ordered narrative arc following the July 2021 Cuban protests: from the initial violent crackdown, to the government's counter-rally response, to the emboldened opposition's digital pushback, and finally to the U.S. imposing sanctions in response to human rights abuses. Each document logically follows from the previous one as a natural escalation/progression of events.\nCOHERENCE_SCORE: 95", "path": [134, 227, 245, 298], "timestamp": 1773685448.701116, "stage": "stage1_balance"}
{"pair_idx": 15, "source": 134, "target": 298, "method": "GM", "model": "gpt-5.4", "scores": {"overall": 88.0}, "raw_response": "JUSTIFICATION: The sequence is coherent and timely: it moves from the initial violent crackdown on anti-government protests, to the regime\u2019s organized counter-rally, then to the government\u2019s reaction to energized opposition activity online, and finally to the U.S. response via sanctions. What works is the clear escalation from domestic unrest to political response and international consequences; what\u2019s slightly weaker is that the third step narrows to opposition websites rather than broader protest dynamics, making that transition a bit less direct.\n\nCOHERENCE_SCORE: 88", "path": [134, 227, 245, 298], "timestamp": 1773685452.5535476, "stage": "stage1_balance"}
{"pair_idx": 15, "source": 134, "target": 298, "method": "GM_bal", "model": "claude-opus-4-6", "scores": {"overall": 95.0}, "raw_response": "JUSTIFICATION: This sequence forms a highly coherent chronological narrative of the July 2021 Cuban protests: starting with the violent crackdown, moving through international calls for restraint, the government's counter-rallies, the emboldened opposition response, and culminating in U.S. sanctions\u2014each document follows logically from the previous one with clear causal and temporal progression.\nCOHERENCE_SCORE: 95", "path": [134, 204, 220, 227, 245, 298], "timestamp": 1773685458.2438495, "stage": "stage1_balance"}
{"pair_idx": 15, "source": 134, "target": 298, "method": "GM_bal", "model": "gpt-5.4", "scores": {"overall": 88.0}, "raw_response": "JUSTIFICATION: The sequence is highly coherent because it tracks a clear news progression around the July 2021 Cuba protests: violent crackdown, international condemnation, regime counter-mobilization, growing opposition activity, and finally U.S. sanctions. What doesn\u2019t work as well is that items 3 and 4 are largely redundant reports of the same Havana rally, which weakens the step-by-step progression.\n\nCOHERENCE_SCORE: 88", "path": [134, 204, 220, 227, 245, 298], "timestamp": 1773685461.7405922, "stage": "stage1_balance"}
{"pair_idx": 16, "source": 72, "target": 295, "method": "GM", "model": "claude-opus-4-6", "scores": {"overall": 92.0}, "raw_response": "JUSTIFICATION: This sequence follows a highly coherent chronological progression from the initial Cuba protests (July 12) through Miami solidarity protests, White House demonstrations, the escalating crisis including COVID, and culminating in the U.S. imposing sanctions\u2014each document logically builds on the previous one. The only minor issue is slight redundancy between documents 5 and 6, which cover the same sanctions announcement on the same date from different outlets.\nCOHERENCE_SCORE: 92", "path": [72, 115, 209, 244, 294, 295], "timestamp": 1773685468.7832942, "stage": "stage1_balance"}
{"pair_idx": 16, "source": 72, "target": 295, "method": "GM", "model": "gpt-5.4", "scores": {"overall": 91.0}, "raw_response": "JUSTIFICATION: This sequence is highly coherent: it moves chronologically from initial U.S.-based reactions to the Cuban protests, to escalating public demonstrations and demands for action, then to broader context on unrest and COVID in Cuba, and finally to the U.S. imposing sanctions. The only slight weakness is some redundancy between the two July 22 sanctions stories, which cover nearly the same development from different outlets.\n\nCOHERENCE_SCORE: 91", "path": [72, 115, 209, 244, 294, 295], "timestamp": 1773685472.4384882, "stage": "stage1_balance"}
{"pair_idx": 17, "source": 131, "target": 366, "method": "GM", "model": "claude-opus-4-6", "scores": {"overall": 92.0}, "raw_response": "JUSTIFICATION: This sequence forms a highly coherent chronological narrative tracking the July 2021 Cuban protests and their aftermath, moving naturally from the initial protests in Miami, to political responses (Rubio, Biden), to related developments (BLM controversy, Cuban government rally), to consequences (jailed protesters), and culminating in escalating Cuba-US tensions. Each document follows logically from the previous ones with clear thematic and temporal continuity.\nCOHERENCE_SCORE: 92", "path": [131, 146, 152, 202, 235, 241, 259, 302, 366], "timestamp": 1773685478.89059, "stage": "stage1_balance"}
{"pair_idx": 17, "source": 131, "target": 366, "method": "GM", "model": "gpt-5.4", "scores": {"overall": 78.0}, "raw_response": "JUSTIFICATION: The sequence is broadly coherent because it stays centered on the July 2021 Cuba protests and their political fallout, moving from local solidarity protests in Miami to U.S. political reactions, conditions inside Cuba, and later escalating rhetoric from the Cuban regime. What weakens it is the somewhat jumpy inclusion of the BLM/Fidel Castro piece and a few redundant U.S.-reaction articles that don\u2019t create a clean step-by-step progression.\n\nCOHERENCE_SCORE: 78", "path": [131, 146, 152, 202, 235, 241, 259, 302, 366], "timestamp": 1773685482.973507, "stage": "stage1_balance"}
{"pair_idx": 18, "source": 59, "target": 291, "method": "GM", "model": "claude-opus-4-6", "scores": {"overall": 93.0}, "raw_response": "JUSTIFICATION: This sequence forms a highly coherent chronological narrative tracing the July 2021 Cuban protests from their outbreak, through diaspora solidarity efforts in Miami and Washington D.C., to the Cuban government's crackdown and the U.S. government's policy response with sanctions. Each document follows logically from the previous one, and the overall progression tells a complete story arc.\nCOHERENCE_SCORE: 93", "path": [59, 155, 216, 222, 231, 284, 291], "timestamp": 1773685488.878993, "stage": "stage1_balance"}
{"pair_idx": 18, "source": 59, "target": 291, "method": "GM", "model": "gpt-5.4", "scores": {"overall": 85.0}, "raw_response": "JUSTIFICATION: The sequence is largely coherent: it tracks the July 2021 Cuba protests from events on the island to solidarity actions in Miami and Washington, then moves into repression inside Cuba and the U.S. policy response. What weakens it slightly is some redundancy among the Miami-area support/protest stories and a jump from domestic Cuban internet repression to multiple diaspora reactions before returning to arrests and sanctions.\n\nCOHERENCE_SCORE: 85", "path": [59, 155, 216, 222, 231, 284, 291], "timestamp": 1773685492.4386265, "stage": "stage1_balance"}
{"pair_idx": 19, "source": 8, "target": 367, "method": "GM", "model": "claude-opus-4-6", "scores": {"overall": 85.0}, "raw_response": "JUSTIFICATION: The sequence forms a highly coherent progression, starting with Cuban state media propaganda against Cuban-Americans, moving to the July 2021 anti-communist protests, then covering the political debate in the US about causes (embargo vs. communism), reactions from various groups (BLM, GOP, protesters), diplomatic responses, and finally the government crackdown. The only slight weakness is the jump from the November 2020 document to July 2021, but it provides useful context on the Cuban regime's rhetoric toward Cuban-Americans.\n\nCOHERENCE_SCORE: 85", "path": [8, 63, 80, 178, 241, 364, 367], "timestamp": 1773685499.8911707, "stage": "stage1_balance"}
{"pair_idx": 19, "source": 8, "target": 367, "method": "GM", "model": "gpt-5.4", "scores": {"overall": 81.0}, "raw_response": "JUSTIFICATION: The sequence is fairly coherent because it stays tightly focused on Cuba, moving from pre-protest regime rhetoric to the July 2021 anti-government protests and then to reactions from U.S. politicians, activists, diplomats, and finally repression inside Cuba. What weakens it is that several middle items are parallel reaction pieces from the same news cycle rather than a clear step-by-step progression, so the chain feels more clustered than cumulative.\n\nCOHERENCE_SCORE: 81", "path": [8, 63, 80, 178, 241, 364, 367], "timestamp": 1773685504.1306863, "stage": "stage1_balance"}
{"pair_idx": 20, "source": 52, "target": 407, "method": "GM", "model": "claude-opus-4-6", "scores": {"overall": 75.0}, "raw_response": "JUSTIFICATION: The sequence progresses logically from the initial Cuba protests (July 2021) to arrests of protesters, to broader political commentary on the Castro regime, and finally to the Cuban government's efforts to suppress further protests planned for November 2021. Each document builds on the Cuban protest narrative, though document 3 is more of an opinion/editorial tangent rather than a direct continuation of the news thread.\nCOHERENCE_SCORE: 75", "path": [52, 90, 96, 407], "timestamp": 1773685510.5247579, "stage": "stage1_balance"}
{"pair_idx": 20, "source": 52, "target": 407, "method": "GM", "model": "gpt-5.4", "scores": {"overall": 68.0}, "raw_response": "JUSTIFICATION: The sequence is moderately coherent: the first two documents connect directly, moving from the outbreak of Cuba\u2019s July 2021 protests to arrests and disappearances resulting from them. However, the third shifts into a U.S. opinion piece about Western sympathy for Castro, which is more ideological than event-linked, and the fourth returns to Cuban state reactions months later, so the chain feels only partially continuous rather than tightly progressive.  \nCOHERENCE_SCORE: 68", "path": [52, 90, 96, 407], "timestamp": 1773685514.1361465, "stage": "stage1_balance"}
{"pair_idx": 20, "source": 52, "target": 407, "method": "GM_bal", "model": "claude-opus-4-6", "scores": {"overall": 88.0}, "raw_response": "JUSTIFICATION: The sequence forms a highly coherent narrative arc following the July 2021 Cuban protests from their outbreak, through arrests and government response, to international diplomatic reactions and the government's efforts to prevent future protests. Each document follows logically from the previous one with clear temporal and thematic progression, though the jump from August to October is slightly larger.\nCOHERENCE_SCORE: 88", "path": [52, 90, 228, 233, 241, 364, 407], "timestamp": 1773685520.3035107, "stage": "stage1_balance"}
{"pair_idx": 20, "source": 52, "target": 407, "method": "GM_bal", "model": "gpt-5.4", "scores": {"overall": 84.0}, "raw_response": "JUSTIFICATION: The sequence is mostly coherent because it stays tightly focused on the July 2021 Cuba protests and moves from the outbreak of demonstrations to arrests, government response, international/Biden reaction, and later efforts to prevent renewed unrest. What weakens it slightly is that steps 4 and 5 are somewhat redundant as parallel U.S.-reaction pieces rather than a clear progression, and the jump from August diplomatic analysis to October media-incitement framing is a bit abrupt.\n\nCOHERENCE_SCORE: 84", "path": [52, 90, 228, 233, 241, 364, 407], "timestamp": 1773685523.7901533, "stage": "stage1_balance"}
{"pair_idx": 21, "source": 83, "target": 369, "method": "GM", "model": "claude-opus-4-6", "scores": {"overall": 88.0}, "raw_response": "JUSTIFICATION: The sequence follows a clear and logical progression: it begins with the Cuba protests themselves, moves to the immediate crackdown (arrest during live TV), then to international diplomatic responses (EU, broader diplomatic analysis), and finally to the technological infrastructure enabling the government's suppression. Each document connects naturally to the next through the shared theme of the July 2021 Cuban protests and their aftermath.\nCOHERENCE_SCORE: 88", "path": [83, 120, 349, 364, 369], "timestamp": 1773685530.6633344, "stage": "stage1_balance"}
{"pair_idx": 21, "source": 83, "target": 369, "method": "GM", "model": "gpt-5.4", "scores": {"overall": 84.0}, "raw_response": "JUSTIFICATION: The sequence is fairly coherent: it starts with the July 11 Havana protests, moves to a specific arrest incident during the crackdown, then broadens to international condemnation, diplomatic analysis, and finally a related explanation of how Cuba enforced control through an internet shutdown. What doesn\u2019t work as well is that steps 3 and 4 are somewhat redundant in their diplomatic focus, so the progression is more thematic than strongly incremental.\n\nCOHERENCE_SCORE: 84", "path": [83, 120, 349, 364, 369], "timestamp": 1773685534.5221984, "stage": "stage1_balance"}
{"pair_idx": 22, "source": 110, "target": 285, "method": "GM", "model": "claude-opus-4-6", "scores": {"overall": 92.0}, "raw_response": "JUSTIFICATION: The sequence presents a highly coherent chronological progression centered on the July 2021 Cuba protests and the U.S. political response, moving naturally from the Venezuela sanctions context through the eruption of protests, Republican criticism of Biden, DeSantis's response, analysis of protest causes, escalation to D.C. protests, Biden's celebrity Zoom call, and Cuba's official response. Each document logically follows from the previous one, maintaining a tight thematic and temporal thread throughout.\n\nCOHERENCE_SCORE: 92", "path": [110, 132, 139, 151, 198, 231, 259, 271, 285], "timestamp": 1773685541.0951264, "stage": "stage1_balance"}
{"pair_idx": 22, "source": 110, "target": 285, "method": "GM", "model": "gpt-5.4", "scores": {"overall": 82.0}, "raw_response": "JUSTIFICATION: The sequence is mostly coherent because it stays tightly focused on Cuba/Venezuela policy fallout, the July 2021 Cuba protests, U.S. political reactions, diaspora activism, and subsequent responses from both Biden and Cuba\u2019s president. What weakens it is that the opening Venezuela-sanctions article is only indirectly connected to the Cuba protest storyline, and a few steps feel repetitive rather than clearly advancing the narrative.\n\nCOHERENCE_SCORE: 82", "path": [110, 132, 139, 151, 198, 231, 259, 271, 285], "timestamp": 1773685545.0633512, "stage": "stage1_balance"}
{"pair_idx": 22, "source": 110, "target": 285, "method": "GM_bal", "model": "claude-opus-4-6", "scores": {"overall": 90.0}, "raw_response": "JUSTIFICATION: The sequence forms a highly coherent narrative arc: it begins with U.S.-Venezuela/Cuba policy context, moves through the eruption of Cuban protests, covers the crackdown and diaspora reaction in Miami, and then progresses to calls for stronger U.S. action including satellite internet and broader international support. Each document follows logically from the previous one in both topic and chronology.\nCOHERENCE_SCORE: 90", "path": [110, 126, 129, 222, 233, 285], "timestamp": 1773685550.9963593, "stage": "stage1_balance"}
{"pair_idx": 22, "source": 110, "target": 285, "method": "GM_bal", "model": "gpt-5.4", "scores": {"overall": 74.0}, "raw_response": "JUSTIFICATION: The sequence is mostly coherent from documents 2\u20136, which track Cuba\u2019s July 2021 protests, crackdown, exile reaction in Miami, and calls for U.S./international action. Document 1 is the weak link: although it mentions Venezuela and Cuba, it is not clearly a natural lead-in to the protest-focused Cuba coverage that follows, so the progression feels somewhat forced at the start.\n\nCOHERENCE_SCORE: 74", "path": [110, 126, 129, 222, 233, 285], "timestamp": 1773685555.0598576, "stage": "stage1_balance"}
{"pair_idx": 23, "source": 34, "target": 358, "method": "GM", "model": "claude-opus-4-6", "scores": {"overall": 90.0}, "raw_response": "JUSTIFICATION: This sequence forms an exceptionally coherent narrative arc, progressing from the initial protests against the U.S. embargo in Cuba (April 2021) through the major July 2021 anti-government protests, the U.S. political responses from both parties, and culminating in the Biden administration's sanctions against Cuban leaders. Each document follows logically from the previous one in both chronology and thematic content, with only a slight topical shift from the first document (pro-government caravans) to the rest of the sequence (anti-government protests and U.S. reactions).\n\nCOHERENCE_SCORE: 90", "path": [34, 50, 70, 85, 86, 98, 238, 244, 257, 260, 281, 335, 339, 358], "timestamp": 1773685562.2684531, "stage": "stage1_balance"}
{"pair_idx": 23, "source": 34, "target": 358, "method": "GM", "model": "gpt-5.4", "scores": {"overall": 84.0}, "raw_response": "JUSTIFICATION: The sequence is largely coherent: it moves from pre-protest Cuba/U.S. embargo discourse into the July 2021 Cuban protests, then follows immediate reactions from Cuban authorities, the Biden administration, U.S. Republicans, diaspora demonstrations, and finally U.S. sanctions. What weakens it is some redundancy and partisan repetition\u2014several Fox/Republican reaction pieces add little new development, and the first April Xinhua item is a looser precursor rather than a direct lead-in.\n\nCOHERENCE_SCORE: 84", "path": [34, 50, 70, 85, 86, 98, 238, 244, 257, 260, 281, 335, 339, 358], "timestamp": 1773685566.8538337, "stage": "stage1_balance"}
{"pair_idx": 23, "source": 34, "target": 358, "method": "GM_bal", "model": "claude-opus-4-6", "scores": {"overall": 90.0}, "raw_response": "JUSTIFICATION: The sequence forms a highly coherent chronological narrative tracking the Cuba protest crisis from April-July 2021, beginning with protests against the US embargo, escalating through the major July 11 protests, capturing US political reactions from both parties, and concluding with Biden administration sanctions. Each document follows logically from the previous one, with only the first document (about pro-government caravan protests against the embargo) serving as somewhat distant background context before the main July protest events.\n\nCOHERENCE_SCORE: 90", "path": [34, 50, 70, 85, 86, 98, 238, 244, 257, 260, 281, 335, 358], "timestamp": 1773685573.8075333, "stage": "stage1_balance"}
{"pair_idx": 23, "source": 34, "target": 358, "method": "GM_bal", "model": "gpt-5.4", "scores": {"overall": 84.0}, "raw_response": "JUSTIFICATION: The sequence is broadly coherent: it starts with pre-protest pro-government/anti-embargo mobilization in Cuba, then moves into the July 2021 protests, government crackdown, U.S. political reactions, diaspora demonstrations, and finally Biden administration sanctions. What weakens it is the heavy inclusion of repetitive U.S. partisan reaction pieces (Cruz/Scalise/Rubio/Breitbart), which makes some transitions feel redundant rather than adding new developments.\n\nCOHERENCE_SCORE: 84", "path": [34, 50, 70, 85, 86, 98, 238, 244, 257, 260, 281, 335, 358], "timestamp": 1773685577.7088268, "stage": "stage1_balance"}
{"pair_idx": 24, "source": 49, "target": 381, "method": "GM", "model": "claude-opus-4-6", "scores": {"overall": 88.0}, "raw_response": "JUSTIFICATION: The sequence forms a highly coherent narrative arc following the July 2021 Cuban protests from their eruption, through international reactions, diaspora solidarity protests in the U.S., and concluding with ongoing humanitarian consequences. Document 4 (opinion piece about the U.S. left and Castro) is a slight tangential detour but still contextually relevant; otherwise, the progression is logical and chronologically sound.\nCOHERENCE_SCORE: 88", "path": [49, 52, 90, 96, 128, 152, 165, 209, 278, 381], "timestamp": 1773685584.823486, "stage": "stage1_balance"}
{"pair_idx": 24, "source": 49, "target": 381, "method": "GM", "model": "gpt-5.4", "scores": {"overall": 78.0}, "raw_response": "JUSTIFICATION: The sequence is mostly coherent: it starts with the July 11 Cuba protests, moves through immediate protest coverage, arrests, political reactions, U.S. migration warnings, diaspora demonstrations, and ends with humanitarian aid from the Cuban diaspora as a downstream consequence of the crisis. What weakens it is the inclusion of a clearly opinion-driven U.S. commentary piece and some redundancy/repetition in protest reporting rather than a clean step-by-step development.\n\nCOHERENCE_SCORE: 78", "path": [49, 52, 90, 96, 128, 152, 165, 209, 278, 381], "timestamp": 1773685588.4283757, "stage": "stage1_balance"}
{"pair_idx": 24, "source": 49, "target": 381, "method": "GM_bal", "model": "claude-opus-4-6", "scores": {"overall": 92.0}, "raw_response": "JUSTIFICATION: The sequence forms a highly coherent narrative arc following the July 2021 Cuban protests from their eruption, through government response, international reaction (Biden/US policy debates), political implications (Florida Latino politics), and humanitarian aftermath (diaspora sending medicine). Each document follows logically from the previous one with smooth topical and chronological progression.\nCOHERENCE_SCORE: 92", "path": [49, 52, 90, 228, 233, 235, 285, 347, 381], "timestamp": 1773685595.5068865, "stage": "stage1_balance"}
{"pair_idx": 24, "source": 49, "target": 381, "method": "GM_bal", "model": "gpt-5.4", "scores": {"overall": 82.0}, "raw_response": "JUSTIFICATION: The sequence is mostly coherent: it begins with the outbreak of the July 2021 Cuba protests, moves through arrests, the government\u2019s response, and then into U.S./international political reactions and humanitarian aid. What weakens it is some redundancy and slight drift\u2014documents 4 and 6 cover very similar pro-government rally material, and the jump from protest coverage to U.S. electoral politics in document 8 is less directly connected than the others.\n\nCOHERENCE_SCORE: 82", "path": [49, 52, 90, 228, 233, 235, 285, 347, 381], "timestamp": 1773685599.0771892, "stage": "stage1_balance"}
{"pair_idx": 25, "source": 131, "target": 279, "method": "GM", "model": "claude-opus-4-6", "scores": {"overall": 92.0}, "raw_response": "JUSTIFICATION: The sequence maintains excellent coherence, progressing naturally from the initial Cuba protests and local solidarity events, through political reactions (Rubio's warning, migration concerns, arrests), to the ensuing U.S. partisan debate (BLM criticism, Democrat vs. Republican framing), and concluding with a reflective analysis of the protests' significance for Cuba's future. All documents are tightly clustered in time and thematically unified around the July 2021 Cuba protests and their political ramifications.\n\nCOHERENCE_SCORE: 92", "path": [131, 146, 152, 157, 178, 219, 239, 279], "timestamp": 1773685607.0647829, "stage": "stage1_balance"}
{"pair_idx": 25, "source": 131, "target": 279, "method": "GM", "model": "gpt-5.4", "scores": {"overall": 78.0}, "raw_response": "JUSTIFICATION: The sequence is fairly coherent because every document centers on the July 2021 Cuba protests and moves from on-the-ground solidarity and warnings of repression to broader political reactions and analysis of the uprising\u2019s implications. What weakens it is that several steps feel repetitive or loosely connected by partisan commentary rather than a clear cumulative progression, especially the jumps to BLM, McGovern, and AOC reactions.\n\nCOHERENCE_SCORE: 78", "path": [131, 146, 152, 157, 178, 219, 239, 279], "timestamp": 1773685610.5520837, "stage": "stage1_balance"}
{"pair_idx": 26, "source": 133, "target": 331, "method": "GM", "model": "claude-opus-4-6", "scores": {"overall": 95.0}, "raw_response": "JUSTIFICATION: This sequence forms a highly coherent chronological narrative following the July 2021 Cuban protests, progressing naturally from the initial internet restrictions, to Biden's response, to U.S. policy steps, public opinion, sanctions, and political rallies\u2014each document logically building on the previous one. The thematic focus remains tight throughout, with no jarring transitions or topical gaps.\nCOHERENCE_SCORE: 95", "path": [133, 194, 252, 253, 283, 301, 331], "timestamp": 1773685616.5271647, "stage": "stage1_balance"}
{"pair_idx": 26, "source": 133, "target": 331, "method": "GM", "model": "gpt-5.4", "scores": {"overall": 84.0}, "raw_response": "JUSTIFICATION: The sequence is largely coherent: it tracks the July 2021 Cuba protests from internet restrictions, to Biden\u2019s reaction, to expected U.S. policy steps, sanctions, and subsequent domestic political responses. What weakens it is some redundancy and slight drift in the middle and end\u2014documents 3 and 4 overlap heavily, and items 5 and 7 shift from direct policy developments to U.S. political framing rather than advancing the core narrative.\n\nCOHERENCE_SCORE: 84", "path": [133, 194, 252, 253, 283, 301, 331], "timestamp": 1773685620.359798, "stage": "stage1_balance"}
{"pair_idx": 27, "source": 105, "target": 281, "method": "GM", "model": "claude-opus-4-6", "scores": {"overall": 82.0}, "raw_response": "JUSTIFICATION: The sequence maintains strong thematic coherence, consistently tracking the July 2021 Cuban protests and their international reverberations\u2014from the initial crackdown on journalists, through U.S. political reactions (BLM criticism, Biden's response, Rubio's commentary), Cuban government concessions, diaspora protests in the U.S., and the growing opposition movement. The progression is chronologically tight and each document connects naturally to the next, though a few adjacent documents (e.g., 5\u21926\u21927) cover similar ground without advancing the narrative much.\n\nCOHERENCE_SCORE: 82", "path": [105, 199, 200, 233, 234, 240, 242, 245, 281], "timestamp": 1773685627.097609, "stage": "stage1_balance"}
{"pair_idx": 27, "source": 105, "target": 281, "method": "GM", "model": "gpt-5.4", "scores": {"overall": 78.0}, "raw_response": "JUSTIFICATION: The sequence is broadly coherent because all items center on the July 2021 Cuba protests and move from initial international/media reaction to U.S. political responses, protest activity, and later debate over causes and consequences. What weakens it is the jumpy ordering among same-day protest stories and the inclusion of ideologically framed U.S. commentary pieces that don\u2019t always build directly on the immediately previous document.\n\nCOHERENCE_SCORE: 78", "path": [105, 199, 200, 233, 234, 240, 242, 245, 281], "timestamp": 1773685631.3569932, "stage": "stage1_balance"}
{"pair_idx": 27, "source": 105, "target": 281, "method": "GM_bal", "model": "claude-opus-4-6", "scores": {"overall": 88.0}, "raw_response": "JUSTIFICATION: The sequence maintains a tight thematic focus on the July 2021 Cuban protests and the surrounding U.S. political reactions, progressing naturally from the initial protests and press freedom concerns through U.S. political responses (BLM, AOC, Florida community, Rubio) and related issues (internet/radio censorship, embargo debate). Each document follows logically from the previous ones with strong temporal and topical coherence.\nCOHERENCE_SCORE: 88", "path": [105, 199, 201, 210, 212, 238, 243, 281], "timestamp": 1773685637.93883, "stage": "stage1_balance"}
{"pair_idx": 27, "source": 105, "target": 281, "method": "GM_bal", "model": "gpt-5.4", "scores": {"overall": 78.0}, "raw_response": "JUSTIFICATION: The sequence is coherently anchored around the July 2021 Cuba protests and related reactions, moving from press freedom and unrest in Cuba to U.S. political, media, and activist responses, with several reasonable links around censorship, protests, and the embargo debate. What weakens it is that some adjacent steps feel more like parallel same-day opinion pieces than a clear causal progression, especially the jumps among BLM, AOC, Florida boaters, and radio-jamming coverage.  \nCOHERENCE_SCORE: 78", "path": [105, 199, 201, 210, 212, 238, 243, 281], "timestamp": 1773685642.8601227, "stage": "stage1_balance"}
{"pair_idx": 28, "source": 53, "target": 321, "method": "GM", "model": "claude-opus-4-6", "scores": {"overall": 78.0}, "raw_response": "JUSTIFICATION: The sequence follows a coherent narrative arc: Cuban protests erupt (Doc 1), international reactions follow (Doc 2), diaspora solidarity protests spread in the US (Docs 3-4), domestic political controversy over BLM's response emerges (Doc 5), and the sequence concludes by returning to the underlying pandemic crisis in Cuba (Doc 6). Each document logically connects to the next, though the final document on pandemic statistics is a slightly weaker link, shifting from protest/political reaction back to public health context.\n\nCOHERENCE_SCORE: 78", "path": [53, 64, 131, 140, 173, 321], "timestamp": 1773685649.7645743, "stage": "stage1_balance"}
{"pair_idx": 28, "source": 53, "target": 321, "method": "GM", "model": "gpt-5.4", "scores": {"overall": 74.0}, "raw_response": "JUSTIFICATION: The sequence is fairly coherent around the July 2021 Cuba protests: it moves from the initial anti-government demonstrations to regional political reaction, diaspora solidarity protests, and U.S. political/media responses. What weakens it is that steps 3\u20135 are somewhat redundant as parallel reactions rather than a clear causal progression, and the final article shifts back to Cuba\u2019s pandemic situation without strongly tying the chain forward.\n\nCOHERENCE_SCORE: 74", "path": [53, 64, 131, 140, 173, 321], "timestamp": 1773685653.4235413, "stage": "stage1_balance"}
{"pair_idx": 29, "source": 13, "target": 372, "method": "GM", "model": "claude-opus-4-6", "scores": {"overall": 82.0}, "raw_response": "JUSTIFICATION: The sequence follows a coherent narrative arc about Cuba during COVID-19 and its aftermath: from Cuba's vaccine efforts (docs 1-2), to the July 2021 mass protests driven by economic crisis and pandemic hardships (docs 3-5), to international response and government crackdown (doc 6), to the resulting wave of Cuban emigration (doc 7). The transition from doc 2 (positive COVID coverage) to doc 3 (protests) is somewhat abrupt but contextually logical as conditions deteriorated.\n\nCOHERENCE_SCORE: 82", "path": [13, 14, 59, 73, 82, 204, 372], "timestamp": 1773685660.588165, "stage": "stage1_balance"}
{"pair_idx": 29, "source": 13, "target": 372, "method": "GM", "model": "gpt-5.4", "scores": {"overall": 74.0}, "raw_response": "JUSTIFICATION: The sequence has a clear topical arc around Cuba in 2021, moving from COVID/vaccine coverage into the July anti-government protests, international reaction, and then migration consequences. What doesn\u2019t work as well is the weak transition from the first two pandemic-focused documents\u2014especially the ideologically opposed framing between them\u2014to the protest storyline, which feels more like a topical jump than a tightly reasoned progression.\n\nCOHERENCE_SCORE: 74", "path": [13, 14, 59, 73, 82, 204, 372], "timestamp": 1773685664.089883, "stage": "stage1_balance"}
{"pair_idx": 29, "source": 13, "target": 372, "method": "GM_bal", "model": "claude-opus-4-6", "scores": {"overall": 78.0}, "raw_response": "JUSTIFICATION: The sequence traces a coherent narrative arc from Cuba's COVID-19 vaccine efforts (docs 1-2) to the July 2021 anti-government protests triggered partly by pandemic conditions (docs 3-7), followed by international response (doc 8) and the resulting migration crisis (doc 9). The transition from COVID vaccine coverage to mass protests is slightly abrupt but contextually justified since Cuba's pandemic struggles fueled public discontent.\nCOHERENCE_SCORE: 78", "path": [13, 14, 59, 76, 78, 80, 82, 204, 372], "timestamp": 1773685670.640087, "stage": "stage1_balance"}
{"pair_idx": 29, "source": 13, "target": 372, "method": "GM_bal", "model": "gpt-5.4", "scores": {"overall": 74.0}, "raw_response": "JUSTIFICATION: The sequence is fairly coherent overall: it starts with contrasting narratives about Cuba\u2019s COVID response, then shifts into the July 2021 anti-government protests and follows with reactions from police, media, U.S. politicians, and the U.N., ending logically with increased migration to the U.S. What doesn\u2019t work as well is the abrupt ideological whiplash between the first two documents and some redundancy among the July 12 protest-related items, which makes the chain feel more like clustered coverage than a smooth progression.\n\nCOHERENCE_SCORE: 74", "path": [13, 14, 59, 76, 78, 80, 82, 204, 372], "timestamp": 1773685674.597505, "stage": "stage1_balance"}
