# Supplementary material for: An Information-Geometric Justification for Composite Coherence in Event-Based Narrative Extraction
Source: Entropy (Basel). 2026 Jun 28;28(7):732. doi: 10.3390/e28070732 (PMC13409454; doi:10.3390/e28070732)
Supplement: Supplementary file 1 [file entropy-28-00732-s001.zip › downstream/judgments_Cuba_stage2_combinator.jsonl]

{"pair_idx": 0, "source": 102, "target": 370, "method": "GM_bal", "model": "claude-opus-4-6", "scores": {"overall": 88.0}, "raw_response": "JUSTIFICATION: The sequence follows a highly coherent chronological progression of the July 2021 Cuba protests, covering the initial events, international reactions (Biden, BLM), government counter-rallies, opposition responses, COVID-19 context, mass trials aftermath, and ongoing U.S. political debate\u2014each document logically building on the previous. The only minor weakness is Document 7 (death of a military chief) which is tangentially related, but still fits within the broader Cuba unrest narrative.\nCOHERENCE_SCORE: 88", "path": [102, 183, 220, 221, 227, 245, 247, 265, 346, 370], "timestamp": 1773685681.1841848, "stage": "stage2_combinator"}
{"pair_idx": 0, "source": 102, "target": 370, "method": "GM_bal", "model": "gpt-5.4", "scores": {"overall": 78.0}, "raw_response": "JUSTIFICATION: The sequence is broadly coherent because it stays focused on the July 2021 Cuba protests and moves from Biden\u2019s initial reaction to regime counter-rallies, opposition activity, repression, and later U.S. political debate over how to respond. What weakens it is the inclusion of a more partisan/opinion-style BLM item and some redundancy/out-of-order overlap among the July 17 rally/protest stories, which makes the progression less clean.  \nCOHERENCE_SCORE: 78", "path": [102, 183, 220, 221, 227, 245, 247, 265, 346, 370], "timestamp": 1773685684.951395, "stage": "stage2_combinator"}
{"pair_idx": 0, "source": 102, "target": 370, "method": "Quad_bal", "model": "claude-opus-4-6", "scores": {"overall": 92.0}, "raw_response": "JUSTIFICATION: This sequence forms a highly coherent narrative arc following the July 2021 Cuba protests, progressing naturally from Biden's initial response, through domestic U.S. political reactions (BLM, Cuban-American protesters), the Cuban government's counter-rallies, the aftermath including opposition activity and mass trials, and finally GOP criticism of Biden's response. Each document follows logically from the previous ones with consistent thematic and chronological progression.\nCOHERENCE_SCORE: 92", "path": [102, 183, 220, 221, 227, 245, 247, 283, 346, 370], "timestamp": 1773685691.3262742, "stage": "stage2_combinator"}
{"pair_idx": 0, "source": 102, "target": 370, "method": "Quad_bal", "model": "gpt-5.4", "scores": {"overall": 74.0}, "raw_response": "JUSTIFICATION: The sequence is broadly coherent because it stays centered on the July 2021 Cuba protests and moves from Biden\u2019s initial reaction to regime counter-rallies, opposition activity, repression, and later U.S. political responses. What weakens it is the inclusion of more partisan or redundant items\u2014especially the BLM and polling pieces, plus two very similar July 17 rally/protest articles\u2014which interrupt the otherwise logical news progression.\n\nCOHERENCE_SCORE: 74", "path": [102, 183, 220, 221, 227, 245, 247, 283, 346, 370], "timestamp": 1773685695.234054, "stage": "stage2_combinator"}
{"pair_idx": 0, "source": 102, "target": 370, "method": "Min_bal", "model": "claude-opus-4-6", "scores": {"overall": 92.0}, "raw_response": "JUSTIFICATION: The sequence forms a highly coherent progression tracking the July 2021 Cuba protests and their political ramifications, moving naturally from Biden's initial response, through domestic and international reactions (BLM, Cuban-American protesters, Cuban government), to ongoing developments (opposition websites, military chief death, embassy staffing), and concluding with GOP criticism of Biden's Cuba policy. Each document follows logically from the previous one with consistent thematic focus and chronological order.\nCOHERENCE_SCORE: 92", "path": [102, 183, 221, 227, 245, 247, 253, 370], "timestamp": 1773685701.414948, "stage": "stage2_combinator"}
{"pair_idx": 0, "source": 102, "target": 370, "method": "Min_bal", "model": "gpt-5.4", "scores": {"overall": 74.0}, "raw_response": "JUSTIFICATION: The sequence is broadly coherent because most items track the July 2021 Cuba protests and related U.S. political responses, moving from Biden\u2019s initial reaction to protests, demonstrations, regime counter-mobilization, opposition activity, and later debate over U.S. policy. What weakens it is the inclusion of the BLM/communism piece and the \u201cmysterious\u201d military-chief article, which feel more ideological or speculative than natural continuations of the main news arc.\n\nCOHERENCE_SCORE: 74", "path": [102, 183, 221, 227, 245, 247, 253, 370], "timestamp": 1773685706.2330065, "stage": "stage2_combinator"}
{"pair_idx": 0, "source": 102, "target": 370, "method": "Max_bal", "model": "claude-opus-4-6", "scores": {"overall": 90.0}, "raw_response": "JUSTIFICATION: This sequence forms a highly coherent chronological narrative following the July 2021 Cuba protests, starting with Biden's initial response, through the migration warning, domestic political reactions (Sanders, BLM), Miami solidarity protests, polling data, mass trials in Cuba, and GOP criticism of Biden's response. Each document logically connects to the next within the same unfolding story, with only minor detours into tangential political commentary (documents 4 and 6) that still remain topically relevant.\n\nCOHERENCE_SCORE: 90", "path": [102, 117, 128, 136, 157, 197, 238, 269, 283, 346, 370], "timestamp": 1773685713.553788, "stage": "stage2_combinator"}
{"pair_idx": 0, "source": 102, "target": 370, "method": "Max_bal", "model": "gpt-5.4", "scores": {"overall": 82.0}, "raw_response": "JUSTIFICATION: The sequence is broadly coherent because it stays centered on the July 2021 Cuba protests and traces a plausible arc from the initial Biden response, to U.S. migration warnings, political reactions, protest fallout, and later debate over how the U.S. should help Cubans. What weakens it is the insertion of more opinion-driven or tangential pieces like the Bernie Sanders and BLM articles, which fit the theme but do not advance the core event sequence as cleanly as the other items.\n\nCOHERENCE_SCORE: 82", "path": [102, 117, 128, 136, 157, 197, 238, 269, 283, 346, 370], "timestamp": 1773685717.2327695, "stage": "stage2_combinator"}
{"pair_idx": 1, "source": 71, "target": 298, "method": "GM_bal", "model": "claude-opus-4-6", "scores": {"overall": 95.0}, "raw_response": "JUSTIFICATION: This sequence forms a highly coherent narrative progression tracking the July 2021 Cuban protests and the U.S. political response: starting with the protests in Cuba, moving to Cuban-American solidarity rallies in the U.S., covering the domestic political debate (DeSantis, Biden criticism), and concluding with the Biden administration's policy response of sanctions. Each document follows logically from the previous one in both topic and chronology.\nCOHERENCE_SCORE: 95", "path": [71, 130, 140, 143, 168, 257, 260, 298], "timestamp": 1773685723.6800227, "stage": "stage2_combinator"}
{"pair_idx": 1, "source": 71, "target": 298, "method": "GM_bal", "model": "gpt-5.4", "scores": {"overall": 82.0}, "raw_response": "JUSTIFICATION: The sequence is mostly coherent: it begins with the Cuban regime\u2019s crackdown, moves into U.S.-based solidarity protests and political reactions, then shifts to Biden administration responses culminating in sanctions. What weakens it is some redundancy and lateral jumps among same-day protest stories and partisan reactions, rather than a clean step-by-step development.\n\nCOHERENCE_SCORE: 82", "path": [71, 130, 140, 143, 168, 257, 260, 298], "timestamp": 1773685727.8704422, "stage": "stage2_combinator"}
{"pair_idx": 1, "source": 71, "target": 298, "method": "Min_bal", "model": "claude-opus-4-6", "scores": {"overall": 95.0}, "raw_response": "JUSTIFICATION: This sequence follows a tightly coherent chronological narrative of the July 2021 Cuba protests, moving naturally from the initial crackdown, to Cuban-American solidarity protests in the US, to political responses from DeSantis and Biden, to policy debates about the embargo, and culminating in new US sanctions\u2014each document logically follows from and builds upon the previous ones.\nCOHERENCE_SCORE: 95", "path": [71, 130, 140, 143, 168, 265, 281, 298], "timestamp": 1773685735.3440719, "stage": "stage2_combinator"}
{"pair_idx": 1, "source": 71, "target": 298, "method": "Min_bal", "model": "gpt-5.4", "scores": {"overall": 82.0}, "raw_response": "JUSTIFICATION: The sequence is broadly coherent because it tracks the July 2021 Cuba protests from the regime\u2019s crackdown, to solidarity demonstrations in the U.S., to U.S. political reactions and finally federal policy responses and sanctions. What weakens it is redundancy among the mid-sequence protest coverage and a slightly awkward jump from protest stories to the COVID-dose/Biden policy piece before returning to embargo and sanctions.  \n\nCOHERENCE_SCORE: 82", "path": [71, 130, 140, 143, 168, 265, 281, 298], "timestamp": 1773685738.822373, "stage": "stage2_combinator"}
{"pair_idx": 1, "source": 71, "target": 298, "method": "Max_bal", "model": "claude-opus-4-6", "scores": {"overall": 93.0}, "raw_response": "JUSTIFICATION: This sequence traces a highly coherent narrative arc from the initial Cuban protests and government crackdown (July 12) through the Cuban-American solidarity response in the U.S. (July 14), the political and media reactions, the internet/communication dimension, church involvement, and culminating in U.S. sanctions\u2014all progressing logically in both topic and chronology.\nCOHERENCE_SCORE: 93", "path": [71, 130, 140, 143, 154, 156, 243, 261, 298], "timestamp": 1773685745.3756342, "stage": "stage2_combinator"}
{"pair_idx": 1, "source": 71, "target": 298, "method": "Max_bal", "model": "gpt-5.4", "scores": {"overall": 82.0}, "raw_response": "JUSTIFICATION: The sequence is largely coherent: it starts with the Cuban government\u2019s crackdown, moves into U.S.-based solidarity protests and political reactions, then returns to reporting on the repression inside Cuba and culminates in church pressure and U.S. sanctions. What weakens it is some redundancy and slight zig-zagging among same-day Florida/Cuban-American protest stories that don\u2019t add much new progression between steps 2\u20135.\n\nCOHERENCE_SCORE: 82", "path": [71, 130, 140, 143, 154, 156, 243, 261, 298], "timestamp": 1773685749.4259067, "stage": "stage2_combinator"}
{"pair_idx": 2, "source": 102, "target": 399, "method": "GM_bal", "model": "claude-opus-4-6", "scores": {"overall": 62.0}, "raw_response": "JUSTIFICATION: The sequence maintains a consistent thematic focus on Cuba and reactions to the Cuban situation in mid-to-late 2021, progressing from Biden's response to protests, to Mexico's diplomatic stance on Cuba, to a human story illustrating the desperation of Cubans fleeing. The logical flow is reasonable, though the transition from Mexican diplomatic commentary to a Florida doctor finding a raft is somewhat abrupt and shifts from geopolitics to a human-interest angle.\n\nCOHERENCE_SCORE: 62", "path": [102, 317, 399], "timestamp": 1773685756.1473203, "stage": "stage2_combinator"}
{"pair_idx": 2, "source": 102, "target": 399, "method": "GM_bal", "model": "gpt-5.4", "scores": {"overall": 76.0}, "raw_response": "JUSTIFICATION: The sequence is fairly coherent because all three items center on Cuba in mid-2021 and the political meaning of migration/protests, with Biden\u2019s framing of the protests leading naturally to L\u00f3pez Obrador\u2019s contrasting defense of Cuba, and then to a migration-related human-interest story tied to \u201cfreedom.\u201d What doesn\u2019t work as well is that the third piece is less directly connected to the diplomatic/political thread and shifts from intergovernmental rhetoric to an anecdotal incident.\n\nCOHERENCE_SCORE: 76", "path": [102, 317, 399], "timestamp": 1773685760.4997718, "stage": "stage2_combinator"}
{"pair_idx": 2, "source": 102, "target": 399, "method": "Min_bal", "model": "claude-opus-4-6", "scores": {"overall": 72.0}, "raw_response": "JUSTIFICATION: The sequence follows a coherent thematic progression around the 2021 Cuba protests and their aftermath: Biden's response, Cuba's rebuttal, Mexico's diplomatic commentary, and then a human-interest story illustrating the desperation driving Cubans to flee. Each document connects logically to the broader Cuba unrest narrative, though the final document is a modest thematic leap from diplomatic discourse to a found-raft story.\nCOHERENCE_SCORE: 72", "path": [102, 225, 317, 399], "timestamp": 1773685766.7854524, "stage": "stage2_combinator"}
{"pair_idx": 2, "source": 102, "target": 399, "method": "Min_bal", "model": "gpt-5.4", "scores": {"overall": 78.0}, "raw_response": "JUSTIFICATION: The sequence is broadly coherent because all four documents center on reactions to and consequences of the July 2021 Cuba unrest, moving from Biden\u2019s response to Cuba\u2019s rebuttal, then to Mexico\u2019s regional defense of Cuba, and finally to a migration-related anecdote tied to the crisis. What doesn\u2019t work as well is that the last step is more thematically adjacent than directly connected, so the progression weakens from diplomatic/political reactions into a looser human-interest aftermath story.\n\nCOHERENCE_SCORE: 78", "path": [102, 225, 317, 399], "timestamp": 1773685771.8796628, "stage": "stage2_combinator"}
{"pair_idx": 2, "source": 102, "target": 399, "method": "Max_bal", "model": "claude-opus-4-6", "scores": {"overall": 72.0}, "raw_response": "JUSTIFICATION: The sequence maintains a consistent thematic focus on Cuba, progressing naturally from Biden's response to protests, to a public figure's commentary on Cuban oppression, to internal Cuban dissent, and finally to a tangible example of people fleeing the regime. The progression from political response \u2192 public advocacy \u2192 internal critique \u2192 human cost forms a logical narrative arc, though the time gaps (especially the jump to September) slightly weaken the sense of continuity.\nCOHERENCE_SCORE: 72", "path": [102, 149, 319, 399], "timestamp": 1773685779.6182916, "stage": "stage2_combinator"}
{"pair_idx": 2, "source": 102, "target": 399, "method": "Max_bal", "model": "gpt-5.4", "scores": {"overall": 82.0}, "raw_response": "JUSTIFICATION: The sequence is fairly coherent because all four documents center on the July 2021 Cuba unrest and the theme of Cubans seeking freedom, moving from Biden\u2019s reaction to a Cuban-American athlete\u2019s response, then to internal leftist criticism of the regime, and finally to evidence of dangerous escape attempts. What doesn\u2019t work as well is that the transitions are more thematic than causal, and the jump from political commentary to a Florida raft discovery feels somewhat abrupt.\n\nCOHERENCE_SCORE: 82", "path": [102, 149, 319, 399], "timestamp": 1773685784.029122, "stage": "stage2_combinator"}
{"pair_idx": 3, "source": 74, "target": 365, "method": "GM_bal", "model": "claude-opus-4-6", "scores": {"overall": 92.0}, "raw_response": "JUSTIFICATION: The sequence forms a highly coherent narrative arc: it begins with Biden's Cuba policy stance, moves to the eruption of anti-government protests in Cuba, covers the U.S. domestic response and double-standard debate, then tracks the aftermath including mysterious military deaths, the regime's crackdown, and documented mass arrests/disappearances. Each document follows logically and chronologically from the previous one, forming a clear progression around the July 2021 Cuban protests and their consequences.\nCOHERENCE_SCORE: 92", "path": [74, 81, 191, 342, 343, 365], "timestamp": 1773685790.7612042, "stage": "stage2_combinator"}
{"pair_idx": 3, "source": 74, "target": 365, "method": "GM_bal", "model": "gpt-5.4", "scores": {"overall": 78.0}, "raw_response": "JUSTIFICATION: The sequence is mostly coherent because it centers on Cuba in July\u2013August 2021, moving from Biden\u2019s Cuba policy context to the anti-government protests and then to the regime\u2019s crackdown and mass arrests. What doesn\u2019t work as well is that the opening article about Biden\u2019s diplomatic stance is only loosely connected to the protest/crackdown chain, and the item about generals dying feels somewhat tangential to the main progression.\n\nCOHERENCE_SCORE: 78", "path": [74, 81, 191, 342, 343, 365], "timestamp": 1773685797.131828, "stage": "stage2_combinator"}
{"pair_idx": 3, "source": 74, "target": 365, "method": "Min_bal", "model": "claude-opus-4-6", "scores": {"overall": 58.0}, "raw_response": "JUSTIFICATION: The sequence progresses logically from Biden's Cuba policy stance to unfolding events in Cuba\u2014mysterious military deaths and then mass arrests following the July 11 protests\u2014forming a coherent thematic arc around the Cuba crisis of mid-2021. However, the connection between document 1 (Biden's diplomatic stance) and documents 2-3 (internal Cuban events) is more thematic than causally linked, as the protests and crackdowns are not directly tied to Biden's policy positions.\nCOHERENCE_SCORE: 58", "path": [74, 342, 365], "timestamp": 1773685815.0805142, "stage": "stage2_combinator"}
{"pair_idx": 3, "source": 74, "target": 365, "method": "Min_bal", "model": "gpt-5.4", "scores": {"overall": 72.0}, "raw_response": "JUSTIFICATION: The sequence is reasonably coherent because all three documents center on Cuba in July\u2013August 2021 and move from U.S. policy toward Cuba to developments inside the Cuban regime and then to the crackdown following the July 11 protests. What doesn\u2019t work as well is that the first step is about Biden\u2019s diplomatic stance, while the next two are about internal Cuban instability and repression, so the causal or narrative link is somewhat indirect rather than tightly sequential.\n\nCOHERENCE_SCORE: 72", "path": [74, 342, 365], "timestamp": 1773685819.2087054, "stage": "stage2_combinator"}
{"pair_idx": 3, "source": 74, "target": 365, "method": "Max_bal", "model": "claude-opus-4-6", "scores": {"overall": 88.0}, "raw_response": "JUSTIFICATION: The sequence forms a highly coherent progression from Biden's pre-presidency Cuba policy stance, through the July 2021 Cuban protests and their political ramifications in the U.S. (particularly Florida), to the international diplomatic response and documentation of human rights abuses. Each document follows logically from the previous one, with a natural flow from U.S. domestic politics to the protests themselves to international reactions and their aftermath.\nCOHERENCE_SCORE: 88", "path": [74, 155, 251, 347, 349, 364, 365], "timestamp": 1773685825.6160333, "stage": "stage2_combinator"}
{"pair_idx": 3, "source": 74, "target": 365, "method": "Max_bal", "model": "gpt-5.4", "scores": {"overall": 84.0}, "raw_response": "JUSTIFICATION: The sequence is mostly coherent: it stays tightly focused on Cuba after the July 2021 protests, moving from Biden\u2019s prior Cuba stance to Miami solidarity actions, U.S. political implications, international reactions, and finally diplomatic and human-rights assessments. What doesn\u2019t work as well is that the first article is more retrospective/background on Biden than a direct continuation of the protest narrative, and the two July 29 pieces branch into parallel international/political angles rather than a clean linear progression.\n\nCOHERENCE_SCORE: 84", "path": [74, 155, 251, 347, 349, 364, 365], "timestamp": 1773685829.9619281, "stage": "stage2_combinator"}
{"pair_idx": 4, "source": 116, "target": 377, "method": "GM_bal", "model": "claude-opus-4-6", "scores": {"overall": 72.0}, "raw_response": "JUSTIFICATION: The sequence follows a clear chronological progression from the initial Cuba protests (July 11) through international reactions, calls for aid, and then shifts to a related but tangentially connected document about COVID quarantine conditions in Cuba\u2014still thematically linked to Cuba's humanitarian crisis but a noticeable topical drift at the end. Overall, documents 1-6 form a tight narrative arc, while document 7 loosens the thread.\nCOHERENCE_SCORE: 72", "path": [116, 126, 129, 222, 233, 285, 377], "timestamp": 1773685836.7383919, "stage": "stage2_combinator"}
{"pair_idx": 4, "source": 116, "target": 377, "method": "GM_bal", "model": "gpt-5.4", "scores": {"overall": 76.0}, "raw_response": "JUSTIFICATION: The sequence is fairly coherent at first: it moves from the initial U.S. reaction to Cuba\u2019s July 2021 protests, to a reported protest death, broader crackdown coverage, diaspora reaction in Miami, and calls for U.S./international support. It becomes weaker at the end, because the final August article about pregnant women denied water in quarantine shifts from protest dynamics to a broader human-rights/COVID conditions story, which is related to Cuba\u2019s crisis but not a tight next step in the same narrative.\n\nCOHERENCE_SCORE: 76", "path": [116, 126, 129, 222, 233, 285, 377], "timestamp": 1773685841.6535969, "stage": "stage2_combinator"}
{"pair_idx": 4, "source": 116, "target": 377, "method": "Min_bal", "model": "claude-opus-4-6", "scores": {"overall": 78.0}, "raw_response": "JUSTIFICATION: The sequence maintains a strong thematic focus on the 2021 Cuban protests and their aftermath, progressing naturally from the initial protests (July 11) through political reactions, calls for international support, and then shifting to ongoing consequences (military deaths, COVID conditions). Each document follows logically from the previous one, though the final two documents drift slightly from the protest narrative toward COVID-related stories in Cuba, which is a reasonable but less tight connection.\nCOHERENCE_SCORE: 78", "path": [116, 138, 151, 198, 222, 233, 285, 342, 377], "timestamp": 1773685848.1339257, "stage": "stage2_combinator"}
{"pair_idx": 4, "source": 116, "target": 377, "method": "Min_bal", "model": "gpt-5.4", "scores": {"overall": 74.0}, "raw_response": "JUSTIFICATION: The sequence is fairly coherent because most documents center on the July 2021 Cuba protests and immediate aftermath, moving from U.S. reaction to debate over Cuba\u2019s healthcare system, internet shutdowns, diaspora response, calls for international aid, and later COVID-related conditions. What weakens it is that several steps are more parallel reactions than true logical developments, and the jump to reports of generals\u2019 deaths is somewhat tangential before the final quarantine-abuse story.\n\nCOHERENCE_SCORE: 74", "path": [116, 138, 151, 198, 222, 233, 285, 342, 377], "timestamp": 1773685852.0064406, "stage": "stage2_combinator"}
{"pair_idx": 4, "source": 116, "target": 377, "method": "Max_bal", "model": "claude-opus-4-6", "scores": {"overall": 82.0}, "raw_response": "JUSTIFICATION: The sequence follows a clear and logical progression from the initial Cuba protests (July 11) through Miami solidarity demonstrations, policy responses, diplomatic reactions, and calls for international help, ending with a related but slightly tangential document about Cuba's humanitarian conditions during COVID. Each document connects naturally to the next, maintaining a consistent thematic focus on the 2021 Cuban crisis, though the final document shifts from the protest narrative to a specific human rights complaint.\nCOHERENCE_SCORE: 82", "path": [116, 132, 198, 231, 259, 271, 285, 377], "timestamp": 1773685859.2158272, "stage": "stage2_combinator"}
{"pair_idx": 4, "source": 116, "target": 377, "method": "Max_bal", "model": "gpt-5.4", "scores": {"overall": 78.0}, "raw_response": "JUSTIFICATION: The sequence is mostly coherent: it starts with the July 2021 Cuba protests, moves through Miami/South Florida solidarity actions and U.S. political responses, then returns to Cuban government reactions and broader calls for international help. What weakens it is the somewhat repetitive clustering of protest-related U.S./Miami stories and the final August quarantine-abuse article, which is related to Cuba\u2019s broader crisis but feels like a looser thematic jump from the immediate protest-response arc.\n\nCOHERENCE_SCORE: 78", "path": [116, 132, 198, 231, 259, 271, 285, 377], "timestamp": 1773685862.8512733, "stage": "stage2_combinator"}
{"pair_idx": 5, "source": 103, "target": 408, "method": "GM_bal", "model": "claude-opus-4-6", "scores": {"overall": 88.0}, "raw_response": "JUSTIFICATION: This sequence forms a highly coherent narrative arc following the July 2021 Cuban protests from their outbreak, through Cuban-American solidarity responses and political reactions in the US, to the Cuban government's crackdown and subsequent human rights reporting on detained protesters. Each document follows logically from the previous one with only minor tangential steps (e.g., the BLM/Castro article in document 6), and the chronological progression is tight and well-maintained.\nCOHERENCE_SCORE: 88", "path": [103, 115, 140, 146, 152, 202, 235, 241, 259, 302, 330, 382, 408], "timestamp": 1773685869.7512052, "stage": "stage2_combinator"}
{"pair_idx": 5, "source": 103, "target": 408, "method": "GM_bal", "model": "gpt-5.4", "scores": {"overall": 82.0}, "raw_response": "JUSTIFICATION: The sequence is mostly coherent: it tracks the July 2021 Cuba protests from the initial unrest and diaspora solidarity protests in the U.S. through political reactions, repression of protesters, and later human-rights reporting. What weakens it is a few side jumps that feel more editorial or tangential than sequentially necessary\u2014especially the BLM/Fidel Castro item and the Biden celebrity Zoom-call piece\u2014which disrupt the otherwise clear progression.\n\nCOHERENCE_SCORE: 82", "path": [103, 115, 140, 146, 152, 202, 235, 241, 259, 302, 330, 382, 408], "timestamp": 1773685873.791428, "stage": "stage2_combinator"}
{"pair_idx": 5, "source": 103, "target": 408, "method": "Quad_bal", "model": "claude-opus-4-6", "scores": {"overall": 92.0}, "raw_response": "JUSTIFICATION: This sequence forms a highly coherent narrative arc following the July 2021 Cuban protests from initial events through U.S. political reactions, Miami exile community responses, government crackdowns, Biden administration sanctions, and a follow-up human rights report months later. Each document follows logically from the previous one with clear thematic and chronological progression, and the only minor issue is that some mid-sequence documents cover overlapping aspects (U.S. political reactions) rather than strictly advancing the timeline, but this still feels natural.\n\nCOHERENCE_SCORE: 92", "path": [103, 115, 144, 146, 152, 157, 178, 222, 231, 284, 291, 408], "timestamp": 1773685881.4441218, "stage": "stage2_combinator"}
{"pair_idx": 5, "source": 103, "target": 408, "method": "Quad_bal", "model": "gpt-5.4", "scores": {"overall": 82.0}, "raw_response": "JUSTIFICATION: The sequence is largely coherent: it starts with the July 2021 anti-government protests in Cuba, moves through U.S. and Miami reactions, political debate, arrests and repression, then follows into sanctions and a later human-rights assessment. What weakens it is that several steps are redundant or slanted toward U.S. partisan framing rather than advancing the Cuba story directly, so the progression is somewhat repetitive rather than tightly causal.\n\nCOHERENCE_SCORE: 82", "path": [103, 115, 144, 146, 152, 157, 178, 222, 231, 284, 291, 408], "timestamp": 1773685885.9769938, "stage": "stage2_combinator"}
{"pair_idx": 5, "source": 103, "target": 408, "method": "Min_bal", "model": "claude-opus-4-6", "scores": {"overall": 88.0}, "raw_response": "JUSTIFICATION: This sequence traces a highly coherent narrative arc of the July 2021 Cuban protests, progressing naturally from the initial unrest, through diaspora reactions and political responses in the US, to the Cuban government's crackdown, US sanctions, and a follow-up human rights report months later. The only minor deviation is document 6 (BLM/Castro), which is tangentially related but still contextually tied to the political discourse surrounding the protests.\n\nCOHERENCE_SCORE: 88", "path": [103, 115, 141, 146, 152, 202, 235, 241, 259, 284, 291, 408], "timestamp": 1773685892.5255542, "stage": "stage2_combinator"}
{"pair_idx": 5, "source": 103, "target": 408, "method": "Min_bal", "model": "gpt-5.4", "scores": {"overall": 82.0}, "raw_response": "JUSTIFICATION: The sequence is largely coherent because it stays tightly focused on the July 2021 Cuba protests and follows a plausible arc from the initial unrest, to U.S. political and public reactions, to government response and later human-rights findings. What weakens it is some redundancy and partisan detours\u2014especially the BLM item and a few Miami/U.S.-reaction pieces that don\u2019t clearly advance the story beyond repeating outrage.\n\nCOHERENCE_SCORE: 82", "path": [103, 115, 141, 146, 152, 202, 235, 241, 259, 284, 291, 408], "timestamp": 1773685896.1762998, "stage": "stage2_combinator"}
{"pair_idx": 5, "source": 103, "target": 408, "method": "Max_bal", "model": "claude-opus-4-6", "scores": {"overall": 88.0}, "raw_response": "JUSTIFICATION: The sequence maintains a highly coherent narrative arc, beginning with the Cuba protests on July 11-12, moving through the U.S. political response (DeSantis, Rubio, Biden administration), the Cuban government's counter-rally, the ongoing diplomatic debate about the embargo, and concluding with the longer-term aftermath of crackdowns and human rights reports. Each document follows logically from the previous one with no jarring thematic jumps, though document 5 (Haiti/Cuba migration) is slightly tangential.\n\nCOHERENCE_SCORE: 88", "path": [103, 115, 143, 146, 152, 170, 235, 256, 364, 367, 408], "timestamp": 1773685904.166912, "stage": "stage2_combinator"}
{"pair_idx": 5, "source": 103, "target": 408, "method": "Max_bal", "model": "gpt-5.4", "scores": {"overall": 78.0}, "raw_response": "JUSTIFICATION: The sequence is broadly coherent: it starts with the July 2021 Cuban protests, moves through immediate U.S./Florida political reactions and policy debate, then shifts to later reporting on the Cuban government crackdown and human-rights consequences. What weakens it is that several middle steps are repetitive partisan reaction pieces centered on Rubio/DeSantis rather than clear causal progression, so the chain feels more like clustered coverage of the same event than a tightly advancing narrative.\n\nCOHERENCE_SCORE: 78", "path": [103, 115, 143, 146, 152, 170, 235, 256, 364, 367, 408], "timestamp": 1773685908.5927763, "stage": "stage2_combinator"}
{"pair_idx": 6, "source": 52, "target": 279, "method": "GM_bal", "model": "claude-opus-4-6", "scores": {"overall": 90.0}, "raw_response": "JUSTIFICATION: The sequence forms a highly coherent progression centered on the July 2021 Cuban protests, moving naturally from the initial outbreak of protests, to arrests and international concerns, to U.S. political debate over Cuba policy, to government crackdown tactics, and finally to broader analysis of the protests' significance. Each document follows logically from the previous one with tight thematic and temporal continuity.\nCOHERENCE_SCORE: 90", "path": [52, 90, 93, 96, 107, 219, 224, 239, 279], "timestamp": 1773685914.6940663, "stage": "stage2_combinator"}
{"pair_idx": 6, "source": 52, "target": 279, "method": "GM_bal", "model": "gpt-5.4", "scores": {"overall": 79.0}, "raw_response": "JUSTIFICATION: The sequence stays tightly centered on the July 2021 Cuba protests and moves plausibly from the initial demonstrations to arrests, repression, U.S. political reactions, and broader speculation about the regime\u2019s future. What weakens it is that several steps are repetitive or shift sideways into U.S. partisan commentary rather than building a clear cumulative narrative.\n\nCOHERENCE_SCORE: 79", "path": [52, 90, 93, 96, 107, 219, 224, 239, 279], "timestamp": 1773685918.1997848, "stage": "stage2_combinator"}
{"pair_idx": 6, "source": 52, "target": 279, "method": "Min_bal", "model": "claude-opus-4-6", "scores": {"overall": 88.0}, "raw_response": "JUSTIFICATION: The sequence flows naturally from the eruption of Cuban protests (docs 1-3), through political commentary and US partisan reactions (docs 4-7), to a reflective analysis of the protests' significance (doc 8), all within a tight ~10-day window. Each document logically follows from the previous, with the progression moving from event reporting to US policy debate to broader implications, forming a coherent narrative arc around the July 2021 Cuba protests.\nCOHERENCE_SCORE: 88", "path": [52, 90, 93, 96, 107, 219, 239, 279], "timestamp": 1773685925.5099723, "stage": "stage2_combinator"}
{"pair_idx": 6, "source": 52, "target": 279, "method": "Min_bal", "model": "gpt-5.4", "scores": {"overall": 74.0}, "raw_response": "JUSTIFICATION: The sequence is broadly coherent because it stays centered on the July 2021 Cuba protests and moves from the protests themselves to arrests, diaspora reactions, U.S. political debate, and finally a broader assessment of what the unrest could mean for the regime. What weakens it is that several steps are repetitive or ideological rather than clearly progressive, especially the jump from reporting on events in Cuba to opinion-driven U.S. partisan commentary.\n\nCOHERENCE_SCORE: 74", "path": [52, 90, 93, 96, 107, 219, 239, 279], "timestamp": 1773685928.8711097, "stage": "stage2_combinator"}
{"pair_idx": 6, "source": 52, "target": 279, "method": "Max_bal", "model": "claude-opus-4-6", "scores": {"overall": 90.0}, "raw_response": "JUSTIFICATION: The sequence progresses naturally from the initial Cuba protests (July 11) through U.S. political reactions (Biden, DeSantis, Cruz) and historical context on U.S. left-Castro relations, then moves to deeper analysis of the protests' meaning and potential long-term impact. Each document follows logically from the previous, and the overall arc from breaking news to political response to analytical reflection is coherent and well-structured.\nCOHERENCE_SCORE: 90", "path": [52, 77, 88, 96, 98, 275, 279], "timestamp": 1773685934.7799828, "stage": "stage2_combinator"}
{"pair_idx": 6, "source": 52, "target": 279, "method": "Max_bal", "model": "gpt-5.4", "scores": {"overall": 82.0}, "raw_response": "JUSTIFICATION: The sequence stays tightly focused on the July 2021 Cuba protests and moves plausibly from the event itself to U.S. political reactions, criticism of responses, and then broader analysis of the protests\u2019 meaning. What weakens it is that several middle items are repetitive partisan commentary rather than clear step-by-step development, so the progression is more thematic than strongly causal.\n\nCOHERENCE_SCORE: 82", "path": [52, 77, 88, 96, 98, 275, 279], "timestamp": 1773685942.0465567, "stage": "stage2_combinator"}
{"pair_idx": 7, "source": 87, "target": 315, "method": "GM_bal", "model": "claude-opus-4-6", "scores": {"overall": 68.0}, "raw_response": "JUSTIFICATION: The sequence flows logically from the Miami mayor's reaction to Cuban protests, to detailed coverage of the protests themselves, to Russia sending COVID-19 aid to Cuba\u2014a geopolitical response connected to Cuba's crisis. The progression follows a coherent timeline and thematic thread around Cuba's political and humanitarian situation in July 2021, though the final document shifts from protest coverage to international aid, which is a related but slightly tangential development.\nCOHERENCE_SCORE: 68", "path": [87, 278, 315], "timestamp": 1773685949.4114158, "stage": "stage2_combinator"}
{"pair_idx": 7, "source": 87, "target": 315, "method": "GM_bal", "model": "gpt-5.4", "scores": {"overall": 76.0}, "raw_response": "JUSTIFICATION: The sequence is fairly coherent because all three documents center on Cuba\u2019s July 2021 crisis: the first reacts politically to the protests, the second directly reports on those protests, and the third follows with an international response tied to Cuba\u2019s worsening COVID and governance situation. What doesn\u2019t work as well is that the first two are somewhat redundant and slightly out of narrative order, while the jump to Russian aid shifts from protest politics to pandemic relief without a very explicit connective step.\n\nCOHERENCE_SCORE: 76", "path": [87, 278, 315], "timestamp": 1773685953.6515603, "stage": "stage2_combinator"}
{"pair_idx": 7, "source": 87, "target": 315, "method": "Max_bal", "model": "claude-opus-4-6", "scores": {"overall": 62.0}, "raw_response": "JUSTIFICATION: The sequence progresses logically from U.S. political reaction to Cuban protests, to coverage of the protests themselves, to the government crackdown on protesters, and then to Russia sending COVID-19 aid to Cuba\u2014a related but somewhat tangential geopolitical development that shifts focus away from the protest narrative. The first three documents form a tight thematic chain, but the fourth document, while contextually connected to Cuba's crisis, represents a noticeable topic drift.\nCOHERENCE_SCORE: 62", "path": [87, 278, 282, 315], "timestamp": 1773685960.3013685, "stage": "stage2_combinator"}
{"pair_idx": 7, "source": 87, "target": 315, "method": "Max_bal", "model": "gpt-5.4", "scores": {"overall": 78.0}, "raw_response": "JUSTIFICATION: The sequence is mostly coherent: it stays focused on Cuba\u2019s July 2021 unrest, moving from international political reaction to reports on the protests themselves and then to repression of protesters. The last step to Russian COVID-19 aid is weaker, since it shifts from protest/crackdown dynamics to broader crisis support, though it still connects through Cuba\u2019s ongoing instability and hardship.\n\nCOHERENCE_SCORE: 78", "path": [87, 278, 282, 315], "timestamp": 1773685965.2082107, "stage": "stage2_combinator"}
{"pair_idx": 8, "source": 129, "target": 298, "method": "GM_bal", "model": "claude-opus-4-6", "scores": {"overall": 92.0}, "raw_response": "JUSTIFICATION: The sequence forms a highly coherent progression covering the July 2021 Cuban protests and their political aftermath in the U.S., moving naturally from the initial unrest (doc 1), to domestic political reactions involving BLM and Republican lawmakers (docs 2-3), to U.S. immigration policy responses (doc 4), and finally to formal U.S. sanctions (doc 5). Each document follows logically from the previous one both chronologically and thematically.\nCOHERENCE_SCORE: 92", "path": [129, 178, 193, 195, 298], "timestamp": 1773685971.4653661, "stage": "stage2_combinator"}
{"pair_idx": 8, "source": 129, "target": 298, "method": "GM_bal", "model": "gpt-5.4", "scores": {"overall": 78.0}, "raw_response": "JUSTIFICATION: The sequence is fairly coherent because all five items center on the July 2021 Cuba protests and U.S./political reactions, with a clear thematic flow from the crackdown, to U.S. domestic political responses, to migration warnings, and finally to sanctions. What weakens it is that items 2 and 3 are somewhat redundant Fox News reactions to the same Black Lives Matter statement, so the middle feels repetitive rather than strongly progressive.\n\nCOHERENCE_SCORE: 78", "path": [129, 178, 193, 195, 298], "timestamp": 1773685975.36049, "stage": "stage2_combinator"}
{"pair_idx": 8, "source": 129, "target": 298, "method": "Min_bal", "model": "claude-opus-4-6", "scores": {"overall": 72.0}, "raw_response": "JUSTIFICATION: The sequence follows a logical progression from the Cuban protests (doc 1) through the BLM controversy regarding Cuba (docs 2-4), to international reactions on the embargo (doc 5), and finally to U.S. policy response with sanctions (doc 6). Document 5 (Vietnam calling for lifting the embargo) is a slight tangent from the BLM focus but still fits the broader Cuba narrative, and the overall arc from protests to political fallout to policy action is coherent.\n\nCOHERENCE_SCORE: 72", "path": [129, 178, 183, 202, 206, 298], "timestamp": 1773685981.6922836, "stage": "stage2_combinator"}
{"pair_idx": 8, "source": 129, "target": 298, "method": "Min_bal", "model": "gpt-5.4", "scores": {"overall": 68.0}, "raw_response": "JUSTIFICATION: The sequence is partly coherent because it stays centered on the July 2021 Cuba protests and reactions to them, moving from the crackdown to U.S. political/media responses and then back to international and U.S. policy reactions. What weakens it is the redundancy and ideological detour in the middle: documents 2\u20134 are highly overlapping attacks on BLM rather than a clear stepwise progression, making the chain feel repetitive instead of cumulative.\n\nCOHERENCE_SCORE: 68", "path": [129, 178, 183, 202, 206, 298], "timestamp": 1773685986.3745046, "stage": "stage2_combinator"}
{"pair_idx": 8, "source": 129, "target": 298, "method": "Max_bal", "model": "claude-opus-4-6", "scores": {"overall": 95.0}, "raw_response": "JUSTIFICATION: The sequence follows a highly coherent chronological progression of the July 2021 Cuban protests, moving naturally from the initial unrest and U.S. reactions (Coast Guard warnings, Cuban American protests in Miami), through escalating demonstrations in both Cuba and Miami, to the Cuban government's response, ongoing instability, and finally U.S. sanctions. Each document logically connects to the next within a tight thematic and temporal arc.\nCOHERENCE_SCORE: 95", "path": [129, 135, 222, 235, 238, 244, 247, 298], "timestamp": 1773685993.5314815, "stage": "stage2_combinator"}
{"pair_idx": 8, "source": 129, "target": 298, "method": "Max_bal", "model": "gpt-5.4", "scores": {"overall": 82.0}, "raw_response": "JUSTIFICATION: The sequence is mostly coherent because it tracks the July 2021 Cuba protests across related angles: initial crackdown, Miami exile reactions, continued demonstrations in both Miami and Cuba, and finally the U.S. policy response. What weakens it is some redundancy among the Miami protest stories and a slightly abrupt shift to the specific report about the eastern military chief, which is less clearly connected than the other steps.\n\nCOHERENCE_SCORE: 82", "path": [129, 135, 222, 235, 238, 244, 247, 298], "timestamp": 1773685997.0127585, "stage": "stage2_combinator"}
{"pair_idx": 9, "source": 57, "target": 299, "method": "GM_bal", "model": "claude-opus-4-6", "scores": {"overall": 95.0}, "raw_response": "JUSTIFICATION: This sequence is highly coherent, tracing a clear chronological progression from the initial Cuban anti-government protests on July 12, through international reactions (Biden, Cruz, Miami solidarity protests), to the U.S. policy response of sanctions on July 22. Each document logically follows from the previous one, and the overall narrative arc from event to reaction to policy action is natural and well-connected.\n\nCOHERENCE_SCORE: 95", "path": [57, 78, 86, 98, 238, 244, 292, 299], "timestamp": 1773686003.1524832, "stage": "stage2_combinator"}
{"pair_idx": 9, "source": 57, "target": 299, "method": "GM_bal", "model": "gpt-5.4", "scores": {"overall": 86.0}, "raw_response": "JUSTIFICATION: The sequence is broadly coherent because every document centers on the July 2021 Cuba protests and follows a plausible progression from outbreak, reactions, and crackdown to U.S. political response and sanctions. What weakens it is some redundancy and partisan framing shifts\u2014several consecutive items cover the same protest event from slightly different angles rather than advancing the storyline much.\n\nCOHERENCE_SCORE: 86", "path": [57, 78, 86, 98, 238, 244, 292, 299], "timestamp": 1773686007.1043615, "stage": "stage2_combinator"}
{"pair_idx": 9, "source": 57, "target": 299, "method": "Min_bal", "model": "claude-opus-4-6", "scores": {"overall": 88.0}, "raw_response": "JUSTIFICATION: The sequence forms a highly coherent narrative arc tracking the July 2021 Cuban protests from their eruption, through international reactions (Biden, BLM, Cuba's government), to the U.S. policy response of sanctions. Each document follows logically and chronologically from the previous one, with only minor tangential detours (e.g., the Haiti lobbyist article), maintaining a consistent thematic focus throughout.\nCOHERENCE_SCORE: 88", "path": [57, 61, 78, 96, 157, 183, 202, 227, 245, 247, 263, 294, 299], "timestamp": 1773686013.2514875, "stage": "stage2_combinator"}
{"pair_idx": 9, "source": 57, "target": 299, "method": "Min_bal", "model": "gpt-5.4", "scores": {"overall": 76.0}, "raw_response": "JUSTIFICATION: The sequence is broadly coherent because most items center on the July 2021 Cuban protests and move from outbreak and U.S./media reactions to crackdown, opposition activity, and eventual U.S. sanctions. What weakens it is the insertion of several partisan U.S. culture-war pieces about the American left/BLM, which are thematically related but less direct continuations of events on the ground in Cuba and make the progression feel less smooth.\n\nCOHERENCE_SCORE: 76", "path": [57, 61, 78, 96, 157, 183, 202, 227, 245, 247, 263, 294, 299], "timestamp": 1773686017.2385342, "stage": "stage2_combinator"}
{"pair_idx": 9, "source": 57, "target": 299, "method": "Max_bal", "model": "claude-opus-4-6", "scores": {"overall": 97.0}, "raw_response": "JUSTIFICATION: This sequence is an exceptionally coherent chronological narrative tracking the July 2021 Cuban protests from their outbreak through international reactions, domestic crackdowns, and culminating in U.S. sanctions\u2014each document follows logically from the previous one with no gaps or tangential diversions.\nCOHERENCE_SCORE: 97", "path": [57, 85, 86, 98, 106, 140, 144, 167, 244, 299], "timestamp": 1773686022.9350789, "stage": "stage2_combinator"}
{"pair_idx": 9, "source": 57, "target": 299, "method": "Max_bal", "model": "gpt-5.4", "scores": {"overall": 88.0}, "raw_response": "JUSTIFICATION: The sequence is largely coherent because it stays tightly focused on the July 2021 Cuba protests and moves in a sensible arc from initial demonstrations, to Cuban and U.S. political reactions, to diaspora solidarity, government repression, worsening conditions, and finally U.S. sanctions. What doesn\u2019t work as well is some redundancy and partisan framing in the middle\u2014several items cover similar reactions from slightly different angles rather than advancing the story substantially.\n\nCOHERENCE_SCORE: 88", "path": [57, 85, 86, 98, 106, 140, 144, 167, 244, 299], "timestamp": 1773686027.4975753, "stage": "stage2_combinator"}
{"pair_idx": 10, "source": 88, "target": 326, "method": "GM_bal", "model": "claude-opus-4-6", "scores": {"overall": 82.0}, "raw_response": "JUSTIFICATION: The sequence follows a coherent timeline of the July 2021 Cuban protests, progressing from initial U.S. political reactions (DeSantis, Democrats, the American left's history with Cuba, Sanders/AOC) through the protest developments and DeSantis's internet proposal, to broader international diplomatic responses. The final document on Mexico's president calling for lifting the embargo is a natural extension of the Cuba policy debate, though it shifts focus slightly from domestic U.S. politics to international diplomacy.\n\nCOHERENCE_SCORE: 82", "path": [88, 96, 108, 129, 151, 326], "timestamp": 1773686034.6238194, "stage": "stage2_combinator"}
{"pair_idx": 10, "source": 88, "target": 326, "method": "GM_bal", "model": "gpt-5.4", "scores": {"overall": 78.0}, "raw_response": "JUSTIFICATION: The sequence is fairly coherent because all six documents center on the July 2021 Cuba protests and related political reactions, moving from U.S. partisan responses to broader policy discussion about internet access and the embargo. What weakens it is that several adjacent items are redundant opinion pieces on U.S. left reactions rather than clear new steps, so the progression feels more like clustered commentary than a tightly developing narrative.\n\nCOHERENCE_SCORE: 78", "path": [88, 96, 108, 129, 151, 326], "timestamp": 1773686038.3428712, "stage": "stage2_combinator"}
{"pair_idx": 10, "source": 88, "target": 326, "method": "Quad_bal", "model": "claude-opus-4-6", "scores": {"overall": 82.0}, "raw_response": "JUSTIFICATION: The sequence follows a clear thematic progression centered on the July 2021 Cuban protests, moving from initial U.S. political reactions (DeSantis/Florida Democrats, then broader left-wing responses, then Bernie Sanders/AOC), to an analytical piece on the protests' causes including sanctions, and finally to international diplomatic calls to end the embargo. Each document logically connects to the next through the shared Cuba protests/sanctions theme, with a natural progression from domestic political reactions to deeper analysis to international response.\nCOHERENCE_SCORE: 82", "path": [88, 96, 108, 198, 326], "timestamp": 1773686045.4667418, "stage": "stage2_combinator"}
{"pair_idx": 10, "source": 88, "target": 326, "method": "Quad_bal", "model": "gpt-5.4", "scores": {"overall": 78.0}, "raw_response": "JUSTIFICATION: The sequence is coherent in that every document centers on the July 2021 Cuba protests and reactions to them, moving from U.S. partisan responses to broader debate over sanctions and finally to an international political response from Mexico. What doesn\u2019t work as well is that several steps are repetitive opinion pieces restating the same left-vs-right framing, so the progression feels more like clustered commentary than a clearly developing chain.\n\nCOHERENCE_SCORE: 78", "path": [88, 96, 108, 198, 326], "timestamp": 1773686049.4131653, "stage": "stage2_combinator"}
{"pair_idx": 10, "source": 88, "target": 326, "method": "Max_bal", "model": "claude-opus-4-6", "scores": {"overall": 78.0}, "raw_response": "JUSTIFICATION: The sequence maintains a tight thematic focus on Cuba-related political developments in July 2021, progressing logically from the initial Cuba protests and US political reactions (documents 1-3) to broader US policy toward Cuba and its regional allies (documents 4-5). Each document connects naturally to the next, though document 4's pivot to Venezuela sanctions is a slightly less direct link, it ties back through the Cuba lifeline angle.\nCOHERENCE_SCORE: 78", "path": [88, 96, 108, 110, 326], "timestamp": 1773686056.5637417, "stage": "stage2_combinator"}
{"pair_idx": 10, "source": 88, "target": 326, "method": "Max_bal", "model": "gpt-5.4", "scores": {"overall": 79.0}, "raw_response": "JUSTIFICATION: The sequence is fairly coherent because all five documents center on the July 2021 Cuba protests and related U.S./Latin American policy debates, with a clear thematic thread through reactions from Democrats, the U.S. left, Biden administration policy, and regional pressure over the embargo. What doesn\u2019t work as well is that the progression is more a cluster of ideologically similar news reactions than a true step-by-step causal chain, and the Venezuela sanctions piece is only indirectly connected.\n\nCOHERENCE_SCORE: 79", "path": [88, 96, 108, 110, 326], "timestamp": 1773686060.6706276, "stage": "stage2_combinator"}
{"pair_idx": 11, "source": 58, "target": 292, "method": "GM_bal", "model": "claude-opus-4-6", "scores": {"overall": 88.0}, "raw_response": "JUSTIFICATION: The sequence follows a clear and logical chronological progression of the July 2021 Cuban protests story, moving from the initial protests and Biden administration response, through solidarity protests in Miami and at the White House, to the COVID context, and finally to GOP strategic discussions\u2014each document naturally follows from the previous. The only slight deviation is document 5, which shifts focus to the COVID/health angle, but this is still contextually relevant and quickly ties back to the political narrative in document 6.\nCOHERENCE_SCORE: 88", "path": [58, 72, 115, 209, 244, 292], "timestamp": 1773686068.5409348, "stage": "stage2_combinator"}
{"pair_idx": 11, "source": 58, "target": 292, "method": "GM_bal", "model": "gpt-5.4", "scores": {"overall": 82.0}, "raw_response": "JUSTIFICATION: The sequence is fairly coherent because all six documents focus on the July 2021 Cuba protests, moving from the Biden administration\u2019s initial response to reactions from a congressman, local and national protests, broader context about Cuba\u2019s COVID crisis, and then GOP policy discussions. What weakens it is that item 5 shifts from protest politics to a more general COVID/unrest report, making the transition into item 6 slightly less direct even though it remains on the same overall topic.  \nCOHERENCE_SCORE: 82", "path": [58, 72, 115, 209, 244, 292], "timestamp": 1773686072.6228254, "stage": "stage2_combinator"}
{"pair_idx": 11, "source": 58, "target": 292, "method": "Quad_bal", "model": "claude-opus-4-6", "scores": {"overall": 90.0}, "raw_response": "JUSTIFICATION: The sequence follows a clear and logical chronological progression from July 12-22, 2021, tracking the Cuban protests story from the initial U.S. government response, through solidarity protests in Miami and at the White House, to the broader context of Cuba's COVID crisis, and finally to Congressional policy discussions. Each document naturally builds on the previous one, covering different facets of the same evolving story.\n\nCOHERENCE_SCORE: 90", "path": [58, 115, 209, 244, 292], "timestamp": 1773686079.2468805, "stage": "stage2_combinator"}
{"pair_idx": 11, "source": 58, "target": 292, "method": "Quad_bal", "model": "gpt-5.4", "scores": {"overall": 82.0}, "raw_response": "JUSTIFICATION: The sequence is mostly coherent because all five documents center on the July 2021 Cuba protests and move from the Biden administration\u2019s initial response to protests in Miami and Washington, then to broader context about Cuba\u2019s COVID crisis, and finally to congressional GOP pressure on Biden. What weakens it is that document 4 shifts from protest/action coverage to a more general pandemic-focused report, making that transition feel less direct than the others.\n\nCOHERENCE_SCORE: 82", "path": [58, 115, 209, 244, 292], "timestamp": 1773686083.0410528, "stage": "stage2_combinator"}
{"pair_idx": 11, "source": 58, "target": 292, "method": "Min_bal", "model": "claude-opus-4-6", "scores": {"overall": 92.0}, "raw_response": "JUSTIFICATION: The sequence follows a clear and logical progression: Cuban anti-government protests break out, the Biden administration's initial response is criticized, Cuban-Americans protest in Miami demanding action, the administration warns against boat migration, and then GOP leaders push Biden for a stronger Cuba strategy. Each document flows naturally from the previous one, covering the evolving political response to the July 2021 Cuban protests.\nCOHERENCE_SCORE: 92", "path": [58, 115, 142, 292], "timestamp": 1773686088.8504102, "stage": "stage2_combinator"}
{"pair_idx": 11, "source": 58, "target": 292, "method": "Min_bal", "model": "gpt-5.4", "scores": {"overall": 82.0}, "raw_response": "JUSTIFICATION: The sequence is fairly coherent because all four documents are tightly centered on the July 2021 Cuba protests and the U.S. political response, moving from the Biden administration\u2019s initial framing, to public protest in Miami, to migration-related federal policy, and then to congressional GOP strategy. What doesn\u2019t work as well is that step 3 shifts from protest politics to refugee deterrence, which is related contextually but less directly a continuation of the street protests in step 2.\n\nCOHERENCE_SCORE: 82", "path": [58, 115, 142, 292], "timestamp": 1773686093.1453605, "stage": "stage2_combinator"}
{"pair_idx": 11, "source": 58, "target": 292, "method": "Max_bal", "model": "claude-opus-4-6", "scores": {"overall": 90.0}, "raw_response": "JUSTIFICATION: The sequence forms a highly coherent progression following the July 2021 Cuban protests: starting with the Biden administration's initial response, moving through the foreign policy pivot, U.S. consideration of aid, China's reaction, continued protest coverage, and culminating in Republican congressional efforts to push Biden on Cuba strategy. Each document logically follows the previous one in both topic and chronology.\nCOHERENCE_SCORE: 90", "path": [58, 101, 121, 124, 127, 292], "timestamp": 1773686098.8517199, "stage": "stage2_combinator"}
{"pair_idx": 11, "source": 58, "target": 292, "method": "Max_bal", "model": "gpt-5.4", "scores": {"overall": 82.0}, "raw_response": "JUSTIFICATION: The sequence is broadly coherent because all six documents center on the July 2021 Cuba protests and move from the Biden administration\u2019s initial response to U.S. policy considerations, international reaction, ongoing unrest, and later congressional pressure. What weakens it is that several steps are parallel same-day reactions rather than a clear causal progression, and the China-focused item feels like a side branch rather than a necessary bridge.  \nCOHERENCE_SCORE: 82", "path": [58, 101, 121, 124, 127, 292], "timestamp": 1773686102.3585823, "stage": "stage2_combinator"}
{"pair_idx": 12, "source": 50, "target": 385, "method": "GM_bal", "model": "claude-opus-4-6", "scores": {"overall": 72.0}, "raw_response": "JUSTIFICATION: The sequence begins coherently with the July 2021 Cuban protests, political reactions, and international response (documents 1-7), forming a tight thematic arc. The transition from political/diplomatic coverage to Cuba's COVID-19 crisis (documents 8-10) is less directly connected but still plausible as ongoing coverage of Cuba's compounding crises during the same period.\n\nCOHERENCE_SCORE: 72", "path": [50, 62, 96, 157, 197, 285, 347, 377, 384, 385], "timestamp": 1773686108.5487688, "stage": "stage2_combinator"}
{"pair_idx": 12, "source": 50, "target": 385, "method": "GM_bal", "model": "gpt-5.4", "scores": {"overall": 81.0}, "raw_response": "JUSTIFICATION: The sequence is fairly coherent: it starts with immediate reactions to the July 2021 Cuban protests, moves through repression, international/political responses, and then transitions into worsening humanitarian and COVID-related conditions in Cuba. What weakens it is that several early steps are redundant opinion/political reaction pieces rather than clear developments, so the progression is somewhat repetitive before the later humanitarian turn.\n\nCOHERENCE_SCORE: 81", "path": [50, 62, 96, 157, 197, 285, 347, 377, 384, 385], "timestamp": 1773686112.258406, "stage": "stage2_combinator"}
{"pair_idx": 12, "source": 50, "target": 385, "method": "Min_bal", "model": "claude-opus-4-6", "scores": {"overall": 72.0}, "raw_response": "JUSTIFICATION: The sequence progresses logically from the Cuban protests (documents 1-3) through the political implications in the US (document 4), and then shifts to Cuba's deteriorating humanitarian and COVID-19 crisis (documents 5-7), which was itself a driver of the protests. The transition from US domestic politics (document 4) back to conditions in Cuba (document 5) is slightly abrupt, but the overall thematic arc\u2014Cuban unrest, its political reverberations, and the underlying public health crisis\u2014holds together well.\n\nCOHERENCE_SCORE: 72", "path": [50, 75, 76, 347, 377, 384, 385], "timestamp": 1773686119.7196183, "stage": "stage2_combinator"}
{"pair_idx": 12, "source": 50, "target": 385, "method": "Min_bal", "model": "gpt-5.4", "scores": {"overall": 74.0}, "raw_response": "JUSTIFICATION: The sequence is fairly coherent: the first three items tightly track the July 2021 Cuba protests and repression, then it broadens to U.S. political reaction before shifting into Cuba\u2019s worsening COVID/humanitarian crisis, with the last two documents especially closely linked around oxygen shortages. What doesn\u2019t work as well is the jump from protest coverage to Florida Democratic electoral strategy, which is more indirect than the surrounding transitions.\n\nCOHERENCE_SCORE: 74", "path": [50, 75, 76, 347, 377, 384, 385], "timestamp": 1773686123.6529775, "stage": "stage2_combinator"}
{"pair_idx": 12, "source": 50, "target": 385, "method": "Max_bal", "model": "claude-opus-4-6", "scores": {"overall": 68.0}, "raw_response": "JUSTIFICATION: The sequence begins coherently with the July 2021 Cuban protests, US political reactions, and debate over the US response (documents 1-6), forming a strong thematic thread. The transition to documents 7-8 on Cuba's COVID-19 crisis is a natural shift to another dimension of Cuba's struggles during the same period, though the connection to the political protest narrative is more tangential than direct.\n\nCOHERENCE_SCORE: 68", "path": [50, 62, 96, 271, 285, 347, 384, 385], "timestamp": 1773686130.2531412, "stage": "stage2_combinator"}
{"pair_idx": 12, "source": 50, "target": 385, "method": "Max_bal", "model": "gpt-5.4", "scores": {"overall": 78.0}, "raw_response": "JUSTIFICATION: The sequence is fairly coherent: it starts with immediate reactions to the July 2021 Cuban protests, moves through blame, ideological commentary, official Cuban and international responses, and then transitions into the worsening humanitarian/COVID crisis that helps explain the unrest. What doesn\u2019t work as well is that some adjacent items are repetitive opinion/political takes rather than clear causal steps, especially between the Fox/CNN political-response pieces and the later Reuters oxygen-shortage reports.\n\nCOHERENCE_SCORE: 78", "path": [50, 62, 96, 271, 285, 347, 384, 385], "timestamp": 1773686133.942803, "stage": "stage2_combinator"}
{"pair_idx": 13, "source": 54, "target": 341, "method": "GM_bal", "model": "claude-opus-4-6", "scores": {"overall": 82.0}, "raw_response": "JUSTIFICATION: The sequence follows a clear and logical progression: it begins with the Cuban protests on July 11, moves through immediate coverage of the crackdown and U.S. political reactions over the next few days, and concludes with a report on the human rights consequences of those same protests. Each document connects naturally to the previous one through the shared thread of the July 2021 Cuban protests, though documents 3 and 4 shift focus slightly toward U.S. political commentary rather than on-the-ground events.\n\nCOHERENCE_SCORE: 82", "path": [54, 129, 138, 139, 341], "timestamp": 1773686140.9044151, "stage": "stage2_combinator"}
{"pair_idx": 13, "source": 54, "target": 341, "method": "GM_bal", "model": "gpt-5.4", "scores": {"overall": 76.0}, "raw_response": "JUSTIFICATION: The sequence is fairly coherent because it stays tightly focused on the July 2021 Cuba protests and moves from the initial uprising to the government crackdown and then to related reactions in U.S. political/media discourse before returning to evidence of repression on the island. What weakens it is that steps 3 and 4 are more tangential commentary about U.S. responses and Cuba\u2019s healthcare image rather than direct developments in the protest story, so the progression is not fully smooth.\n\nCOHERENCE_SCORE: 76", "path": [54, 129, 138, 139, 341], "timestamp": 1773686144.8364258, "stage": "stage2_combinator"}
{"pair_idx": 13, "source": 54, "target": 341, "method": "Quad_bal", "model": "claude-opus-4-6", "scores": {"overall": 90.0}, "raw_response": "JUSTIFICATION: The sequence follows a clear and logical progression from the initial Cuban protests (July 11) through ongoing crackdown coverage, contextual analysis of Cuba's system, documentation of government intimidation tactics, and finally the aftermath with reports of human rights abuses against detained protesters. Each document connects naturally to the next, maintaining a tight thematic focus on the 2021 Cuban protests and their consequences.\nCOHERENCE_SCORE: 90", "path": [54, 129, 138, 147, 341], "timestamp": 1773686151.5522242, "stage": "stage2_combinator"}
{"pair_idx": 13, "source": 54, "target": 341, "method": "Quad_bal", "model": "gpt-5.4", "scores": {"overall": 88.0}, "raw_response": "JUSTIFICATION: The sequence is highly coherent thematically and chronologically: it moves from the initial July 11 Cuban protests to immediate reporting on the crackdown, then adds closely related perspectives on repression and conditions in Cuba, ending with a later report of abuses against a detained minor. What works is the consistent focus on Cuba\u2019s protest wave and state response; what doesn\u2019t is that item 3 about Cuba\u2019s health care system is more of a commentary tangent than a direct continuation of the protest/crackdown narrative.\n\nCOHERENCE_SCORE: 88", "path": [54, 129, 138, 147, 341], "timestamp": 1773686155.9526305, "stage": "stage2_combinator"}
{"pair_idx": 13, "source": 54, "target": 341, "method": "Max_bal", "model": "claude-opus-4-6", "scores": {"overall": 93.0}, "raw_response": "JUSTIFICATION: The sequence follows a clear and logical chronological progression from the initial Cuban protests on July 11, through the government crackdown, analysis of causes, U.S. policy response, and finally the human rights consequences of the crackdown. Each document naturally builds on the previous one, maintaining a tight thematic focus on the 2021 Cuban protests and their aftermath.\nCOHERENCE_SCORE: 93", "path": [54, 129, 198, 249, 341], "timestamp": 1773686162.091934, "stage": "stage2_combinator"}
{"pair_idx": 13, "source": 54, "target": 341, "method": "Max_bal", "model": "gpt-5.4", "scores": {"overall": 86.0}, "raw_response": "JUSTIFICATION: The sequence is temporally ordered and stays tightly focused on the July 2021 Cuban protests, moving from the initial uprising to crackdown, analysis of causes, U.S. policy response, and a later human-rights abuse case. What doesn\u2019t work as well is that step 3 shifts from event updates to broader causal analysis, and the jump from U.S. embassy staffing in step 4 to an individual minor\u2019s abuse case in step 5 is thematically related but somewhat abrupt.\n\nCOHERENCE_SCORE: 86", "path": [54, 129, 198, 249, 341], "timestamp": 1773686165.9405658, "stage": "stage2_combinator"}
{"pair_idx": 14, "source": 130, "target": 328, "method": "GM_bal", "model": "claude-opus-4-6", "scores": {"overall": 92.0}, "raw_response": "JUSTIFICATION: The sequence follows a tight, logical progression of the Cuba protest movement in July 2021\u2014starting with initial protests in Florida, escalating through political responses (Rubio's warning), broadening to include Cuban opposition websites, and culminating in large-scale protests at the White House demanding Biden act. Each document builds naturally on the previous one in both theme and chronology.\nCOHERENCE_SCORE: 92", "path": [130, 131, 146, 245, 327, 328], "timestamp": 1773686173.1504884, "stage": "stage2_combinator"}
{"pair_idx": 14, "source": 130, "target": 328, "method": "GM_bal", "model": "gpt-5.4", "scores": {"overall": 84.0}, "raw_response": "JUSTIFICATION: The sequence is fairly coherent because all six documents center on the July 2021 Cuba protests and escalating calls for Biden to respond, moving from Florida street demonstrations to political warnings, online opposition activity, and then major Washington protests. What doesn\u2019t work as well is the redundancy and slight repetition among paired same-day/local-event articles, especially 1\u21922 and 5\u21926, which makes the progression feel more like clustered coverage than a clean step-by-step development.\n\nCOHERENCE_SCORE: 84", "path": [130, 131, 146, 245, 327, 328], "timestamp": 1773686177.3027804, "stage": "stage2_combinator"}
{"pair_idx": 14, "source": 130, "target": 328, "method": "Quad_bal", "model": "claude-opus-4-6", "scores": {"overall": 95.0}, "raw_response": "JUSTIFICATION: The sequence forms a highly coherent chronological progression tracking the SOS Cuba protest movement from its emergence in Tampa and Miami (July 14) through its escalation to a march on the White House and Cuban embassy (July 26), with consistent thematic focus on Cuban-American protests and calls for Biden administration action. Each document follows naturally from the previous one, showing geographic and political escalation.\nCOHERENCE_SCORE: 95", "path": [130, 131, 146, 165, 327, 328], "timestamp": 1773686183.1931608, "stage": "stage2_combinator"}
{"pair_idx": 14, "source": 130, "target": 328, "method": "Quad_bal", "model": "gpt-5.4", "scores": {"overall": 90.0}, "raw_response": "JUSTIFICATION: The sequence is highly coherent: all six items concern escalating SOS Cuba protests in the U.S. and pressure on Biden to act, moving logically from Florida demonstrations to broader political warnings and then to major marches in Miami and Washington. What weakens it slightly is some redundancy and near-duplication at the end, since items 5 and 6 describe essentially the same White House protest from very similar angles.  \nCOHERENCE_SCORE: 90", "path": [130, 131, 146, 165, 327, 328], "timestamp": 1773686187.3663251, "stage": "stage2_combinator"}
{"pair_idx": 14, "source": 130, "target": 328, "method": "Max_bal", "model": "claude-opus-4-6", "scores": {"overall": 90.0}, "raw_response": "JUSTIFICATION: The sequence forms a highly coherent narrative arc following the July 2021 Cuban protests: it begins with U.S.-based solidarity protests and political reactions (docs 1-4), shifts to events on the ground in Cuba (docs 5, 7-8), covers policy responses like sanctions (docs 6, 9), and concludes with renewed pressure on the Biden administration (doc 10). The progression is chronologically tight and thematically unified, with each document naturally connected to the next.\n\nCOHERENCE_SCORE: 90", "path": [130, 140, 143, 154, 156, 243, 261, 264, 301, 328], "timestamp": 1773686194.0329292, "stage": "stage2_combinator"}
{"pair_idx": 14, "source": 130, "target": 328, "method": "Max_bal", "model": "gpt-5.4", "scores": {"overall": 82.0}, "raw_response": "JUSTIFICATION: The sequence is fairly coherent because it stays tightly focused on the July 2021 Cuba protests and moves from U.S. solidarity demonstrations to reporting on the crackdown, internet restrictions, calls for U.S. action, and eventual sanctions and White House protests. What weakens it is the redundancy among several same-day Florida/Cuban-American protest stories and the somewhat abrupt inclusion of the Cuba vaccine/virus article, which is related background but less directly connected to the protest-response chain.\n\nCOHERENCE_SCORE: 82", "path": [130, 140, 143, 154, 156, 243, 261, 264, 301, 328], "timestamp": 1773686197.913063, "stage": "stage2_combinator"}
{"pair_idx": 15, "source": 134, "target": 298, "method": "GM_bal", "model": "claude-opus-4-6", "scores": {"overall": 95.0}, "raw_response": "JUSTIFICATION: This sequence traces a clear, chronologically ordered narrative arc from the initial Cuban protests and violent crackdown, through international reactions (UN), government counter-responses (rallies), opposition media emboldening, and finally U.S. sanctions\u2014each document logically follows from the previous one. There are no gaps or thematic jumps; the progression is natural and well-connected.\nCOHERENCE_SCORE: 95", "path": [134, 204, 220, 227, 245, 298], "timestamp": 1773686203.9004278, "stage": "stage2_combinator"}
{"pair_idx": 15, "source": 134, "target": 298, "method": "GM_bal", "model": "gpt-5.4", "scores": {"overall": 88.0}, "raw_response": "JUSTIFICATION: The sequence is highly coherent chronologically and thematically: it moves from the initial violent crackdown, to international condemnation, to the Cuban government's domestic counter-mobilization, then to the protests\u2019 political aftereffects online, and finally to U.S. sanctions. What hurts it slightly is redundancy between documents 3 and 4, which appear to cover essentially the same rally event rather than advancing the chain much.\n\nCOHERENCE_SCORE: 88", "path": [134, 204, 220, 227, 245, 298], "timestamp": 1773686207.2572432, "stage": "stage2_combinator"}
{"pair_idx": 15, "source": 134, "target": 298, "method": "Quad_bal", "model": "claude-opus-4-6", "scores": {"overall": 95.0}, "raw_response": "JUSTIFICATION: This sequence follows a clear and logical chronological progression of the July 2021 Cuban protest crisis: from the initial violent crackdown, to the government's counter-rally response, to the emboldened opposition's digital pushback, and finally to the U.S. imposing sanctions in response to human rights abuses. Each document naturally follows from the previous one as a development in the same unfolding story.\nCOHERENCE_SCORE: 95", "path": [134, 227, 245, 298], "timestamp": 1773686213.3105726, "stage": "stage2_combinator"}
{"pair_idx": 15, "source": 134, "target": 298, "method": "Quad_bal", "model": "gpt-5.4", "scores": {"overall": 88.0}, "raw_response": "JUSTIFICATION: This sequence is quite coherent: it tracks a clear short-term arc from the July 11 protest crackdown in Cuba, to the regime\u2019s mobilized response in Havana, to the political/media aftereffects inside Cuba, and then to the U.S. policy response via sanctions. What works is the consistent focus on the same protest wave and its consequences; what\u2019s slightly weaker is that the jump from the mass rally to opposition websites is more thematic than directly causal.\n\nCOHERENCE_SCORE: 88", "path": [134, 227, 245, 298], "timestamp": 1773686218.9445355, "stage": "stage2_combinator"}
{"pair_idx": 15, "source": 134, "target": 298, "method": "Max_bal", "model": "claude-opus-4-6", "scores": {"overall": 95.0}, "raw_response": "JUSTIFICATION: This sequence follows a highly coherent chronological progression of the July 2021 Cuban protests, moving naturally from the initial crackdown and calls for U.S. action, through international responses, protests in the U.S. and Cuba, Cuban government concessions, and culminating in U.S. sanctions\u2014each document logically connected to the next through the same unfolding news story.\nCOHERENCE_SCORE: 95", "path": [134, 145, 204, 234, 235, 238, 246, 257, 260, 298], "timestamp": 1773686225.2606397, "stage": "stage2_combinator"}
{"pair_idx": 15, "source": 134, "target": 298, "method": "Max_bal", "model": "gpt-5.4", "scores": {"overall": 84.0}, "raw_response": "JUSTIFICATION: The sequence is broadly coherent because all documents center on the July 2021 Cuba protests and move from reports of repression to international reactions, U.S.-based demonstrations, policy debate, and eventual U.S. sanctions. What weakens it is some redundancy and a few lateral jumps between parallel reactions on the same dates rather than a tightly causal step-by-step progression.\n\nCOHERENCE_SCORE: 84", "path": [134, 145, 204, 234, 235, 238, 246, 257, 260, 298], "timestamp": 1773686228.8346183, "stage": "stage2_combinator"}
{"pair_idx": 16, "source": 72, "target": 295, "method": "GM_bal", "model": "claude-opus-4-6", "scores": {"overall": 95.0}, "raw_response": "JUSTIFICATION: This sequence follows a highly coherent chronological progression from the initial Cuba protests (July 12) through Miami solidarity protests, White House demonstrations, escalating crisis coverage, and culminating in the U.S. government's sanctions response\u2014each document logically follows from and builds upon the previous one. The thematic thread of Cuban protests and U.S. response is maintained consistently throughout.\nCOHERENCE_SCORE: 95", "path": [72, 115, 209, 244, 294, 295], "timestamp": 1773686236.6971073, "stage": "stage2_combinator"}
{"pair_idx": 16, "source": 72, "target": 295, "method": "GM_bal", "model": "gpt-5.4", "scores": {"overall": 88.0}, "raw_response": "JUSTIFICATION: The sequence is largely coherent: it moves from U.S. political support for Cuba protests, to local and national protest actions, then broadens to conditions inside Cuba and culminates in U.S. sanctions in response to the crackdown. What doesn\u2019t work as well is that documents 5 and 6 are partly redundant, since both cover the same sanctions announcement on the same day rather than advancing the story much further.\n\nCOHERENCE_SCORE: 88", "path": [72, 115, 209, 244, 294, 295], "timestamp": 1773686239.9886549, "stage": "stage2_combinator"}
{"pair_idx": 16, "source": 72, "target": 295, "method": "Min_bal", "model": "claude-opus-4-6", "scores": {"overall": 92.0}, "raw_response": "JUSTIFICATION: The sequence forms a highly coherent chronological narrative: Cuban protests erupt (docs 1-2), the US warns against fleeing by boat (doc 3), and then the US imposes sanctions on Cuban officials in response to the crackdown (docs 4-5). Each document follows logically from the previous one, with docs 4 and 5 being slightly redundant as they cover the same event from different outlets.\nCOHERENCE_SCORE: 92", "path": [72, 115, 142, 294, 295], "timestamp": 1773686248.8851712, "stage": "stage2_combinator"}
{"pair_idx": 16, "source": 72, "target": 295, "method": "Min_bal", "model": "gpt-5.4", "scores": {"overall": 84.0}, "raw_response": "JUSTIFICATION: The sequence is quite coherent: it moves from U.S. political support for anti-communist protests in Cuba, to local solidarity protests in Miami, then to the U.S. government\u2019s response to regional migration pressures, and finally to concrete sanctions against Cuban officials. What works is the clear shared topic of Cuba and escalating U.S. reaction, though the Haiti/boat-migration document is a slight detour from the protest-to-sanctions thread and weakens the step-by-step flow a bit.\n\nCOHERENCE_SCORE: 84", "path": [72, 115, 142, 294, 295], "timestamp": 1773686252.7181015, "stage": "stage2_combinator"}
{"pair_idx": 16, "source": 72, "target": 295, "method": "Max_bal", "model": "claude-opus-4-6", "scores": {"overall": 92.0}, "raw_response": "JUSTIFICATION: The sequence forms a highly coherent chronological progression following the July 2021 Cuban protests, moving naturally from the initial protests and international reactions (U.S. congressional response, Spain's demand, China's support for Cuba) through the ongoing crackdown and ultimately to U.S. sanctions against Cuban officials. Each document connects logically to the next through the shared topic of the Cuban protests and escalating international responses.\nCOHERENCE_SCORE: 92", "path": [72, 118, 124, 127, 287, 295], "timestamp": 1773686258.7171154, "stage": "stage2_combinator"}
{"pair_idx": 16, "source": 72, "target": 295, "method": "Max_bal", "model": "gpt-5.4", "scores": {"overall": 82.0}, "raw_response": "JUSTIFICATION: The sequence is fairly coherent because all six documents center on the July 2021 Cuban protests and move through connected reactions: U.S. political support, international concern over repression, China\u2019s backing of Cuba, continued protest momentum, Cuba\u2019s counter-narrative, and finally U.S. sanctions. What doesn\u2019t work as well is that steps 2\u20134 are somewhat parallel reactions on the same date rather than a clear causal progression, making the middle feel more like related coverage than a tight narrative chain.\n\nCOHERENCE_SCORE: 82", "path": [72, 118, 124, 127, 287, 295], "timestamp": 1773686262.6804085, "stage": "stage2_combinator"}
{"pair_idx": 17, "source": 131, "target": 366, "method": "GM_bal", "model": "claude-opus-4-6", "scores": {"overall": 92.0}, "raw_response": "JUSTIFICATION: This sequence forms a highly coherent chronological narrative following the July 2021 Cuban protests and their aftermath, progressing naturally from street-level protests in Miami, to political reactions, migration concerns, international responses, crackdowns on protesters, and escalating tensions between Cuba and the US. Each document connects logically to the next with no jarring transitions.\nCOHERENCE_SCORE: 92", "path": [131, 146, 152, 202, 235, 241, 259, 302, 366], "timestamp": 1773686269.2773347, "stage": "stage2_combinator"}
{"pair_idx": 17, "source": 131, "target": 366, "method": "GM_bal", "model": "gpt-5.4", "scores": {"overall": 72.0}, "raw_response": "JUSTIFICATION: The sequence stays broadly on the same July\u2013August 2021 Cuba unrest storyline, moving from U.S. solidarity protests to U.S. political reactions, developments inside Cuba, and later regime rhetoric toward the U.S. What doesn\u2019t work as well is that several adjacent steps are more parallel reactions than true logical progression, with some jarring jumps into tangential angles like BLM and Haiti that weaken the chain.  \nCOHERENCE_SCORE: 72", "path": [131, 146, 152, 202, 235, 241, 259, 302, 366], "timestamp": 1773686273.0484812, "stage": "stage2_combinator"}
{"pair_idx": 17, "source": 131, "target": 366, "method": "Max_bal", "model": "claude-opus-4-6", "scores": {"overall": 85.0}, "raw_response": "JUSTIFICATION: The sequence follows a clear and coherent progression of the July 2021 Cuba protest crisis, moving from local Miami solidarity protests, to U.S. political reactions, to international UN response, to misinformation concerns, to larger Miami demonstrations, and finally to Cuba's retaliatory rhetoric toward the U.S. Each document logically connects to the next within the same ongoing geopolitical event. Document 2 (Pence's partisan commentary) is slightly tangential but still topically relevant.\n\nCOHERENCE_SCORE: 85", "path": [131, 159, 205, 217, 238, 366], "timestamp": 1773686279.8136685, "stage": "stage2_combinator"}
{"pair_idx": 17, "source": 131, "target": 366, "method": "Max_bal", "model": "gpt-5.4", "scores": {"overall": 76.0}, "raw_response": "JUSTIFICATION: The sequence is broadly coherent because all six documents concern the July 2021 Cuba protests and reactions to them, moving from local Miami solidarity protests to U.S. political commentary, international human-rights pressure, misinformation around the unrest, continued Miami demonstrations, and finally a later escalation in U.S.\u2013Cuba rhetoric. What doesn\u2019t work as well is that some transitions feel more like parallel coverage than a clear step-by-step progression\u2014especially the jump from misinformation coverage back to another Miami protest, and then to the August threat story.\n\nCOHERENCE_SCORE: 76", "path": [131, 159, 205, 217, 238, 366], "timestamp": 1773686284.3695195, "stage": "stage2_combinator"}
{"pair_idx": 18, "source": 59, "target": 291, "method": "GM_bal", "model": "claude-opus-4-6", "scores": {"overall": 95.0}, "raw_response": "JUSTIFICATION: This sequence forms a highly coherent chronological narrative tracing the July 2021 Cuban protests from their outbreak (July 12), through diaspora solidarity efforts in Miami and Washington D.C. (July 14-17), to the Cuban government's crackdown on protesters (July 21), and finally the U.S. government's policy response with sanctions (July 22). Each document follows logically from the previous one, and the progression from protests \u2192 diaspora response \u2192 internet blackout \u2192 government repression \u2192 U.S. sanctions tells a complete and natural story arc.\n\nCOHERENCE_SCORE: 95", "path": [59, 155, 216, 222, 231, 284, 291], "timestamp": 1773686290.8808005, "stage": "stage2_combinator"}
{"pair_idx": 18, "source": 59, "target": 291, "method": "GM_bal", "model": "gpt-5.4", "scores": {"overall": 84.0}, "raw_response": "JUSTIFICATION: The sequence is mostly coherent: it tracks the July 2021 Cuba protests from initial demonstrations, to solidarity actions in Miami and Washington, to the government\u2019s internet blackout and later repression, ending with U.S. sanctions. What works is the consistent focus on the same event and its fallout, though the middle steps are somewhat repetitive geographically because several consecutive items center on Miami-based reactions rather than a tighter causal progression inside Cuba.\n\nCOHERENCE_SCORE: 84", "path": [59, 155, 216, 222, 231, 284, 291], "timestamp": 1773686294.9488053, "stage": "stage2_combinator"}
{"pair_idx": 18, "source": 59, "target": 291, "method": "Min_bal", "model": "claude-opus-4-6", "scores": {"overall": 95.0}, "raw_response": "JUSTIFICATION: This sequence follows a highly coherent chronological narrative arc: anti-government protests erupt in Cuba (docs 1-2), the Biden administration's Cuba policy is scrutinized in response (doc 3), solidarity efforts from Florida are covered along with legal complications (doc 4), and the sequence concludes with the Biden administration imposing sanctions in direct response to the protests (doc 5). Each document flows naturally from the previous one, forming a clear progression from event to policy response.\nCOHERENCE_SCORE: 95", "path": [59, 76, 107, 210, 291], "timestamp": 1773686301.993621, "stage": "stage2_combinator"}
{"pair_idx": 18, "source": 59, "target": 291, "method": "Min_bal", "model": "gpt-5.4", "scores": {"overall": 82.0}, "raw_response": "JUSTIFICATION: The sequence is fairly coherent because all five items center on the July 2021 Cuba protests and trace a plausible arc from street demonstrations, to state repression, to U.S. policy debate, to U.S.-based reactions, and finally to sanctions. What weakens it slightly is that item 4 about Florida boaters feels like a tangential domestic/legal sidebar rather than a direct continuation of the policy escalation.\n\nCOHERENCE_SCORE: 82", "path": [59, 76, 107, 210, 291], "timestamp": 1773686306.053162, "stage": "stage2_combinator"}
{"pair_idx": 18, "source": 59, "target": 291, "method": "Max_bal", "model": "claude-opus-4-6", "scores": {"overall": 82.0}, "raw_response": "JUSTIFICATION: The sequence flows logically from the Cuban protests breaking out (docs 1-2), to political reactions and media coverage (docs 3-5), to U.S. policy responses under Biden (docs 6-8). Document 7 feels slightly tangential as it shifts focus to Venezuela sanctions, but it connects back through the Cuba-Venezuela relationship, and the overall arc from protests to U.S. policy response is coherent and well-structured.\nCOHERENCE_SCORE: 82", "path": [59, 60, 68, 75, 96, 107, 110, 291], "timestamp": 1773686313.4170766, "stage": "stage2_combinator"}
{"pair_idx": 18, "source": 59, "target": 291, "method": "Max_bal", "model": "gpt-5.4", "scores": {"overall": 72.0}, "raw_response": "JUSTIFICATION: The sequence is fairly coherent in that it stays tightly focused on the July 2021 Cuba protests and moves from protest footage to political/media reactions and then to U.S. policy responses under Biden. What weakens it is the inclusion of some partisan or dubious items\u2014especially the \u201cgovernment flees Cuba\u201d piece and the Venezuela sanctions claim\u2014which feel less like logical next steps and more like ideologically adjacent commentary.\n\nCOHERENCE_SCORE: 72", "path": [59, 60, 68, 75, 96, 107, 110, 291], "timestamp": 1773686316.6091626, "stage": "stage2_combinator"}
{"pair_idx": 19, "source": 8, "target": 367, "method": "GM_bal", "model": "claude-opus-4-6", "scores": {"overall": 82.0}, "raw_response": "JUSTIFICATION: The sequence forms a highly coherent progression, starting with Cuban state media propaganda against Cuban-Americans, moving to the historic July 11, 2021 protests, then covering the political reactions and blame-shifting (from Democrats, BLM, and Republicans), followed by protester voices, diplomatic analysis, and finally the regime's crackdown. The only slight weakness is the gap between the November 2020 opener and the July 2021 cluster, though it effectively sets the stage by establishing the Cuban government's antagonistic rhetoric toward Cuban-Americans.\n\nCOHERENCE_SCORE: 82", "path": [8, 63, 80, 178, 241, 364, 367], "timestamp": 1773686323.6177025, "stage": "stage2_combinator"}
{"pair_idx": 19, "source": 8, "target": 367, "method": "GM_bal", "model": "gpt-5.4", "scores": {"overall": 78.0}, "raw_response": "JUSTIFICATION: The sequence is fairly coherent because it stays tightly focused on Cuba, moving from pre-protest regime rhetoric to the July 2021 protests and then to reactions, interpretations, and repression afterward. What weakens it is that steps 3\u20135 are more parallel reactions to the same event than a clear logical progression, so the middle feels a bit repetitive rather than cumulative.\n\nCOHERENCE_SCORE: 78", "path": [8, 63, 80, 178, 241, 364, 367], "timestamp": 1773686327.1370196, "stage": "stage2_combinator"}
{"pair_idx": 19, "source": 8, "target": 367, "method": "Min_bal", "model": "claude-opus-4-6", "scores": {"overall": 88.0}, "raw_response": "JUSTIFICATION: The sequence forms a highly coherent narrative arc: it begins with Cuban state media attacking Cuban-Americans (providing context on regime rhetoric), then moves through the July 2021 protests, international reactions and blame-shifting, the crackdown on protesters, calls for US intervention, Mexico's response, and the ongoing repression. Each document follows logically from the previous one, with only the first document (from November 2020) being a slight temporal outlier, though it serves as useful background context.\n\nCOHERENCE_SCORE: 88", "path": [8, 63, 80, 157, 233, 272, 343, 367], "timestamp": 1773686333.7866518, "stage": "stage2_combinator"}
{"pair_idx": 19, "source": 8, "target": 367, "method": "Min_bal", "model": "gpt-5.4", "scores": {"overall": 82.0}, "raw_response": "JUSTIFICATION: The sequence is mostly coherent from documents 2\u20138, following a clear arc from the July 2021 Cuban protests to debate over their causes, then the regime\u2019s crackdown, international responses, and continued repression. What doesn\u2019t work as well is document 1, which is a relatively isolated 2020 item about Cuban state media rhetoric and feels like a weak lead-in to the 2021 protest-centered chain.\n\nCOHERENCE_SCORE: 82", "path": [8, 63, 80, 157, 233, 272, 343, 367], "timestamp": 1773686337.8309429, "stage": "stage2_combinator"}
{"pair_idx": 19, "source": 8, "target": 367, "method": "Max_bal", "model": "claude-opus-4-6", "scores": {"overall": 88.0}, "raw_response": "JUSTIFICATION: The sequence progresses logically from Cuban state media rhetoric (2020) to the massive July 2021 anti-government protests, then to the political debate in the US about blame (embargo vs. communism), and finally to the diplomatic and repressive aftermath. Each document follows naturally from the previous one, forming a coherent narrative arc around Cuban political unrest and its international ramifications.\nCOHERENCE_SCORE: 88", "path": [8, 53, 63, 80, 178, 364, 367], "timestamp": 1773686344.1679466, "stage": "stage2_combinator"}
{"pair_idx": 19, "source": 8, "target": 367, "method": "Max_bal", "model": "gpt-5.4", "scores": {"overall": 74.0}, "raw_response": "JUSTIFICATION: The sequence is fairly coherent around a single event arc: it moves from Cuban regime rhetoric toward Cuban-Americans, to the July 2021 anti-government protests, then to reactions and interpretations of those protests in U.S. politics and diplomacy, ending with repression of protesters. What weakens it is the jump from the 2020 Granma article to the 2021 protest outbreak, plus some redundancy among the July 12 protest reports and a somewhat sideways detour into U.S. partisan commentary.\n\nCOHERENCE_SCORE: 74", "path": [8, 53, 63, 80, 178, 364, 367], "timestamp": 1773686348.5426338, "stage": "stage2_combinator"}
{"pair_idx": 20, "source": 52, "target": 407, "method": "GM_bal", "model": "claude-opus-4-6", "scores": {"overall": 88.0}, "raw_response": "JUSTIFICATION: The sequence follows a clear and logical progression from the initial Cuban protests in July 2021, through arrests and government response, to international reactions and calls for action, and finally to the longer-term aftermath with the government's efforts to prevent future protests. Each document connects naturally to the next, maintaining a tight thematic focus on the Cuban anti-government protests and their consequences.\nCOHERENCE_SCORE: 88", "path": [52, 90, 228, 233, 241, 364, 407], "timestamp": 1773686354.192377, "stage": "stage2_combinator"}
{"pair_idx": 20, "source": 52, "target": 407, "method": "GM_bal", "model": "gpt-5.4", "scores": {"overall": 84.0}, "raw_response": "JUSTIFICATION: The sequence is mostly coherent: it begins with the July 11 Cuba protests, moves logically into arrests, the government response, U.S.-focused reactions, and then broader diplomatic and media framing culminating in efforts to prevent a new wave of protests in November. What works less well is that items 4 and 5 are somewhat repetitive U.S. reaction pieces rather than clear progression, and the jump from August diplomatic analysis to the October media-incitement article is broader than the earlier links.\n\nCOHERENCE_SCORE: 84", "path": [52, 90, 228, 233, 241, 364, 407], "timestamp": 1773686357.848454, "stage": "stage2_combinator"}
{"pair_idx": 20, "source": 52, "target": 407, "method": "Quad_bal", "model": "claude-opus-4-6", "scores": {"overall": 88.0}, "raw_response": "JUSTIFICATION: The sequence follows a clear chronological and thematic progression: it begins with the outbreak of Cuba's July 2021 protests, moves through arrests, government response, diaspora reaction, diplomatic analysis, and finally the government's efforts to prevent future protests. Each document logically follows from the previous one, and the overall narrative arc from event to aftermath is coherent and well-connected.\nCOHERENCE_SCORE: 88", "path": [52, 90, 228, 241, 364, 407], "timestamp": 1773686363.3152075, "stage": "stage2_combinator"}
{"pair_idx": 20, "source": 52, "target": 407, "method": "Quad_bal", "model": "gpt-5.4", "scores": {"overall": 84.0}, "raw_response": "JUSTIFICATION: The sequence is mostly coherent: it starts with the July 11 Cuba protests, moves to arrests and government response, then to U.S./diaspora reaction and broader diplomatic analysis, ending with later Cuban government concern about renewed unrest in November. What weakens it is that step 4 is a somewhat narrower U.S. protest angle, which feels slightly less directly connected than the surrounding Cuba-focused developments.\n\nCOHERENCE_SCORE: 84", "path": [52, 90, 228, 241, 364, 407], "timestamp": 1773686367.2254307, "stage": "stage2_combinator"}
{"pair_idx": 20, "source": 52, "target": 407, "method": "Min_bal", "model": "claude-opus-4-6", "scores": {"overall": 88.0}, "raw_response": "JUSTIFICATION: The sequence forms a highly coherent narrative arc following the July 2021 Cuban protests: it moves from the initial outbreak of protests, to arrests and disappearances, to concerns about foreign intervention, to the Cuban-American community's reaction in Miami, and finally to the Cuban government's efforts to suppress future protests months later. Each document logically follows the previous one both temporally and thematically.\nCOHERENCE_SCORE: 88", "path": [52, 90, 93, 222, 407], "timestamp": 1773686372.7581806, "stage": "stage2_combinator"}
{"pair_idx": 20, "source": 52, "target": 407, "method": "Min_bal", "model": "gpt-5.4", "scores": {"overall": 81.0}, "raw_response": "JUSTIFICATION: The sequence is fairly coherent because it stays centered on the July 2021 Cuba protests and moves from the outbreak of demonstrations, to arrests and international/exile reactions, then to the longer-term aftermath and the government\u2019s effort to prevent a repeat in November. What doesn\u2019t work as well is that documents 3 and 4 are somewhat redundant in focusing on Miami/Cuban exile reactions rather than advancing the situation inside Cuba more directly.\n\nCOHERENCE_SCORE: 81", "path": [52, 90, 93, 222, 407], "timestamp": 1773686378.1260478, "stage": "stage2_combinator"}
{"pair_idx": 20, "source": 52, "target": 407, "method": "Max_bal", "model": "claude-opus-4-6", "scores": {"overall": 88.0}, "raw_response": "JUSTIFICATION: The sequence maintains a tight thematic focus on the 2021 Cuban protests, progressing logically from the initial protests (July 11) through U.S. political reactions (Biden, DeSantis, historical context), to Cuban-American activist responses, diplomatic analysis, and finally the Cuban government's efforts to suppress further protests. Each document connects naturally to the next, and the overall arc from event to aftermath is coherent and well-structured.\nCOHERENCE_SCORE: 88", "path": [52, 77, 88, 96, 241, 364, 407], "timestamp": 1773686385.667361, "stage": "stage2_combinator"}
{"pair_idx": 20, "source": 52, "target": 407, "method": "Max_bal", "model": "gpt-5.4", "scores": {"overall": 79.0}, "raw_response": "JUSTIFICATION: The sequence is topically consistent around the July 2021 Cuba protests and their political/diplomatic aftermath, with early documents forming a clear progression from the protests themselves to U.S. political reactions and later international analysis. What weakens coherence is that items 2\u20134 are all same-day opinion/political-response pieces with some redundancy and only loose step-by-step progression, though the final October piece still plausibly extends the storyline of the regime\u2019s response to future unrest.\n\nCOHERENCE_SCORE: 79", "path": [52, 77, 88, 96, 241, 364, 407], "timestamp": 1773686389.6112382, "stage": "stage2_combinator"}
{"pair_idx": 21, "source": 83, "target": 369, "method": "GM_bal", "model": "claude-opus-4-6", "scores": {"overall": 90.0}, "raw_response": "JUSTIFICATION: The sequence follows a clear and logical progression: it begins with the Cuban protests themselves, moves to the immediate aftermath (arrests during live TV), then to international diplomatic responses (EU, broader diplomatic analysis), and finally to an investigation into the infrastructure enabling the government's crackdown (internet shutdowns via Chinese tech). Each document naturally follows from the previous one, all centered on the July 2021 Cuban protests and their consequences.\nCOHERENCE_SCORE: 90", "path": [83, 120, 349, 364, 369], "timestamp": 1773686396.2091596, "stage": "stage2_combinator"}
{"pair_idx": 21, "source": 83, "target": 369, "method": "GM_bal", "model": "gpt-5.4", "scores": {"overall": 84.0}, "raw_response": "JUSTIFICATION: The sequence is fairly coherent: it moves from the July 11 protests in Havana, to a specific arrest tied to media coverage, then to international reaction from the EU, followed by a broader diplomatic analysis, and finally to reporting on the internet shutdown linked to the crackdown. What works is the consistent focus on the Cuban protests and state response, though the jump from event reporting to opinion/analysis pieces makes the progression slightly less tight than a purely chronological news chain.\n\nCOHERENCE_SCORE: 84", "path": [83, 120, 349, 364, 369], "timestamp": 1773686399.799091, "stage": "stage2_combinator"}
{"pair_idx": 21, "source": 83, "target": 369, "method": "Max_bal", "model": "claude-opus-4-6", "scores": {"overall": 92.0}, "raw_response": "JUSTIFICATION: The sequence forms a highly coherent narrative arc following the July 2021 Cuban protests: from the initial protests (doc 1), to immediate crackdowns and arrests (docs 2, 4, 6), government response (doc 3), U.S. policy reactions (doc 5), and finally the technological mechanisms behind the internet shutdown (doc 7). Each document follows logically and chronologically from the previous one, maintaining a tight thematic focus throughout.\nCOHERENCE_SCORE: 92", "path": [83, 120, 271, 302, 311, 343, 369], "timestamp": 1773686406.5525491, "stage": "stage2_combinator"}
{"pair_idx": 21, "source": 83, "target": 369, "method": "Max_bal", "model": "gpt-5.4", "scores": {"overall": 88.0}, "raw_response": "JUSTIFICATION: This sequence is largely coherent: it follows the July 2021 Cuba protests from street demonstrations to arrests, government response, detentions, U.S. discussion of restoring internet, and broader reporting on the crackdown, ending with a related explanation of how the internet shutdown was implemented. What works is the consistent focus on the same protest crackdown; what doesn\u2019t is that step 5 feels slightly tangential/policy-oriented compared with the more directly on-the-ground progression, and the final step is more thematic/background than a direct next event.\n\nCOHERENCE_SCORE: 88", "path": [83, 120, 271, 302, 311, 343, 369], "timestamp": 1773686411.9585798, "stage": "stage2_combinator"}
{"pair_idx": 22, "source": 110, "target": 285, "method": "GM_bal", "model": "claude-opus-4-6", "scores": {"overall": 82.0}, "raw_response": "JUSTIFICATION: The sequence flows logically from a U.S. policy action toward Venezuela/Cuba, through the eruption of Cuban anti-government protests, the crackdown and diaspora reaction, and into calls for stronger U.S./international support for Cuban protesters. The first document about Venezuela sanctions is the weakest link, but it connects through the Cuba lifeline angle, and the remaining documents form a tight chronological and thematic progression.\nCOHERENCE_SCORE: 82", "path": [110, 126, 129, 222, 233, 285], "timestamp": 1773686418.232669, "stage": "stage2_combinator"}
{"pair_idx": 22, "source": 110, "target": 285, "method": "GM_bal", "model": "gpt-5.4", "scores": {"overall": 78.0}, "raw_response": "JUSTIFICATION: The sequence is mostly coherent because documents 2\u20136 consistently track the July 2021 Cuba protests, escalating from the initial death and crackdown to diaspora reaction and calls for U.S./international action. What weakens it is document 1, which is awkwardly connected: although it mentions Cuba indirectly via Venezuela sanctions, it does not clearly set up the protest-focused thread that follows.\n\nCOHERENCE_SCORE: 78", "path": [110, 126, 129, 222, 233, 285], "timestamp": 1773686423.063106, "stage": "stage2_combinator"}
{"pair_idx": 22, "source": 110, "target": 285, "method": "Min_bal", "model": "claude-opus-4-6", "scores": {"overall": 92.0}, "raw_response": "JUSTIFICATION: The sequence forms a highly coherent narrative arc covering the July 2021 Cuba protests and related U.S. policy responses, progressing chronologically from the initial sanctions context through the eruption of protests, domestic reactions in Miami and from political figures, analysis of protest causes, and culminating in calls for greater international support. Each document follows logically from the previous one with tight thematic and temporal connections.\nCOHERENCE_SCORE: 92", "path": [110, 132, 139, 151, 198, 222, 233, 285], "timestamp": 1773686429.1866724, "stage": "stage2_combinator"}
{"pair_idx": 22, "source": 110, "target": 285, "method": "Min_bal", "model": "gpt-5.4", "scores": {"overall": 81.0}, "raw_response": "JUSTIFICATION: The sequence is fairly coherent because it stays tightly centered on the July 2021 Cuba protests and the U.S./Miami political reaction, moving from regional policy context to street protests, Republican criticism, proposals for internet aid, broader analysis, and calls for more international help. What weakens it is that the first document is more about Venezuela sanctions than Cuba directly, and the sequence mixes news reporting, opinion, and analysis without a strong step-by-step causal progression.\n\nCOHERENCE_SCORE: 81", "path": [110, 132, 139, 151, 198, 222, 233, 285], "timestamp": 1773686432.8918817, "stage": "stage2_combinator"}
{"pair_idx": 22, "source": 110, "target": 285, "method": "Max_bal", "model": "claude-opus-4-6", "scores": {"overall": 90.0}, "raw_response": "JUSTIFICATION: The sequence is highly coherent, tracking the July 2021 Cuban protest crisis chronologically from the initial events (sanctions, protests, deaths) through political responses (DeSantis, Biden) to reflective analysis and calls for further action. Each document follows logically from the previous one, and the overall narrative arc from triggering events to aftermath is clear and well-connected.\n\nCOHERENCE_SCORE: 90", "path": [110, 112, 113, 126, 151, 198, 231, 259, 271, 285], "timestamp": 1773686438.905595, "stage": "stage2_combinator"}
{"pair_idx": 22, "source": 110, "target": 285, "method": "Max_bal", "model": "gpt-5.4", "scores": {"overall": 82.0}, "raw_response": "JUSTIFICATION: The sequence is fairly coherent because it stays tightly centered on the July 2021 Cuba protests, moving from possible regional/political context to reports of the unrest, casualty coverage, U.S./Florida reactions, broader analysis, activist pressure, and official responses. What weakens it is that the first document about Venezuela sanctions connects only loosely and ideologically to the rest, and there is some redundancy in the two protest-death reports rather than a clear new step forward.\n\nCOHERENCE_SCORE: 82", "path": [110, 112, 113, 126, 151, 198, 231, 259, 271, 285], "timestamp": 1773686442.5464563, "stage": "stage2_combinator"}
{"pair_idx": 23, "source": 34, "target": 358, "method": "GM_bal", "model": "claude-opus-4-6", "scores": {"overall": 90.0}, "raw_response": "JUSTIFICATION: The sequence forms a highly coherent narrative arc tracing the Cuba protest crisis from April 2021 through July 2021, progressing logically from the initial protests against the US embargo, through the major July 11 demonstrations, the Cuban and US government responses, solidarity protests in Miami, and culminating in Biden administration sanctions. Each document follows naturally from the previous one, with only slight redundancy in the middle as multiple political reactions are covered.\nCOHERENCE_SCORE: 90", "path": [34, 50, 70, 85, 86, 98, 238, 244, 257, 260, 281, 335, 358], "timestamp": 1773686448.7300227, "stage": "stage2_combinator"}
{"pair_idx": 23, "source": 34, "target": 358, "method": "GM_bal", "model": "gpt-5.4", "scores": {"overall": 84.0}, "raw_response": "JUSTIFICATION: The sequence is mostly coherent: it moves from pre-July Cuba/U.S.-embargo activism into the July 2021 anti-government protests, then follows immediate reactions from Cuban authorities, the Biden administration, U.S. conservatives, diaspora demonstrations, and finally sanctions. What weakens it is some redundancy and partisan side branches\u2014especially repeated Fox News/Republican reaction pieces\u2014that don\u2019t always add a new step in the narrative.\n\nCOHERENCE_SCORE: 84", "path": [34, 50, 70, 85, 86, 98, 238, 244, 257, 260, 281, 335, 358], "timestamp": 1773686451.9789538, "stage": "stage2_combinator"}
{"pair_idx": 23, "source": 34, "target": 358, "method": "Quad_bal", "model": "claude-opus-4-6", "scores": {"overall": 92.0}, "raw_response": "JUSTIFICATION: This sequence forms a highly coherent chronological narrative tracing Cuba-related events from April-July 2021, starting with protests against the US embargo, escalating through the unprecedented July 11 anti-government protests, covering US political reactions from both parties, and culminating in Biden administration sanctions. Each document follows logically from the previous one, with consistent thematic focus and natural temporal progression.\n\nCOHERENCE_SCORE: 92", "path": [34, 50, 70, 78, 86, 98, 238, 244, 247, 281, 335, 339, 358], "timestamp": 1773686457.7677238, "stage": "stage2_combinator"}
{"pair_idx": 23, "source": 34, "target": 358, "method": "Quad_bal", "model": "gpt-5.4", "scores": {"overall": 82.0}, "raw_response": "JUSTIFICATION: The sequence is mostly coherent: it starts with pro-government/anti-embargo mobilization in Cuba, then shifts naturally into the July 2021 anti-government protests, immediate reactions from Cuban authorities and U.S. politicians, diaspora demonstrations, and finally U.S. policy responses culminating in sanctions. What weakens it is the heavy inclusion of repetitive partisan U.S. commentary and a few less clearly connected items (especially the military chief death story), which makes the progression feel somewhat redundant and uneven rather than tightly curated.\n\nCOHERENCE_SCORE: 82", "path": [34, 50, 70, 78, 86, 98, 238, 244, 247, 281, 335, 339, 358], "timestamp": 1773686461.9593997, "stage": "stage2_combinator"}
{"pair_idx": 23, "source": 34, "target": 358, "method": "Min_bal", "model": "claude-opus-4-6", "scores": {"overall": 88.0}, "raw_response": "JUSTIFICATION: The sequence forms a highly coherent narrative arc: it begins with Cuba-related protests (against the U.S. embargo from within Cuba), transitions to the major July 2021 anti-government protests, covers reactions from U.S. politicians and organizations like BLM, and concludes with the Biden administration's sanctions response. Each document follows logically from the previous one in both chronology and thematic focus, with only the initial jump from April to July being slightly abrupt.\nCOHERENCE_SCORE: 88", "path": [34, 50, 96, 157, 183, 202, 227, 245, 281, 335, 358], "timestamp": 1773686468.157504, "stage": "stage2_combinator"}
{"pair_idx": 23, "source": 34, "target": 358, "method": "Min_bal", "model": "gpt-5.4", "scores": {"overall": 82.0}, "raw_response": "JUSTIFICATION: The sequence is broadly coherent because it tracks a clear Cuba-related arc: pre-protest anti-embargo mobilization, the July 2021 Cuban protests, repression and international reactions, and finally U.S. sanctions. What weakens it is the detour into several repetitive U.S. partisan/BLM commentary pieces, which are thematically related but less necessary to the core progression on events in Cuba.\n\nCOHERENCE_SCORE: 82", "path": [34, 50, 96, 157, 183, 202, 227, 245, 281, 335, 358], "timestamp": 1773686472.9577646, "stage": "stage2_combinator"}
{"pair_idx": 23, "source": 34, "target": 358, "method": "Max_bal", "model": "claude-opus-4-6", "scores": {"overall": 90.0}, "raw_response": "JUSTIFICATION: The sequence forms a highly coherent narrative arc: it begins with Cuban protests against the U.S. embargo, transitions to the July 2021 anti-government uprising in Cuba, covers the political reactions in the U.S. (including the BLM controversy and GOP responses), the solidarity protests in Miami, and concludes with the Biden administration's policy response through sanctions. Each document follows logically from the previous one with tight thematic and chronological progression.\nCOHERENCE_SCORE: 90", "path": [34, 62, 96, 178, 197, 238, 269, 283, 301, 358], "timestamp": 1773686479.6503842, "stage": "stage2_combinator"}
{"pair_idx": 23, "source": 34, "target": 358, "method": "Max_bal", "model": "gpt-5.4", "scores": {"overall": 78.0}, "raw_response": "JUSTIFICATION: The sequence is broadly coherent around Cuba\u2019s July 2021 protests and the U.S. political/media reaction, moving from pre-protest anti-embargo sentiment to uprising coverage, U.S. debate, solidarity protests in Miami, White House engagement, and finally sanctions. What weakens it is that several middle steps are repetitive partisan commentary on BLM/leftist reactions rather than clear causal progression, so the chain feels somewhat redundant and detours from the main policy arc.\n\nCOHERENCE_SCORE: 78", "path": [34, 62, 96, 178, 197, 238, 269, 283, 301, 358], "timestamp": 1773686483.424011, "stage": "stage2_combinator"}
{"pair_idx": 24, "source": 49, "target": 381, "method": "GM_bal", "model": "claude-opus-4-6", "scores": {"overall": 93.0}, "raw_response": "JUSTIFICATION: The sequence follows a highly coherent chronological progression from the initial Cuba protests (July 11) through immediate reporting, government response, calls for international support, political ramifications in the US, and finally humanitarian aid efforts by the diaspora. Each document logically connects to the next, and the overall arc from protest eruption to aftermath is clear and well-structured.\nCOHERENCE_SCORE: 93", "path": [49, 52, 90, 228, 233, 235, 285, 347, 381], "timestamp": 1773686489.2198966, "stage": "stage2_combinator"}
{"pair_idx": 24, "source": 49, "target": 381, "method": "GM_bal", "model": "gpt-5.4", "scores": {"overall": 84.0}, "raw_response": "JUSTIFICATION: The sequence is mostly coherent: it starts with the outbreak of Cuba\u2019s July 2021 protests, moves through immediate reports of arrests and the government\u2019s response, then broadens logically to international reactions, U.S. political implications, and humanitarian aid. What weakens it is some redundancy among the early protest coverage and a slightly loose jump from protest updates to U.S. domestic politics before ending on diaspora medicine shipments.\n\nCOHERENCE_SCORE: 84", "path": [49, 52, 90, 228, 233, 235, 285, 347, 381], "timestamp": 1773686492.4705498, "stage": "stage2_combinator"}
{"pair_idx": 24, "source": 49, "target": 381, "method": "Quad_bal", "model": "claude-opus-4-6", "scores": {"overall": 82.0}, "raw_response": "JUSTIFICATION: The sequence forms a highly coherent chronological narrative tracing the July 2021 Cuban protests from their outbreak, through arrests and international reactions, to subsequent consequences including COVID deaths among military officials and diaspora aid efforts addressing the underlying shortages. Each document follows logically from the previous one, with the only slight looseness being the generals' deaths article, which connects tangentially through Cuba's COVID crisis rather than the protest storyline directly.\nCOHERENCE_SCORE: 82", "path": [49, 52, 90, 93, 285, 342, 381], "timestamp": 1773686498.8952198, "stage": "stage2_combinator"}
{"pair_idx": 24, "source": 49, "target": 381, "method": "Quad_bal", "model": "gpt-5.4", "scores": {"overall": 76.0}, "raw_response": "JUSTIFICATION: The sequence starts coherently with the July 11 protests and immediate follow-up coverage on the protests, arrests, and exile reaction, then broadens reasonably into calls for international support and later humanitarian aid. What weakens it is the jump to the \u201cfive Cuban generals dead\u201d story, which feels only loosely connected to the protest/support thread and disrupts the otherwise clear progression.\n\nCOHERENCE_SCORE: 76", "path": [49, 52, 90, 93, 285, 342, 381], "timestamp": 1773686502.3261225, "stage": "stage2_combinator"}
{"pair_idx": 24, "source": 49, "target": 381, "method": "Min_bal", "model": "claude-opus-4-6", "scores": {"overall": 78.0}, "raw_response": "JUSTIFICATION: The sequence follows a clear and logical progression from the July 2021 Cuban protests through their immediate aftermath (arrests, geopolitical concerns), then to mysterious military deaths during a COVID spike, and finally to the humanitarian crisis of medicine shortages\u2014all tightly connected by the theme of Cuba's compounding crises in mid-2021. Each document flows naturally from the previous one, though the transition from military deaths to diaspora medicine aid is slightly less direct than the earlier links.\nCOHERENCE_SCORE: 78", "path": [49, 90, 93, 342, 381], "timestamp": 1773686508.655803, "stage": "stage2_combinator"}
{"pair_idx": 24, "source": 49, "target": 381, "method": "Min_bal", "model": "gpt-5.4", "scores": {"overall": 78.0}, "raw_response": "JUSTIFICATION: The sequence is fairly coherent: it starts with the July 11 protests, moves naturally to arrests and international/exile reactions the next day, then broadens to signs of regime strain and finally to humanitarian shortages and diaspora aid. What weakens it is that the July 28 item about generals dying is only loosely connected to the protest storyline and feels more like a parallel Cuba-crisis development than a clear next step.\n\nCOHERENCE_SCORE: 78", "path": [49, 90, 93, 342, 381], "timestamp": 1773686512.6027057, "stage": "stage2_combinator"}
{"pair_idx": 24, "source": 49, "target": 381, "method": "Max_bal", "model": "claude-opus-4-6", "scores": {"overall": 90.0}, "raw_response": "JUSTIFICATION: The sequence follows a clear and logical chronological progression from the initial Cuba protests (July 11) through political reactions, government internet censorship, judicial consequences, and ultimately the humanitarian crisis (medicine shortages) that both fueled and followed the unrest. Each document builds naturally on the previous one, maintaining a tight thematic focus on the Cuban crisis.\nCOHERENCE_SCORE: 90", "path": [49, 68, 216, 276, 381], "timestamp": 1773686519.01463, "stage": "stage2_combinator"}
{"pair_idx": 24, "source": 49, "target": 381, "method": "Max_bal", "model": "gpt-5.4", "scores": {"overall": 84.0}, "raw_response": "JUSTIFICATION: The sequence is mostly coherent: it starts with the July 11 Cuba protests, moves to a political interpretation of those protests, then follows with the government internet shutdown, subsequent sentencing of protesters, and finally the humanitarian response to ongoing shortages. What works is the clear continuity around the same Cuban crisis, though the Fox News Republican-framing piece is more of a commentary detour than a direct on-the-ground development, which weakens the progression slightly.\n\nCOHERENCE_SCORE: 84", "path": [49, 68, 216, 276, 381], "timestamp": 1773686523.0474524, "stage": "stage2_combinator"}
{"pair_idx": 25, "source": 131, "target": 279, "method": "GM_bal", "model": "claude-opus-4-6", "scores": {"overall": 92.0}, "raw_response": "JUSTIFICATION: The sequence forms a highly coherent progression following the July 2021 Cuban protests, moving naturally from on-the-ground solidarity protests in Miami, to political responses (Rubio's warning), to broader geopolitical implications (migration crises), to escalation details (arrests), to domestic U.S. political debate (BLM, Democratic and Republican reactions), and finally to a reflective analysis piece on the protests' significance. Each document logically follows from the previous one, and the chronological order reinforces the narrative arc.\nCOHERENCE_SCORE: 92", "path": [131, 146, 152, 157, 178, 219, 239, 279], "timestamp": 1773686529.5232563, "stage": "stage2_combinator"}
{"pair_idx": 25, "source": 131, "target": 279, "method": "GM_bal", "model": "gpt-5.4", "scores": {"overall": 78.0}, "raw_response": "JUSTIFICATION: The sequence is fairly coherent because all items center on the July 2021 Cuba protests and move from local solidarity demonstrations to U.S. political reactions, regional implications, repression on the island, and broader interpretation of what the protests might mean. What weakens it is that several steps are repetitive partisan reaction pieces rather than a cleanly developing narrative, so the progression feels more like clustered coverage than a tightly reasoned chain.\n\nCOHERENCE_SCORE: 78", "path": [131, 146, 152, 157, 178, 219, 239, 279], "timestamp": 1773686533.7409437, "stage": "stage2_combinator"}
{"pair_idx": 25, "source": 131, "target": 279, "method": "Min_bal", "model": "claude-opus-4-6", "scores": {"overall": 92.0}, "raw_response": "JUSTIFICATION: The sequence maintains strong thematic coherence, tracking the July 2021 Cuban protests from local Miami solidarity demonstrations through political reactions, migration concerns, arrests, partisan U.S. political responses, and finally a reflective analysis on the protests' long-term implications\u2014all within a tight one-week timeframe. Every document logically follows from the previous one, and the progression from ground-level events to broader political and analytical framing is natural and well-ordered.\n\nCOHERENCE_SCORE: 92", "path": [131, 146, 152, 157, 178, 222, 239, 279], "timestamp": 1773686540.4246533, "stage": "stage2_combinator"}
{"pair_idx": 25, "source": 131, "target": 279, "method": "Min_bal", "model": "gpt-5.4", "scores": {"overall": 78.0}, "raw_response": "JUSTIFICATION: The sequence is broadly coherent because every document centers on the July 2021 Cuba protests and moves from local solidarity in Miami to U.S. political reactions, repression inside Cuba, diaspora response, and broader implications for the regime. What weakens it is the somewhat jumpy inclusion of Haiti migration and U.S. partisan side-stories about BLM/AOC, which feel more adjacent than a clean logical progression.\n\nCOHERENCE_SCORE: 78", "path": [131, 146, 152, 157, 178, 222, 239, 279], "timestamp": 1773686544.3824704, "stage": "stage2_combinator"}
{"pair_idx": 25, "source": 131, "target": 279, "method": "Max_bal", "model": "claude-opus-4-6", "scores": {"overall": 90.0}, "raw_response": "JUSTIFICATION: The sequence forms a highly coherent progression covering the July 2021 Cuba protests, moving naturally from on-the-ground solidarity protests in Miami, to nationwide demonstrations, to political reactions (Rubio's warning, GOP vs. BLM, Democratic perspectives, AOC criticism), and concluding with a reflective analysis on whether the protests could end communist rule. Each document logically follows the previous one with only minor thematic jumps (e.g., the brief mention of Haiti in document 4).\nCOHERENCE_SCORE: 90", "path": [131, 140, 146, 152, 157, 178, 219, 239, 279], "timestamp": 1773686551.0747125, "stage": "stage2_combinator"}
{"pair_idx": 25, "source": 131, "target": 279, "method": "Max_bal", "model": "gpt-5.4", "scores": {"overall": 82.0}, "raw_response": "JUSTIFICATION: The sequence is fairly coherent because it stays tightly focused on the July 2021 Cuba protests and moves from local solidarity demonstrations to national reaction, U.S. political debate, repression inside Cuba, and broader implications for the regime. What doesn\u2019t work as well is that several steps are repetitive opinion/reaction pieces from different political angles rather than a clear cumulative progression, so the chain feels more like clustered coverage than a strongly developing narrative.\n\nCOHERENCE_SCORE: 82", "path": [131, 140, 146, 152, 157, 178, 219, 239, 279], "timestamp": 1773686554.6831183, "stage": "stage2_combinator"}
{"pair_idx": 26, "source": 133, "target": 331, "method": "GM_bal", "model": "claude-opus-4-6", "scores": {"overall": 95.0}, "raw_response": "JUSTIFICATION: This sequence forms a highly coherent chronological narrative following the July 2021 Cuban protests, progressing naturally from the initial internet restrictions, through Biden's response, U.S. policy steps, public opinion, sanctions, and Republican political engagement. Each document logically follows the previous one as the story develops over roughly two weeks.\nCOHERENCE_SCORE: 95", "path": [133, 194, 252, 253, 283, 301, 331], "timestamp": 1773686560.7524295, "stage": "stage2_combinator"}
{"pair_idx": 26, "source": 133, "target": 331, "method": "GM_bal", "model": "gpt-5.4", "scores": {"overall": 84.0}, "raw_response": "JUSTIFICATION: The sequence is broadly coherent: it tracks a clear news arc from Cuba\u2019s internet restrictions during protests to U.S. political reactions, expected policy steps, sanctions, and later domestic pressure for stronger support. What weakens it is some redundancy and a slight detour into U.S. opinion/political framing (the poll and Republican rally), which follows the theme but is less directly tied to a step-by-step policy progression.\n\nCOHERENCE_SCORE: 84", "path": [133, 194, 252, 253, 283, 301, 331], "timestamp": 1773686564.2312498, "stage": "stage2_combinator"}
{"pair_idx": 26, "source": 133, "target": 331, "method": "Quad_bal", "model": "claude-opus-4-6", "scores": {"overall": 93.0}, "raw_response": "JUSTIFICATION: The sequence forms a highly coherent narrative arc: it begins with the triggering event (Cuba restricting internet during protests), moves through the U.S. government's response (Biden's statements, policy steps, embassy staffing), then shifts to domestic public opinion and Cuban-American community reactions, culminating in political pressure on the Biden administration. Each document follows logically from the previous one in both chronology and thematic progression.\nCOHERENCE_SCORE: 93", "path": [133, 194, 252, 253, 283, 313, 324, 331], "timestamp": 1773686571.1080246, "stage": "stage2_combinator"}
{"pair_idx": 26, "source": 133, "target": 331, "method": "Quad_bal", "model": "gpt-5.4", "scores": {"overall": 78.0}, "raw_response": "JUSTIFICATION: The sequence is fairly coherent: it starts with Cuba\u2019s social media restrictions during the protests, moves into Biden administration reactions and possible U.S. policy steps, then shifts to U.S. public opinion and Cuban-American activism pressing for stronger action. What weakens it is some redundancy and a partisan drift in the last few items, which feel more like parallel reactions to the same event than a strong step-by-step progression.\n\nCOHERENCE_SCORE: 78", "path": [133, 194, 252, 253, 283, 313, 324, 331], "timestamp": 1773686575.6414866, "stage": "stage2_combinator"}
{"pair_idx": 26, "source": 133, "target": 331, "method": "Min_bal", "model": "claude-opus-4-6", "scores": {"overall": 95.0}, "raw_response": "JUSTIFICATION: This sequence forms a highly coherent narrative arc following the July 2021 Cuban protests: from the initial government crackdown on social media, through Biden's response and policy deliberations, to sanctions imposed on Cuban officials, and finally Republican political pressure for stronger action. Each document follows logically and chronologically from the previous one, with consistent thematic focus on U.S. responses to the Cuban protests.\nCOHERENCE_SCORE: 95", "path": [133, 194, 252, 253, 283, 298, 301, 331], "timestamp": 1773686581.7012372, "stage": "stage2_combinator"}
{"pair_idx": 26, "source": 133, "target": 331, "method": "Min_bal", "model": "gpt-5.4", "scores": {"overall": 83.0}, "raw_response": "JUSTIFICATION: The sequence is broadly coherent because it tracks a clear news arc: Cuba\u2019s internet crackdown during protests, Biden\u2019s reaction, expected U.S. policy steps, and then actual sanctions and domestic political responses. What weakens it is some redundancy and slight lateral movement\u2014documents 3 and 4 overlap heavily, 6 and 7 are near-duplicate reports on the same sanctions, and item 5 is a polling piece that fits politically but is less directly part of the policy progression.\n\nCOHERENCE_SCORE: 83", "path": [133, 194, 252, 253, 283, 298, 301, 331], "timestamp": 1773686585.5404172, "stage": "stage2_combinator"}
{"pair_idx": 26, "source": 133, "target": 331, "method": "Max_bal", "model": "claude-opus-4-6", "scores": {"overall": 90.0}, "raw_response": "JUSTIFICATION: The sequence forms a highly coherent narrative arc following the July 2021 Cuban protests: it begins with the government's internet crackdown to suppress demonstrations, moves to diaspora solidarity protests in Miami, tracks developments on the ground including unrest and the COVID crisis fueling discontent, and concludes with international diplomatic condemnation and U.S. political responses. Each document follows logically from the previous one both chronologically and thematically.\n\nCOHERENCE_SCORE: 90", "path": [133, 168, 247, 264, 325, 331], "timestamp": 1773686593.439387, "stage": "stage2_combinator"}
{"pair_idx": 26, "source": 133, "target": 331, "method": "Max_bal", "model": "gpt-5.4", "scores": {"overall": 74.0}, "raw_response": "JUSTIFICATION: The sequence is mostly coherent because it stays centered on the July 2021 Cuba protests and their aftermath, moving from internet restrictions in Cuba to diaspora protests in Miami, continued unrest, the COVID/vaccine backdrop, and then international and U.S. political reactions. What weakens it is that the shift to the military chief\u2019s death and especially the vaccine article feels less directly connected to the protest-response thread, making the progression somewhat uneven.\n\nCOHERENCE_SCORE: 74", "path": [133, 168, 247, 264, 325, 331], "timestamp": 1773686597.4472558, "stage": "stage2_combinator"}
{"pair_idx": 27, "source": 105, "target": 281, "method": "GM_bal", "model": "claude-opus-4-6", "scores": {"overall": 90.0}, "raw_response": "JUSTIFICATION: The sequence forms a highly coherent progression covering the July 2021 Cuban protests and the surrounding political reactions, moving naturally from the initial crackdown (journalist detained) through U.S. political responses (BLM criticism, AOC's statement, Florida solidarity efforts, internet/radio censorship) to sustained protests and policy debates (Jeb Bush on cyberwall, Rubio on the embargo). Each document logically follows from the previous, and the overall narrative arc from event to escalating political discourse is clear and well-connected.\n\nCOHERENCE_SCORE: 90", "path": [105, 199, 201, 210, 212, 238, 243, 281], "timestamp": 1773686605.514604, "stage": "stage2_combinator"}
{"pair_idx": 27, "source": 105, "target": 281, "method": "GM_bal", "model": "gpt-5.4", "scores": {"overall": 82.0}, "raw_response": "JUSTIFICATION: The sequence is broadly coherent because every document centers on the July 2021 Cuba protests and the surrounding political, media, and policy reactions, moving from repression in Cuba to U.S.-based responses and debate. What doesn\u2019t work as well is that several steps feel like parallel commentary from different political actors on the same event rather than a strong causal progression, so the chain is topical more than narratively linear.  \nCOHERENCE_SCORE: 82", "path": [105, 199, 201, 210, 212, 238, 243, 281], "timestamp": 1773686609.38789, "stage": "stage2_combinator"}
{"pair_idx": 27, "source": 105, "target": 281, "method": "Min_bal", "model": "claude-opus-4-6", "scores": {"overall": 88.0}, "raw_response": "JUSTIFICATION: The sequence maintains strong thematic coherence, tracking the July 2021 Cuban protests and international reactions in a logical chronological progression\u2014from the initial crackdown on journalists, through U.S. political responses (BLM criticism, Miami exile reactions, Biden policy calls, White House protests), to opposition developments and the embargo debate. Each document follows naturally from the previous one, and the overall arc from event to reaction to policy debate is clear and well-structured.\nCOHERENCE_SCORE: 88", "path": [105, 199, 222, 233, 234, 240, 245, 281], "timestamp": 1773686616.6705568, "stage": "stage2_combinator"}
{"pair_idx": 27, "source": 105, "target": 281, "method": "Min_bal", "model": "gpt-5.4", "scores": {"overall": 78.0}, "raw_response": "JUSTIFICATION: The sequence is fairly coherent because all documents center on the July 2021 Cuba protests and move through related reactions: international press-freedom concerns, U.S. political responses, exile-community mobilization, protest actions, and debate over causes and consequences. What weakens it is that several adjacent items are repetitive rather than progressive\u2014especially the cluster of White House protest pieces\u2014and the jump from Spain\u2019s journalist-demand story to U.S. commentary is only loosely transitional.  \n\nCOHERENCE_SCORE: 78", "path": [105, 199, 222, 233, 234, 240, 245, 281], "timestamp": 1773686620.8349795, "stage": "stage2_combinator"}
{"pair_idx": 27, "source": 105, "target": 281, "method": "Max_bal", "model": "claude-opus-4-6", "scores": {"overall": 88.0}, "raw_response": "JUSTIFICATION: The sequence forms a highly coherent progression centered on the July 2021 Cuban protests and the U.S. political response, moving logically from the initial events (journalist detention, Biden policy review, political reactions) through the BLM controversy, Cuban-American protests at the White House, immigration policy questions, and culminating in the broader debate over the U.S. embargo's role. Each document connects naturally to the next through shared themes and an evolving political narrative.\n\nCOHERENCE_SCORE: 88", "path": [105, 107, 108, 178, 197, 209, 229, 281], "timestamp": 1773686627.3921835, "stage": "stage2_combinator"}
{"pair_idx": 27, "source": 105, "target": 281, "method": "Max_bal", "model": "gpt-5.4", "scores": {"overall": 78.0}, "raw_response": "JUSTIFICATION: The sequence is coherent in that all items revolve around the July 2021 Cuba protests and then track reactions from governments, U.S. politicians, activists, protesters, and immigration-policy debates, ending with Rubio rebutting the same embargo/blame narrative raised earlier. What weakens it is that several steps are repetitive partisan commentary pieces rather than clear logical transitions, so the chain feels more like clustered topical coverage than a tightly progressing argument.\n\nCOHERENCE_SCORE: 78", "path": [105, 107, 108, 178, 197, 209, 229, 281], "timestamp": 1773686631.2910066, "stage": "stage2_combinator"}
{"pair_idx": 28, "source": 53, "target": 321, "method": "GM_bal", "model": "claude-opus-4-6", "scores": {"overall": 78.0}, "raw_response": "JUSTIFICATION: The sequence maintains strong thematic coherence, beginning with the Cuban protests, following international reactions (Mexico's response, Cuban-American solidarity in the US, BLM controversy), and concluding with the underlying pandemic context that partly fueled the unrest. Each document logically connects to the previous one, though the final document on pandemic advances shifts slightly from the protest-focused narrative, it ties back to the root cause (COVID and its consequences) mentioned in the first document.\nCOHERENCE_SCORE: 78", "path": [53, 64, 131, 140, 173, 321], "timestamp": 1773686638.6285112, "stage": "stage2_combinator"}
{"pair_idx": 28, "source": 53, "target": 321, "method": "GM_bal", "model": "gpt-5.4", "scores": {"overall": 72.0}, "raw_response": "JUSTIFICATION: The sequence is fairly coherent around the July 2021 Cuba protests: it moves from the initial anti-government demonstrations to regional political reaction, diaspora solidarity protests in the U.S., and broader U.S. political/media controversy. What weakens it is that items 3 and 4 are somewhat redundant, item 5 shifts into a more partisan side-angle, and item 6 jumps back to Cuba\u2019s pandemic conditions without clearly advancing the protest narrative.\n\nCOHERENCE_SCORE: 72", "path": [53, 64, 131, 140, 173, 321], "timestamp": 1773686642.2172196, "stage": "stage2_combinator"}
{"pair_idx": 28, "source": 53, "target": 321, "method": "Min_bal", "model": "claude-opus-4-6", "scores": {"overall": 78.0}, "raw_response": "JUSTIFICATION: The sequence follows a coherent narrative arc from the outbreak of Cuban protests (July 12) through international reactions, escalation, government crackdown, and the Cuban leader's partial acknowledgment, all tightly linked. The final document on the pandemic's surge in Cuba is thematically related (the pandemic and its consequences were a root cause of the protests) but represents a slight topical shift from protest coverage to public health reporting, weakening the ending.\nCOHERENCE_SCORE: 78", "path": [53, 64, 114, 156, 167, 321], "timestamp": 1773686650.009491, "stage": "stage2_combinator"}
{"pair_idx": 28, "source": 53, "target": 321, "method": "Min_bal", "model": "gpt-5.4", "scores": {"overall": 84.0}, "raw_response": "JUSTIFICATION: The sequence is mostly coherent: it starts with the initial mass protests in Cuba, moves through immediate regional reaction, casualty and repression updates, and then follows with government response and the worsening pandemic backdrop that helps explain the unrest. What weakens it slightly is that the Mexico embargo piece is more of an external political reaction than a direct continuation, and the final pandemic article feels a bit more contextual than a natural endpoint to the protest narrative.\n\nCOHERENCE_SCORE: 84", "path": [53, 64, 114, 156, 167, 321], "timestamp": 1773686653.8539624, "stage": "stage2_combinator"}
{"pair_idx": 28, "source": 53, "target": 321, "method": "Max_bal", "model": "claude-opus-4-6", "scores": {"overall": 82.0}, "raw_response": "JUSTIFICATION: The sequence follows a clear and logical progression: massive Cuban protests (Doc 1) \u2192 international reaction from Mexico (Doc 2) \u2192 U.S. political response from Rubio (Doc 3) \u2192 U.S. policy warning against migration (Doc 4) \u2192 the underlying pandemic crisis driving the unrest (Doc 5). Each document connects naturally to the next, and the overall arc from protests through political reactions to the root cause is coherent, though Doc 5 shifts slightly from the political narrative back to the health crisis.\n\nCOHERENCE_SCORE: 82", "path": [53, 64, 146, 195, 321], "timestamp": 1773686660.3390372, "stage": "stage2_combinator"}
{"pair_idx": 28, "source": 53, "target": 321, "method": "Max_bal", "model": "gpt-5.4", "scores": {"overall": 79.0}, "raw_response": "JUSTIFICATION: The sequence is mostly coherent because each item centers on the July 2021 Cuba crisis and traces reactions from the protests to regional/U.S. political responses, then to migration concerns. The last step to a general pandemic update in Cuba is somewhat weaker, since it shifts from protest-response dynamics back to broader public health conditions rather than clearly advancing the same narrative thread.\n\nCOHERENCE_SCORE: 79", "path": [53, 64, 146, 195, 321], "timestamp": 1773686664.7701256, "stage": "stage2_combinator"}
{"pair_idx": 29, "source": 13, "target": 372, "method": "GM_bal", "model": "claude-opus-4-6", "scores": {"overall": 78.0}, "raw_response": "JUSTIFICATION: The sequence forms a coherent narrative arc: it begins with Cuba's COVID-19 vaccine efforts and pandemic response (docs 1-2), transitions naturally to the July 2021 anti-government protests triggered partly by pandemic hardships (docs 3-6), covers the political and international reactions (docs 6-8), and concludes with the humanitarian consequence of increased Cuban migration (doc 9). The transition from COVID-related topics to protests is slightly abrupt but historically connected, as pandemic conditions fueled the unrest.\n\nCOHERENCE_SCORE: 78", "path": [13, 14, 59, 76, 78, 80, 82, 204, 372], "timestamp": 1773686671.5508108, "stage": "stage2_combinator"}
{"pair_idx": 29, "source": 13, "target": 372, "method": "GM_bal", "model": "gpt-5.4", "scores": {"overall": 78.0}, "raw_response": "JUSTIFICATION: The sequence is broadly coherent: it stays focused on Cuba and moves from early-2021 COVID/vaccine coverage into the July protest wave, international reaction, and then the downstream effect of increased migration. What doesn\u2019t work as well is the jump from competing March narratives about Cuba\u2019s COVID response into several same-day protest articles that are somewhat repetitive rather than clearly progressive.\n\nCOHERENCE_SCORE: 78", "path": [13, 14, 59, 76, 78, 80, 82, 204, 372], "timestamp": 1773686675.2534592, "stage": "stage2_combinator"}
{"pair_idx": 29, "source": 13, "target": 372, "method": "Quad_bal", "model": "claude-opus-4-6", "scores": {"overall": 78.0}, "raw_response": "JUSTIFICATION: The sequence progresses logically from Cuba's COVID-19 vaccine efforts (docs 1-2) to the mass anti-government protests triggered partly by economic crisis and pandemic mismanagement (docs 3-5), then to international response (doc 6) and the resulting migration wave (doc 7). The transition from the positive COVID framing in doc 2 to the protests in doc 3 is somewhat abrupt, but the overall narrative arc\u2014Cuba's pandemic situation leading to social unrest, political response, and emigration\u2014is coherent and well-connected.\n\nCOHERENCE_SCORE: 78", "path": [13, 14, 59, 73, 82, 204, 372], "timestamp": 1773686710.4991803, "stage": "stage2_combinator"}
{"pair_idx": 29, "source": 13, "target": 372, "method": "Quad_bal", "model": "gpt-5.4", "scores": {"overall": 74.0}, "raw_response": "JUSTIFICATION: The sequence has a clear broad arc from Cuba\u2019s COVID-related politics to the July 2021 anti-government protests and then to migration fallout, and items 3\u20136 are tightly coherent around the same protest wave. What weakens it is the jump from conflicting March COVID narratives in 1\u20132 to the July protest coverage, with document 3 also being somewhat redundant and narrower than document 4.\n\nCOHERENCE_SCORE: 74", "path": [13, 14, 59, 73, 82, 204, 372], "timestamp": 1773686714.0348382, "stage": "stage2_combinator"}
{"pair_idx": 29, "source": 13, "target": 372, "method": "Min_bal", "model": "claude-opus-4-6", "scores": {"overall": 82.0}, "raw_response": "JUSTIFICATION: The sequence forms a coherent narrative arc tracing Cuba's trajectory through the COVID-19 pandemic era: from vaccine diplomacy efforts, to the Communist Party congress and economic reform pressures, to the historic anti-government protests of July 2021 and their aftermath including emigration. The transition from document 2 (positive framing of Cuba's COVID response) to document 3 (Party congress) is slightly abrupt, but overall each step follows logically and builds toward the climactic protests and their consequences.\n\nCOHERENCE_SCORE: 82", "path": [13, 14, 15, 24, 51, 109, 372], "timestamp": 1773686720.8640118, "stage": "stage2_combinator"}
{"pair_idx": 29, "source": 13, "target": 372, "method": "Min_bal", "model": "gpt-5.4", "scores": {"overall": 76.0}, "raw_response": "JUSTIFICATION: The sequence is fairly coherent: it starts with contrasting takes on Cuba\u2019s COVID response, moves into the Communist Party congress and economic reform, then logically shifts to the July 2021 protests, crackdown, and resulting migration surge. What weakens it is the abrupt ideological contrast between the first two pieces and the somewhat loose connection from vaccine/COVID coverage to later political unrest without stronger bridging on worsening conditions.\n\nCOHERENCE_SCORE: 76", "path": [13, 14, 15, 24, 51, 109, 372], "timestamp": 1773686724.647395, "stage": "stage2_combinator"}
{"pair_idx": 29, "source": 13, "target": 372, "method": "Max_bal", "model": "claude-opus-4-6", "scores": {"overall": 72.0}, "raw_response": "JUSTIFICATION: The sequence forms a coherent narrative arc from Cuba's COVID-19 vaccine efforts (docs 1-2), through the July 2021 anti-government protests and their political/media coverage (docs 3-9), to the aftermath including international response and emigration (docs 10-11). The transition from COVID/vaccine coverage to protests is somewhat abrupt but contextually linked, as Cuba's economic and health crises contributed to the unrest; the middle cluster of same-day protest coverage documents is thematically tight and the sequence ends logically with consequences.\n\nCOHERENCE_SCORE: 72", "path": [13, 14, 59, 60, 68, 75, 96, 98, 202, 204, 372], "timestamp": 1773686732.1406558, "stage": "stage2_combinator"}
{"pair_idx": 29, "source": 13, "target": 372, "method": "Max_bal", "model": "gpt-5.4", "scores": {"overall": 68.0}, "raw_response": "JUSTIFICATION: The sequence has a clear broad arc from Cuba\u2019s COVID-era politics and propaganda into the July 2021 anti-government protests, crackdown, international reaction, and resulting migration pressure. What weakens it is the abrupt shift between the first two contradictory COVID-focused pieces and the cluster of same-day, highly repetitive opinion articles that add little progression beyond echoing the same protest narrative.\n\nCOHERENCE_SCORE: 68", "path": [13, 14, 59, 60, 68, 75, 96, 98, 202, 204, 372], "timestamp": 1773686736.0532775, "stage": "stage2_combinator"}
