# Supplementary material for: An Information-Geometric Justification for Composite Coherence in Event-Based Narrative Extraction
Source: Entropy (Basel). 2026 Jun 28;28(7):732. doi: 10.3390/e28070732 (PMC13409454; doi:10.3390/e28070732)
Supplement: Supplementary file 1 [file entropy-28-00732-s001.zip › downstream/judgments_Cuba_stage3_channels.jsonl]

{"pair_idx": 0, "source": 102, "target": 370, "method": "Quad_bal", "model": "claude-opus-4-6", "scores": {"overall": 92.0}, "raw_response": "JUSTIFICATION: The sequence forms a highly coherent chronological narrative tracing the July 2021 Cuba protests from Biden's initial response, through international reactions (BLM, U.S. protesters), government counter-rallies, ongoing unrest, domestic U.S. polling, mass trials, and Republican criticism of Biden's response. Each document follows logically from the previous ones, and the overall arc from outbreak to aftermath is clear and well-connected.\nCOHERENCE_SCORE: 92", "path": [102, 183, 220, 221, 227, 245, 247, 283, 346, 370], "timestamp": 1773686742.1870725, "stage": "stage3_channels"}
{"pair_idx": 0, "source": 102, "target": 370, "method": "Quad_bal", "model": "gpt-5.4", "scores": {"overall": 78.0}, "raw_response": "JUSTIFICATION: The sequence is broadly coherent because most items stay focused on the July 2021 Cuba protests and move from Biden\u2019s initial reaction to regime counter-rallies, continued opposition activity, repression, and later U.S. political responses. What weakens it is the inclusion of more ideological or partisan side branches\u2014especially the BLM and polling pieces\u2014which feel less like necessary steps in a logical progression than tangential U.S. commentary.  \nCOHERENCE_SCORE: 78", "path": [102, 183, 220, 221, 227, 245, 247, 283, 346, 370], "timestamp": 1773686745.7787263, "stage": "stage3_channels"}
{"pair_idx": 0, "source": 102, "target": 370, "method": "A_only", "model": "claude-opus-4-6", "scores": {"overall": 88.0}, "raw_response": "JUSTIFICATION: The sequence forms a highly coherent progression tracking the July 2021 Cuba protests and the evolving U.S. political response, moving naturally from Biden's initial reaction, through policy reviews and domestic political debates (including BLM controversy and border policy critiques), to the Cuban government's counter-rally, protests at the White House, international condemnation, and finally GOP criticism of Biden's response. Each document connects logically to adjacent ones through the shared Cuba protests theme with a clear temporal and thematic arc.\n\nCOHERENCE_SCORE: 88", "path": [102, 149, 153, 185, 202, 227, 323, 325, 335, 370], "timestamp": 1773686753.4276974, "stage": "stage3_channels"}
{"pair_idx": 0, "source": 102, "target": 370, "method": "A_only", "model": "gpt-5.4", "scores": {"overall": 84.0}, "raw_response": "JUSTIFICATION: The sequence is topically consistent around the July 2021 Cuba protests and U.S./political reactions, moving from Biden\u2019s initial response to activist, policy, international, and partisan follow-ups. What weakens it is the jumpy mix of straight news and highly ideological commentary pieces, which makes some transitions feel like parallel reactions rather than a clear causal progression.  \nCOHERENCE_SCORE: 84", "path": [102, 149, 153, 185, 202, 227, 323, 325, 335, 370], "timestamp": 1773686756.7439291, "stage": "stage3_channels"}
{"pair_idx": 0, "source": 102, "target": 370, "method": "T_only", "model": "claude-opus-4-6", "scores": {"overall": 93.0}, "raw_response": "JUSTIFICATION: This sequence forms a highly coherent narrative arc following the July 2021 Cuba protests and the U.S. political response, progressing naturally from Biden's initial reaction, to warnings about migration, to domestic political debate (Sanders, Rubio), to diaspora protests in Miami, to Biden's policy adjustments, and finally to criticism that his response was insufficient. Each document follows logically from the previous one with consistent thematic and temporal progression.\nCOHERENCE_SCORE: 93", "path": [102, 128, 136, 146, 168, 253, 344, 370], "timestamp": 1773686764.1137447, "stage": "stage3_channels"}
{"pair_idx": 0, "source": 102, "target": 370, "method": "T_only", "model": "gpt-5.4", "scores": {"overall": 83.0}, "raw_response": "JUSTIFICATION: The sequence is broadly coherent because it stays tightly focused on the July 2021 Cuba protests and moves from Biden\u2019s initial reaction, to U.S. migration warnings, to political criticism, public demonstrations, and later debate over embassy staffing and internet access. What weakens it is that some steps are more parallel reactions than true logical progression\u2014especially the Bernie Sanders piece, which feels like a partisan side branch rather than a necessary bridge.\n\nCOHERENCE_SCORE: 83", "path": [102, 128, 136, 146, 168, 253, 344, 370], "timestamp": 1773686768.3850904, "stage": "stage3_channels"}
{"pair_idx": 1, "source": 71, "target": 298, "method": "Quad_bal", "model": "claude-opus-4-6", "scores": {"overall": 95.0}, "raw_response": "JUSTIFICATION: This sequence follows a highly coherent chronological progression of the July 2021 Cuban protest crisis: starting with the protests in Cuba, moving to Cuban-American solidarity protests in the U.S., covering political responses (DeSantis, Biden, Scalise), and culminating in U.S. sanctions against Cuba. Each document logically follows from the previous one within the same news cycle.\nCOHERENCE_SCORE: 95", "path": [71, 130, 140, 143, 168, 257, 260, 298], "timestamp": 1773686774.5868108, "stage": "stage3_channels"}
{"pair_idx": 1, "source": 71, "target": 298, "method": "Quad_bal", "model": "gpt-5.4", "scores": {"overall": 82.0}, "raw_response": "JUSTIFICATION: The sequence is mostly coherent: it starts with the Cuban regime\u2019s crackdown, moves to U.S.-based solidarity protests and political reactions, then shifts to Biden administration policy debate and culminates in actual U.S. sanctions. What weakens it is some redundancy and sideways movement among same-day protest coverage and partisan reactions, especially items 2\u20135, which don\u2019t always build clearly on one another beyond sharing the Cuba-protests theme.  \nCOHERENCE_SCORE: 82", "path": [71, 130, 140, 143, 168, 257, 260, 298], "timestamp": 1773686779.190265, "stage": "stage3_channels"}
{"pair_idx": 1, "source": 71, "target": 298, "method": "A_only", "model": "claude-opus-4-6", "scores": {"overall": 95.0}, "raw_response": "JUSTIFICATION: This sequence forms a highly coherent narrative arc following the July 2021 Cuban protests: starting with the Cuban government's crackdown, moving through Cuban-American solidarity protests in the U.S. and political responses (DeSantis, Biden), then progressing to U.S. policy debates on immigration and remittances, and culminating in Biden imposing sanctions. Each document follows logically and chronologically from the previous one.\nCOHERENCE_SCORE: 95", "path": [71, 130, 140, 143, 168, 229, 255, 298], "timestamp": 1773686785.6013699, "stage": "stage3_channels"}
{"pair_idx": 1, "source": 71, "target": 298, "method": "A_only", "model": "gpt-5.4", "scores": {"overall": 82.0}, "raw_response": "JUSTIFICATION: The sequence is fairly coherent: it starts with the Cuban regime\u2019s crackdown, moves naturally into U.S.-based solidarity protests and political reactions, then shifts to Biden administration policy responses on migration, remittances, and sanctions. What weakens it is some redundancy and lateral movement among several same-day protest stories, which makes the middle feel more like parallel coverage than a clear step-by-step progression.\n\nCOHERENCE_SCORE: 82", "path": [71, 130, 140, 143, 168, 229, 255, 298], "timestamp": 1773686789.2218027, "stage": "stage3_channels"}
{"pair_idx": 1, "source": 71, "target": 298, "method": "T_only", "model": "claude-opus-4-6", "scores": {"overall": 82.0}, "raw_response": "JUSTIFICATION: The sequence coherently tracks the July 2021 Cuban protest crisis from the initial government crackdown, through Cuban-American solidarity protests in the U.S., political responses from DeSantis and Biden critics, and culminates in U.S. sanctions against Cuba. Document 8 (virus/vaccines in Cuba) is a slight tangent but provides relevant context for the conditions fueling unrest, and the overall progression is logical and tightly focused on the same event arc.\n\nCOHERENCE_SCORE: 82", "path": [71, 130, 140, 143, 154, 168, 260, 264, 298], "timestamp": 1773686795.9787352, "stage": "stage3_channels"}
{"pair_idx": 1, "source": 71, "target": 298, "method": "T_only", "model": "gpt-5.4", "scores": {"overall": 82.0}, "raw_response": "JUSTIFICATION: The sequence is largely coherent: it starts with the Cuban regime\u2019s crackdown, moves into U.S.-based solidarity protests and political reactions, and ends with Biden administration criticism and sanctions, which forms a clear escalation from street unrest to policy response. What weakens it is the somewhat repetitive cluster of near-identical July 14 protest stories and the abrupt inclusion of the Cuba vaccine/virus article, which is related contextually but less tightly connected to the protest-to-sanctions narrative.\n\nCOHERENCE_SCORE: 82", "path": [71, 130, 140, 143, 154, 168, 260, 264, 298], "timestamp": 1773686799.8969667, "stage": "stage3_channels"}
{"pair_idx": 2, "source": 102, "target": 399, "method": "Quad_bal", "model": "claude-opus-4-6", "scores": {"overall": 68.0}, "raw_response": "JUSTIFICATION: The sequence maintains a consistent thematic focus on Cuba-related news in mid-to-late 2021, progressing from the Cuban protests, to regional political reactions (Mexico's defense of Cuba), to the human consequences of Cuba's situation (people fleeing on rafts). Each document connects logically through the Cuba theme, though the progression shifts from political commentary to a human-interest story.\nCOHERENCE_SCORE: 68", "path": [102, 317, 399], "timestamp": 1773686806.1322083, "stage": "stage3_channels"}
{"pair_idx": 2, "source": 102, "target": 399, "method": "Quad_bal", "model": "gpt-5.4", "scores": {"overall": 74.0}, "raw_response": "JUSTIFICATION: The sequence is reasonably coherent because all three documents center on Cuba and the regional political/migration fallout from the July 2021 protests: Biden\u2019s reaction, Mexico\u2019s contrasting diplomatic stance, and then evidence of Cubans attempting dangerous departures. What doesn\u2019t work as well is that the middle step is more about Mexico/OAS geopolitics than a direct bridge, so the progression is thematic rather than tightly causal.\n\nCOHERENCE_SCORE: 74", "path": [102, 317, 399], "timestamp": 1773686810.2420208, "stage": "stage3_channels"}
{"pair_idx": 2, "source": 102, "target": 399, "method": "A_only", "model": "claude-opus-4-6", "scores": {"overall": 72.0}, "raw_response": "JUSTIFICATION: The sequence follows a coherent narrative arc around the July 2021 Cuban protests, starting with Biden's response, moving through various reactions (UFC fighter, policy review, political criticism), the Cuban government's counter-rally, Biden's sanctions, and ending with a thematically related but temporally distant piece about Cuban rafters fleeing to Florida. Each document connects logically to the Cuba theme, though the final document is a two-month jump that shifts from protest coverage to migration, weakening the ending slightly.\n\nCOHERENCE_SCORE: 72", "path": [102, 149, 153, 185, 220, 310, 399], "timestamp": 1773686817.8672953, "stage": "stage3_channels"}
{"pair_idx": 2, "source": 102, "target": 399, "method": "A_only", "model": "gpt-5.4", "scores": {"overall": 78.0}, "raw_response": "JUSTIFICATION: The sequence is mostly coherent because it stays centered on the July 2021 Cuba protests and related U.S./public reactions, moving from Biden\u2019s initial response to activist commentary, policy review, political criticism, the Cuban government\u2019s counter-mobilization, sanctions, and a later human-cost example tied to Cuban repression and migration. What weakens it is that some transitions are more topical than causal\u2014especially the jump to Jorge Masvidal and the opinion piece on Biden\u2019s \u201cborder hypocrisy,\u201d which feel like parallel reactions rather than necessary next steps in a tight narrative chain.\n\nCOHERENCE_SCORE: 78", "path": [102, 149, 153, 185, 220, 310, 399], "timestamp": 1773686821.8547223, "stage": "stage3_channels"}
{"pair_idx": 3, "source": 74, "target": 365, "method": "Quad_bal", "model": "claude-opus-4-6", "scores": {"overall": 90.0}, "raw_response": "JUSTIFICATION: The sequence forms a highly coherent progression: it begins with Biden's Cuba policy stance, moves to the outbreak of Cuban protests in mid-July 2021, covers the domestic U.S. reaction and double standards debate, then follows the aftermath with mysterious military deaths, the regime's crackdown, and finally the documented scale of arrests and disappearances. Each document logically follows the previous one in both topic and chronology.\nCOHERENCE_SCORE: 90", "path": [74, 81, 191, 342, 343, 365], "timestamp": 1773686828.610357, "stage": "stage3_channels"}
{"pair_idx": 3, "source": 74, "target": 365, "method": "Quad_bal", "model": "gpt-5.4", "scores": {"overall": 82.0}, "raw_response": "JUSTIFICATION: The sequence is mostly coherent because it stays tightly focused on Cuba in July\u2013August 2021, moving from Biden/Cuba policy context to the protests, Florida reactions, and then the Cuban regime\u2019s crackdown culminating in mass arrests. What doesn\u2019t work as well is document 4 about the deaths of Cuban generals, which feels like a side branch rather than a clear logical bridge between the protest-response articles.\n\nCOHERENCE_SCORE: 82", "path": [74, 81, 191, 342, 343, 365], "timestamp": 1773686832.2698605, "stage": "stage3_channels"}
{"pair_idx": 3, "source": 74, "target": 365, "method": "A_only", "model": "claude-opus-4-6", "scores": {"overall": 92.0}, "raw_response": "JUSTIFICATION: The sequence follows a highly coherent chronological progression from Biden's Cuba policy stance, through the July 11 Cuban protests, to the U.S. domestic reactions and solidarity demonstrations, and culminating in documented human rights consequences. Each document logically follows from the previous one, and the overall narrative arc\u2014from policy context to crisis to aftermath\u2014is clear and well-connected.\nCOHERENCE_SCORE: 92", "path": [74, 81, 191, 207, 218, 231, 365], "timestamp": 1773701279.1253076, "stage": "stage3_channels"}
{"pair_idx": 3, "source": 74, "target": 365, "method": "A_only", "model": "gpt-5.4", "scores": {"overall": 84.0}, "raw_response": "JUSTIFICATION: The sequence is mostly coherent: it starts with Biden/Cuba policy context, moves into the July 11 Cuban protests and repression, then follows the reaction through Florida and Washington demonstrations before ending with a later human-rights accounting of arrests and disappearances. What doesn\u2019t work as well is that the first item is more background/political framing than a direct lead-in to the protest chronology, and items 5 and 6 are somewhat redundant coverage of the same pro-Cuba protest response.  \nCOHERENCE_SCORE: 84", "path": [74, 81, 191, 207, 218, 231, 365], "timestamp": 1773701285.014531, "stage": "stage3_channels"}
{"pair_idx": 3, "source": 74, "target": 365, "method": "T_only", "model": "claude-opus-4-6", "scores": {"overall": 68.0}, "raw_response": "JUSTIFICATION: The sequence forms a coherent progression focused on Cuba in mid-2021: it starts with Biden's Cuba policy stance, moves to mysterious deaths of Cuban generals amid rising tensions, and culminates in the mass arrests following the July 11 protests. The thematic and temporal progression is logical, though the connection between Biden's diplomatic stance and the generals' deaths is somewhat loosely linked.\nCOHERENCE_SCORE: 68", "path": [74, 342, 365], "timestamp": 1773701290.9446654, "stage": "stage3_channels"}
{"pair_idx": 3, "source": 74, "target": 365, "method": "T_only", "model": "gpt-5.4", "scores": {"overall": 68.0}, "raw_response": "JUSTIFICATION: The sequence is moderately coherent because all three documents center on Cuba in July\u2013August 2021 and move from U.S. policy toward the Cuban regime to developments inside Cuba during the unrest that followed. However, the transitions are fairly loose: the jump from Biden\u2019s diplomacy stance to generals dying is indirect, and the chain would be stronger with a clearer bridge about the July 11 protests and regime crackdown.  \nCOHERENCE_SCORE: 68", "path": [74, 342, 365], "timestamp": 1773701295.2036657, "stage": "stage3_channels"}
{"pair_idx": 4, "source": 116, "target": 377, "method": "Quad_bal", "model": "claude-opus-4-6", "scores": {"overall": 75.0}, "raw_response": "JUSTIFICATION: The sequence progresses logically from the initial Cuba protests (July 11) through escalation, diaspora reaction, calls for international support, and ends with a related but slightly tangential document about Cuba's broader humanitarian crisis (COVID quarantine conditions), which connects to the underlying grievances that sparked the protests. Each step follows naturally, though the final document shifts focus from protests to human rights conditions more broadly.\nCOHERENCE_SCORE: 75", "path": [116, 126, 129, 222, 233, 285, 377], "timestamp": 1773701301.834226, "stage": "stage3_channels"}
{"pair_idx": 4, "source": 116, "target": 377, "method": "Quad_bal", "model": "gpt-5.4", "scores": {"overall": 78.0}, "raw_response": "JUSTIFICATION: The sequence is coherent in that it tracks the July 2021 Cuba protests from initial U.S. concern, to a reported death, to coverage of the crackdown and then reactions in Miami and calls for stronger U.S./international support. What weakens it is the shift from protest-focused political coverage to the final August quarantine-abuse story, which is related only broadly through Cuban government repression and public hardship rather than a clear step-by-step continuation.\n\nCOHERENCE_SCORE: 78", "path": [116, 126, 129, 222, 233, 285, 377], "timestamp": 1773701306.347096, "stage": "stage3_channels"}
{"pair_idx": 4, "source": 116, "target": 377, "method": "A_only", "model": "claude-opus-4-6", "scores": {"overall": 82.0}, "raw_response": "JUSTIFICATION: The sequence forms a highly coherent progression following the July 2021 Cuban protests, moving from the initial demonstrations and U.S. response, through Cuban American solidarity protests in Miami, debates over Biden's support, and continued advocacy efforts. The final document (document 10) shifts somewhat to a specific COVID-related human rights complaint, but it still connects thematically to Cuba's crisis conditions that fueled the protests.\nCOHERENCE_SCORE: 82", "path": [116, 126, 129, 135, 222, 228, 233, 285, 318, 377], "timestamp": 1773701312.7327666, "stage": "stage3_channels"}
{"pair_idx": 4, "source": 116, "target": 377, "method": "A_only", "model": "gpt-5.4", "scores": {"overall": 78.0}, "raw_response": "JUSTIFICATION: The sequence is broadly coherent around the July 2021 Cuba protests and their aftermath: it moves from initial unrest and a protest death to U.S./Miami reactions, diaspora activism, and calls for stronger support. What weakens it is the loose middle section with several near-duplicate reaction pieces and a final August quarantine-conditions article that relates to Cuba\u2019s broader crisis but is only weakly connected to the protest-to-response storyline.\n\nCOHERENCE_SCORE: 78", "path": [116, 126, 129, 135, 222, 228, 233, 285, 318, 377], "timestamp": 1773701317.6343677, "stage": "stage3_channels"}
{"pair_idx": 4, "source": 116, "target": 377, "method": "T_only", "model": "claude-opus-4-6", "scores": {"overall": 82.0}, "raw_response": "JUSTIFICATION: The sequence maintains strong thematic coherence, following the July 2021 Cuban protests from their outbreak through U.S. political responses, Cuban government reactions, and calls for international support, with each document logically connected to the preceding one. The final document (Aug 10) shifts slightly to a specific human rights/COVID story in Cuba, which is a natural but modest thematic drift from the protest-focused narrative, though it connects back to the COVID conditions that partially drove the protests.\nCOHERENCE_SCORE: 82", "path": [116, 138, 151, 198, 231, 259, 271, 285, 377], "timestamp": 1773701324.622454, "stage": "stage3_channels"}
{"pair_idx": 4, "source": 116, "target": 377, "method": "T_only", "model": "gpt-5.4", "scores": {"overall": 78.0}, "raw_response": "JUSTIFICATION: The sequence is broadly coherent because nearly every document concerns the July 2021 Cuba protests and the U.S./Cuban-American political response, moving from initial unrest to advocacy, Biden administration reaction, and later human-rights concerns. What weakens it is the ideological and outlet-driven hopping between articles with overlapping dates and repeated angles, so it feels more like a cluster of related commentary than a clean step-by-step progression.\n\nCOHERENCE_SCORE: 78", "path": [116, 138, 151, 198, 231, 259, 271, 285, 377], "timestamp": 1773701329.069143, "stage": "stage3_channels"}
{"pair_idx": 5, "source": 103, "target": 408, "method": "Quad_bal", "model": "claude-opus-4-6", "scores": {"overall": 92.0}, "raw_response": "JUSTIFICATION: This sequence forms a highly coherent narrative arc following the July 2021 Cuban protests from their eruption, through the US political response (Miami protests, Biden administration reactions, GOP criticism), to the crackdown on protesters, US sanctions, and finally a Human Rights Watch retrospective report. Each document follows logically from the previous one with consistent thematic focus and natural chronological progression.\nCOHERENCE_SCORE: 92", "path": [103, 115, 144, 146, 152, 157, 178, 222, 231, 284, 291, 408], "timestamp": 1773701335.359347, "stage": "stage3_channels"}
{"pair_idx": 5, "source": 103, "target": 408, "method": "Quad_bal", "model": "gpt-5.4", "scores": {"overall": 84.0}, "raw_response": "JUSTIFICATION: The sequence is largely coherent: it starts with the Cuban protests themselves, moves through immediate U.S. and Miami reactions, then follows escalating coverage of repression, political debate, activism, sentencing, sanctions, and a later human-rights assessment. What weakens it is some redundancy and a few partisan/U.S.-media-centered jumps (e.g., the Psaki/BLM items) that feel less like necessary bridge steps and more like side commentary.\n\nCOHERENCE_SCORE: 84", "path": [103, 115, 144, 146, 152, 157, 178, 222, 231, 284, 291, 408], "timestamp": 1773701339.3813038, "stage": "stage3_channels"}
{"pair_idx": 5, "source": 103, "target": 408, "method": "A_only", "model": "claude-opus-4-6", "scores": {"overall": 92.0}, "raw_response": "JUSTIFICATION: The sequence is highly coherent, tracing a clear narrative arc from the initial Cuban antigovernment protests through international reactions (China, US politicians, Mexico), policy discussions (remittances, airstrikes), the subsequent crackdown, and finally a Human Rights Watch report documenting abuses\u2014all in chronological order. Every document logically follows from the previous ones, and the progression from event to reactions to aftermath is natural and well-connected.\nCOHERENCE_SCORE: 92", "path": [103, 124, 141, 148, 152, 153, 157, 178, 241, 272, 343, 408], "timestamp": 1773701345.5545213, "stage": "stage3_channels"}
{"pair_idx": 5, "source": 103, "target": 408, "method": "A_only", "model": "gpt-5.4", "scores": {"overall": 82.0}, "raw_response": "JUSTIFICATION: The sequence is fairly coherent because it stays tightly focused on the July 2021 Cuba protests and moves through immediate international reactions, U.S. political debate, humanitarian/policy implications, and then later reporting on the crackdown and human-rights aftermath. What weakens it is that several middle items are more parallel reactions than true logical steps from one to the next, and there are a few partisan/U.S.-media angles that feel somewhat repetitive rather than advancing the narrative.\n\nCOHERENCE_SCORE: 82", "path": [103, 124, 141, 148, 152, 153, 157, 178, 241, 272, 343, 408], "timestamp": 1773701350.427632, "stage": "stage3_channels"}
{"pair_idx": 5, "source": 103, "target": 408, "method": "T_only", "model": "claude-opus-4-6", "scores": {"overall": 92.0}, "raw_response": "JUSTIFICATION: This sequence forms a highly coherent narrative arc following the July 2021 Cuban protests from their outbreak, through U.S. political reactions (DeSantis, Rubio, Biden), the Cuban government's crackdowns and responses, U.S. sanctions, international aid, and finally a Human Rights Watch retrospective report. Each document follows logically from the previous one with consistent chronological progression and thematic unity.\nCOHERENCE_SCORE: 92", "path": [103, 115, 143, 146, 152, 157, 178, 212, 267, 291, 307, 408], "timestamp": 1773701355.9438038, "stage": "stage3_channels"}
{"pair_idx": 5, "source": 103, "target": 408, "method": "T_only", "model": "gpt-5.4", "scores": {"overall": 81.0}, "raw_response": "JUSTIFICATION: The sequence is mostly coherent because it stays tightly centered on the July 2021 Cuba protests and moves through reactions in Florida and Washington, repression on the island, and later consequences like sanctions and human-rights reporting. What weakens it is that several steps are redundant or partisan side branches rather than necessary transitions, and the jump to Mexico aid and then October HRW reporting feels more like related follow-up coverage than a clean causal progression.\n\nCOHERENCE_SCORE: 81", "path": [103, 115, 143, 146, 152, 157, 178, 212, 267, 291, 307, 408], "timestamp": 1773701361.058207, "stage": "stage3_channels"}
{"pair_idx": 6, "source": 52, "target": 279, "method": "Quad_bal", "model": "claude-opus-4-6", "scores": {"overall": 88.0}, "raw_response": "JUSTIFICATION: The sequence forms a highly coherent progression following the July 2021 Cuban protests, moving naturally from the initial outbreak of protests, to arrests and international concerns, to U.S. political debate over Cuba policy, to the government's crackdown response, and finally to broader analysis of the protests' significance. Each document follows logically from the previous one, with only minor thematic jumps (e.g., document 4's editorial on the U.S. left's history with Castro is slightly tangential but still contextually relevant).\n\nCOHERENCE_SCORE: 88", "path": [52, 90, 93, 96, 107, 219, 224, 239, 279], "timestamp": 1773701367.1566856, "stage": "stage3_channels"}
{"pair_idx": 6, "source": 52, "target": 279, "method": "Quad_bal", "model": "gpt-5.4", "scores": {"overall": 78.0}, "raw_response": "JUSTIFICATION: The sequence stays tightly centered on the July 2021 Cuba protests and moves plausibly from the outbreak of demonstrations to arrests, repression, U.S. political reactions, and broader questions about the regime\u2019s future. What weakens it is that several steps are repetitive or shift into partisan U.S. commentary rather than advancing the narrative directly, so the progression is topical but not especially well-structured.\n\nCOHERENCE_SCORE: 78", "path": [52, 90, 93, 96, 107, 219, 224, 239, 279], "timestamp": 1773701371.1303768, "stage": "stage3_channels"}
{"pair_idx": 6, "source": 52, "target": 279, "method": "A_only", "model": "claude-opus-4-6", "scores": {"overall": 92.0}, "raw_response": "JUSTIFICATION: The sequence forms a highly coherent chronological narrative following the July 2021 Cuban protests, progressing naturally from the initial protests, to arrests, to U.S. political reactions (Sanders, AOC, Cuban Americans in Miami, congressional debate over policy), and concluding with a reflective analysis of the protests' significance. Each document logically follows the previous one as the story develops over roughly ten days.\nCOHERENCE_SCORE: 92", "path": [52, 90, 108, 135, 219, 239, 279], "timestamp": 1773701378.3209357, "stage": "stage3_channels"}
{"pair_idx": 6, "source": 52, "target": 279, "method": "A_only", "model": "gpt-5.4", "scores": {"overall": 78.0}, "raw_response": "JUSTIFICATION: The sequence is fairly coherent because it stays tightly focused on the July 2021 Cuba protests and moves from the outbreak of demonstrations to arrests, then to U.S. political reactions, diaspora protests in Miami, and broader interpretation of the unrest\u2019s significance. What doesn\u2019t work as well is that several middle steps are repetitive partisan commentary about U.S. politicians rather than clear developments in Cuba itself, which makes the progression feel somewhat sidetracked.  \nCOHERENCE_SCORE: 78", "path": [52, 90, 108, 135, 219, 239, 279], "timestamp": 1773701382.2240703, "stage": "stage3_channels"}
{"pair_idx": 6, "source": 52, "target": 279, "method": "T_only", "model": "claude-opus-4-6", "scores": {"overall": 92.0}, "raw_response": "JUSTIFICATION: The sequence forms a highly coherent progression covering the July 2021 Cuban protests: it moves from the initial outbreak of protests, to arrests and disappearances, to concerns about foreign intervention and diaspora reactions, to international political responses (Venezuela's dismissal), and finally to a reflective analysis of the protests' significance. Each document logically follows the previous one in both topic and chronological order.\nCOHERENCE_SCORE: 92", "path": [52, 90, 93, 94, 179, 279], "timestamp": 1773701388.2391577, "stage": "stage3_channels"}
{"pair_idx": 6, "source": 52, "target": 279, "method": "T_only", "model": "gpt-5.4", "scores": {"overall": 82.0}, "raw_response": "JUSTIFICATION: The sequence is fairly coherent because it stays tightly focused on the July 2021 Cuba protests, moving from the outbreak of demonstrations to arrests, exile-community reactions, broader descriptions of the anti-government uprising, then regional political spin from Venezuela, and finally retrospective analysis of whether the protests signal regime decline. What weakens it is that several July 12 items are somewhat redundant and could be ordered more cleanly, with document 3 feeling like a side reaction rather than the strongest logical bridge.\n\nCOHERENCE_SCORE: 82", "path": [52, 90, 93, 94, 179, 279], "timestamp": 1773701422.2487285, "stage": "stage3_channels"}
{"pair_idx": 7, "source": 87, "target": 315, "method": "Quad_bal", "model": "claude-opus-4-6", "scores": {"overall": 68.0}, "raw_response": "JUSTIFICATION: The sequence progresses logically from the Miami mayor's reaction to Cuban protests, to detailed coverage of the protests themselves, to Russia sending COVID-19 aid to Cuba in the aftermath\u2014reflecting the intertwined political and humanitarian crises in Cuba during July 2021. The connection between documents 2 and 3 is slightly weaker, as the shift from protests to Russian aid requires the reader to infer the geopolitical context, but it remains a plausible progression.\nCOHERENCE_SCORE: 68", "path": [87, 278, 315], "timestamp": 1773701428.8273792, "stage": "stage3_channels"}
{"pair_idx": 7, "source": 87, "target": 315, "method": "Quad_bal", "model": "gpt-5.4", "scores": {"overall": 76.0}, "raw_response": "JUSTIFICATION: The sequence is fairly coherent because all three documents center on Cuba\u2019s July 2021 crisis: the first reacts politically to the anti-government protests, the second reports directly on those protests, and the third follows with a related consequence of Cuba\u2019s worsening conditions via Russian COVID-19 aid. What doesn\u2019t work as well is that the transition from protest politics to humanitarian/health assistance is somewhat indirect, so the final step feels more adjacent than causally connected.\n\nCOHERENCE_SCORE: 76", "path": [87, 278, 315], "timestamp": 1773701432.9123538, "stage": "stage3_channels"}
{"pair_idx": 7, "source": 87, "target": 315, "method": "T_only", "model": "claude-opus-4-6", "scores": {"overall": 68.0}, "raw_response": "JUSTIFICATION: The sequence follows a clear progression from the Cuban protests breaking out (doc 1), to political pressure on Biden to respond (doc 2), to international condemnation of Cuba's crackdown (doc 3), and finally to Russia sending COVID-19 aid to Cuba (doc 4), which represents a geopolitical response to Cuba's isolation but shifts the topic from protests to humanitarian aid and Russia's strategic support. The first three documents are tightly connected; the fourth is tangentially related as it reflects the broader international dynamics surrounding Cuba at the time but introduces a noticeable topic drift.\n\nCOHERENCE_SCORE: 68", "path": [87, 192, 266, 315], "timestamp": 1773701440.296007, "stage": "stage3_channels"}
{"pair_idx": 7, "source": 87, "target": 315, "method": "T_only", "model": "gpt-5.4", "scores": {"overall": 82.0}, "raw_response": "JUSTIFICATION: The sequence is mostly coherent: it stays tightly focused on Cuba\u2019s July 2021 unrest and international reactions, moving from domestic U.S. political criticism to Biden\u2019s response pressure, then to a multinational condemnation of Cuba\u2019s crackdown. The last step to Russia sending COVID-19 aid is still related to Cuba\u2019s crisis and foreign involvement, but it shifts from protest politics to humanitarian/geopolitical support, so the transition is weaker than the earlier links.\n\nCOHERENCE_SCORE: 82", "path": [87, 192, 266, 315], "timestamp": 1773701443.9504688, "stage": "stage3_channels"}
{"pair_idx": 8, "source": 129, "target": 298, "method": "Quad_bal", "model": "claude-opus-4-6", "scores": {"overall": 90.0}, "raw_response": "JUSTIFICATION: The sequence forms a highly coherent progression covering the July 2021 Cuban protests and their aftermath: it begins with the protests and crackdown, moves to the domestic political debate (BLM's statement and GOP responses), addresses the migration/refugee dimension, and concludes with the U.S. policy response of sanctions. Each document follows logically from the previous one both thematically and chronologically.\nCOHERENCE_SCORE: 90", "path": [129, 178, 193, 195, 298], "timestamp": 1773701450.2117372, "stage": "stage3_channels"}
{"pair_idx": 8, "source": 129, "target": 298, "method": "Quad_bal", "model": "gpt-5.4", "scores": {"overall": 78.0}, "raw_response": "JUSTIFICATION: The sequence is fairly coherent because all five documents center on the July 2021 Cuba protests and U.S. political/government reactions, with a clear thematic arc from unrest and migration warnings to domestic political backlash and then formal U.S. sanctions. What weakens it is that items 2 and 3 are somewhat redundant Fox/BLM reaction pieces and feel like a side branch rather than a necessary step toward item 5.  \nCOHERENCE_SCORE: 78", "path": [129, 178, 193, 195, 298], "timestamp": 1773701454.7267098, "stage": "stage3_channels"}
{"pair_idx": 8, "source": 129, "target": 298, "method": "A_only", "model": "claude-opus-4-6", "scores": {"overall": 72.0}, "raw_response": "JUSTIFICATION: The sequence follows a coherent timeline of the July 2021 Cuba protests and their political fallout: starting with the protests themselves, moving to domestic U.S. political reactions (GOP criticism of BLM's pro-Cuba stance), then international reactions (Vietnam calling for embargo lift), and concluding with U.S. policy action (new sanctions). Document 4 about Vietnam is a slight tangential detour but still relates to the Cuba embargo debate central to the sequence.\nCOHERENCE_SCORE: 72", "path": [129, 178, 183, 206, 298], "timestamp": 1773701461.2643492, "stage": "stage3_channels"}
{"pair_idx": 8, "source": 129, "target": 298, "method": "A_only", "model": "gpt-5.4", "scores": {"overall": 78.0}, "raw_response": "JUSTIFICATION: The sequence is fairly coherent around reactions to the July 2021 Cuba protests: it moves from the crackdown itself, to U.S. political/media backlash over BLM\u2019s response, then to an international response from Vietnam, and finally to U.S. sanctions. What works is the shared focus on Cuba, the embargo, and reactions to unrest; what doesn\u2019t is that steps 2 and 3 are highly redundant coverage of the same BLM controversy rather than a clear progression.  \n\nCOHERENCE_SCORE: 78", "path": [129, 178, 183, 206, 298], "timestamp": 1773701465.8414972, "stage": "stage3_channels"}
{"pair_idx": 8, "source": 129, "target": 298, "method": "T_only", "model": "claude-opus-4-6", "scores": {"overall": 95.0}, "raw_response": "JUSTIFICATION: The sequence forms a highly coherent chronological narrative following the July 2021 Cuban protests, progressing naturally from the initial unrest, to exile community reactions in Miami, to the Cuban government's response, to continued demonstrations, to opposition activity, and finally to U.S. sanctions\u2014each document logically building on the previous one.\nCOHERENCE_SCORE: 95", "path": [129, 222, 235, 242, 245, 298], "timestamp": 1773701471.0661008, "stage": "stage3_channels"}
{"pair_idx": 8, "source": 129, "target": 298, "method": "T_only", "model": "gpt-5.4", "scores": {"overall": 84.0}, "raw_response": "JUSTIFICATION: The sequence is broadly coherent: it stays tightly focused on the July 2021 Cuba protests and moves from the crackdown, to exile reactions in Miami, to the Cuban government's counter-rally, to continued solidarity protests, then to digital opposition activity and finally U.S. sanctions. What doesn\u2019t work as well is that steps 3 and 4 are somewhat parallel same-day reactions rather than a clear causal progression, so the middle feels slightly repetitive rather than strongly transitional.\n\nCOHERENCE_SCORE: 84", "path": [129, 222, 235, 242, 245, 298], "timestamp": 1773701475.7609954, "stage": "stage3_channels"}
{"pair_idx": 9, "source": 57, "target": 299, "method": "Quad_bal", "model": "claude-opus-4-6", "scores": {"overall": 95.0}, "raw_response": "JUSTIFICATION: This sequence is highly coherent, tracing a clear chronological progression from the outbreak of Cuban anti-government protests on July 12, through various political reactions (Biden, Cruz, McCarthy), the Miami solidarity protests, and culminating in the US imposing sanctions on Cuba for its crackdown. Each document follows logically from the previous one, covering different facets of the same evolving story.\nCOHERENCE_SCORE: 95", "path": [57, 78, 86, 98, 238, 244, 292, 299], "timestamp": 1773701482.7587852, "stage": "stage3_channels"}
{"pair_idx": 9, "source": 57, "target": 299, "method": "Quad_bal", "model": "gpt-5.4", "scores": {"overall": 88.0}, "raw_response": "JUSTIFICATION: The sequence is largely coherent because it stays tightly focused on the July 2021 Cuba protests and moves from the outbreak of demonstrations, to U.S. and Cuban reactions, to diaspora protests in Miami, and finally to U.S. policy responses. What weakens it is some redundancy among the first few articles, which report the same event from slightly different political angles rather than clearly advancing the narrative at each step.\n\nCOHERENCE_SCORE: 88", "path": [57, 78, 86, 98, 238, 244, 292, 299], "timestamp": 1773701486.2986648, "stage": "stage3_channels"}
{"pair_idx": 9, "source": 57, "target": 299, "method": "A_only", "model": "claude-opus-4-6", "scores": {"overall": 88.0}, "raw_response": "JUSTIFICATION: This sequence follows a highly coherent chronological progression of the July 2021 Cuban protests, moving naturally from the outbreak of protests, through international reactions and government crackdowns, to the U.S. policy response with sanctions. Each document logically follows from the previous one, with only minor tangential steps (e.g., document 6 on DeSantis/Florida Democrats and document 12 on the Haiti lobbyist), but these still remain within the broader narrative arc.\n\nCOHERENCE_SCORE: 88", "path": [57, 61, 65, 70, 76, 88, 157, 160, 227, 245, 247, 263, 299], "timestamp": 1773701492.4434068, "stage": "stage3_channels"}
{"pair_idx": 9, "source": 57, "target": 299, "method": "A_only", "model": "gpt-5.4", "scores": {"overall": 84.0}, "raw_response": "JUSTIFICATION: The sequence is mostly coherent because nearly every document centers on the July 2021 Cuban protests and follows a plausible arc from outbreak, U.S. and public reactions, crackdown, aftermath, and eventual U.S. sanctions. What weakens it is some redundancy and a few awkward jumps into side-angle U.S. political stories or speculative items that don\u2019t clearly advance the narrative from the immediately preceding document.\n\nCOHERENCE_SCORE: 84", "path": [57, 61, 65, 70, 76, 88, 157, 160, 227, 245, 247, 263, 299], "timestamp": 1773701496.0919406, "stage": "stage3_channels"}
{"pair_idx": 9, "source": 57, "target": 299, "method": "T_only", "model": "claude-opus-4-6", "scores": {"overall": 95.0}, "raw_response": "JUSTIFICATION: This sequence traces a highly coherent chronological narrative from the outbreak of Cuban protests on July 12, through the Cuban government's response, U.S. political reactions, solidarity demonstrations in Miami, immigration warnings, and culminating in U.S. sanctions against Cuba\u2014each document logically follows from the previous one with clear thematic and causal connections.\nCOHERENCE_SCORE: 95", "path": [57, 85, 86, 98, 106, 115, 142, 294, 299], "timestamp": 1773701501.3700042, "stage": "stage3_channels"}
{"pair_idx": 9, "source": 57, "target": 299, "method": "T_only", "model": "gpt-5.4", "scores": {"overall": 84.0}, "raw_response": "JUSTIFICATION: The sequence is mostly coherent: it begins with the July 2021 Cuban protests, moves through reactions from the Cuban government, Biden and U.S. politicians, then shifts to solidarity protests in Miami, migration-related U.S. warnings, and finally U.S. sanctions responding to the crackdown. What doesn\u2019t work as well is some redundancy and source overlap\u2014especially the two very similar Miami protest items and the two near-duplicate sanctions stories\u2014which makes the progression feel repetitive rather than cleanly advancing.  \nCOHERENCE_SCORE: 84", "path": [57, 85, 86, 98, 106, 115, 142, 294, 299], "timestamp": 1773701505.3090267, "stage": "stage3_channels"}
{"pair_idx": 10, "source": 88, "target": 326, "method": "Quad_bal", "model": "claude-opus-4-6", "scores": {"overall": 85.0}, "raw_response": "JUSTIFICATION: The sequence follows a clear and logical progression from the initial Cuba protests (July 12) through U.S. political reactions, to analysis of protest causes, and finally to international diplomatic responses regarding the Cuba embargo. Each document builds naturally on the previous one, maintaining thematic unity around the 2021 Cuban protests and related political discourse.\nCOHERENCE_SCORE: 85", "path": [88, 96, 108, 198, 326], "timestamp": 1773701510.767208, "stage": "stage3_channels"}
{"pair_idx": 10, "source": 88, "target": 326, "method": "Quad_bal", "model": "gpt-5.4", "scores": {"overall": 76.0}, "raw_response": "JUSTIFICATION: The sequence is coherent in that every document centers on the July 2021 Cuba protests and moves through a recognizable debate over causes and responses, from U.S. partisan reactions to broader arguments about sanctions and the embargo. What weakens it is that several steps are mainly parallel opinion pieces repeating the same ideological dispute rather than building a clearly cumulative narrative, so the progression feels somewhat topical more than logically sequential.\n\nCOHERENCE_SCORE: 76", "path": [88, 96, 108, 198, 326], "timestamp": 1773701515.1579788, "stage": "stage3_channels"}
{"pair_idx": 10, "source": 88, "target": 326, "method": "A_only", "model": "claude-opus-4-6", "scores": {"overall": 85.0}, "raw_response": "JUSTIFICATION: The sequence maintains strong thematic coherence, progressing naturally from the Cuba protests (documents 1-2), to U.S. political reactions and related policy moves (documents 3-4), to broader diplomatic implications regarding the Cuba embargo (document 5). Each document logically follows the previous one, and the chronological progression over two weeks is tight and well-connected.\nCOHERENCE_SCORE: 85", "path": [88, 90, 108, 110, 326], "timestamp": 1773701520.764206, "stage": "stage3_channels"}
{"pair_idx": 10, "source": 88, "target": 326, "method": "A_only", "model": "gpt-5.4", "scores": {"overall": 78.0}, "raw_response": "JUSTIFICATION: The sequence is coherent in that every document centers on Cuba-related protests and U.S./regional policy responses, moving from immediate reactions in Florida and on the island to broader U.S. political debate and then regional diplomacy over sanctions and the embargo. What doesn\u2019t work as well is that the transitions are somewhat repetitive and politically slanted, with a jump from Cuba protests to Venezuela sanctions that is only indirectly connected through Cuba\u2019s economic lifeline rather than a clear step-by-step development.\n\nCOHERENCE_SCORE: 78", "path": [88, 90, 108, 110, 326], "timestamp": 1773701524.4851038, "stage": "stage3_channels"}
{"pair_idx": 10, "source": 88, "target": 326, "method": "T_only", "model": "claude-opus-4-6", "scores": {"overall": 82.0}, "raw_response": "JUSTIFICATION: The sequence maintains strong thematic coherence, consistently following the July 2021 Cuban protests and the surrounding political reactions\u2014from Florida Democrats and Cuban Americans in Miami, to US left-wing figures' responses, to Cuba's crackdown on protesters, to Republican foreign policy critiques, and finally to Mexico's call regarding the embargo. Each document flows naturally from the previous one as different facets of the same evolving story, though the transition from document 5 (sentencing of protesters) to document 6 (Pompeo/Trump commentary) is slightly less smooth.\n\nCOHERENCE_SCORE: 82", "path": [88, 93, 96, 108, 284, 304, 326], "timestamp": 1773701532.352618, "stage": "stage3_channels"}
{"pair_idx": 10, "source": 88, "target": 326, "method": "T_only", "model": "gpt-5.4", "scores": {"overall": 78.0}, "raw_response": "JUSTIFICATION: The sequence is reasonably coherent because every document centers on the July 2021 Cuba protests and related U.S./regional political reactions, moving from immediate partisan responses to fallout, sentencing, and policy debate over sanctions and the embargo. What weakens it is that several steps are redundant ideological commentary from similar outlets rather than clear causal progression, and the jump from Pompeo/Trump framing to Mexico\u2019s embargo remarks is topical but somewhat loose.\n\nCOHERENCE_SCORE: 78", "path": [88, 93, 96, 108, 284, 304, 326], "timestamp": 1773701536.0870194, "stage": "stage3_channels"}
{"pair_idx": 11, "source": 58, "target": 292, "method": "Quad_bal", "model": "claude-opus-4-6", "scores": {"overall": 92.0}, "raw_response": "JUSTIFICATION: The sequence follows a tight, chronological progression covering the July 2021 Cuban protests and U.S. political responses, moving logically from the Biden administration's initial reaction, to domestic protests in Miami and Washington, to the worsening situation in Cuba, to Congressional Republican strategy discussions. Each document builds naturally on the previous one with no topical gaps or jarring transitions.\nCOHERENCE_SCORE: 92", "path": [58, 115, 209, 244, 292], "timestamp": 1773701543.7860057, "stage": "stage3_channels"}
{"pair_idx": 11, "source": 58, "target": 292, "method": "Quad_bal", "model": "gpt-5.4", "scores": {"overall": 82.0}, "raw_response": "JUSTIFICATION: The sequence is largely coherent because all five documents center on the July 2021 Cuba protests and move from the Biden administration\u2019s initial framing, to street protests in Miami and Washington, then to broader context about unrest/COVID, and finally to congressional Republican pressure for a policy response. What weakens it is that document 4 shifts into a more general Reuters-style situational update emphasizing COVID rather than directly advancing the protest-to-policy chain, so the progression is somewhat uneven.\n\nCOHERENCE_SCORE: 82", "path": [58, 115, 209, 244, 292], "timestamp": 1773701548.0969756, "stage": "stage3_channels"}
{"pair_idx": 11, "source": 58, "target": 292, "method": "A_only", "model": "claude-opus-4-6", "scores": {"overall": 88.0}, "raw_response": "JUSTIFICATION: The sequence follows a clear and logical progression: Biden administration's initial response to Cuban protests \u2192 broader foreign policy pivot \u2192 State Department considering aid \u2192 China's reaction \u2192 ongoing protest developments \u2192 Republican congressional response pushing Biden on Cuba policy. Each document flows naturally from the previous one, maintaining tight thematic focus on the Cuba protests and U.S. political responses, with only minor tangential elements (the CNN piece on broader foreign policy, the China angle) that still connect well.\nCOHERENCE_SCORE: 88", "path": [58, 101, 121, 124, 127, 292], "timestamp": 1773701554.319215, "stage": "stage3_channels"}
{"pair_idx": 11, "source": 58, "target": 292, "method": "A_only", "model": "gpt-5.4", "scores": {"overall": 82.0}, "raw_response": "JUSTIFICATION: The sequence is fairly coherent because it stays tightly focused on the July 2021 Cuba protests and moves from the Biden administration\u2019s initial response to broader U.S. policy discussion, international reaction from China, the internal Cuban crackdown, and then congressional GOP strategy. What doesn\u2019t work as well is that the transition from U.S. administration response to China\u2019s statement is a bit abrupt, and the order is not perfectly cumulative since several same-day articles overlap rather than clearly advance the story.\n\nCOHERENCE_SCORE: 82", "path": [58, 101, 121, 124, 127, 292], "timestamp": 1773701559.3776817, "stage": "stage3_channels"}
{"pair_idx": 11, "source": 58, "target": 292, "method": "T_only", "model": "claude-opus-4-6", "scores": {"overall": 92.0}, "raw_response": "JUSTIFICATION: The sequence follows a clear and logical progression: Cuban anti-communist protests erupt, the Biden administration's initial response is criticized, Cuban-Americans in Miami rally in solidarity, the administration warns against boat migration triggered by the unrest, and then Congressional Republicans push for a broader Cuba policy response. Each document naturally follows from the previous one in both topic and chronology.\nCOHERENCE_SCORE: 92", "path": [58, 115, 142, 292], "timestamp": 1773701564.771306, "stage": "stage3_channels"}
{"pair_idx": 11, "source": 58, "target": 292, "method": "T_only", "model": "gpt-5.4", "scores": {"overall": 82.0}, "raw_response": "JUSTIFICATION: The sequence is fairly coherent: all four documents center on the July 2021 Cuba protests and the U.S. political response, moving from the Biden administration\u2019s initial framing, to solidarity protests in Miami, to refugee/travel policy implications, and then to congressional GOP pressure for a broader Cuba strategy. What works is the shared event and tight chronology; what doesn\u2019t is that the transitions are more thematic than causal, especially between the Miami protest story and the migrant-warning piece.\n\nCOHERENCE_SCORE: 82", "path": [58, 115, 142, 292], "timestamp": 1773701568.6610036, "stage": "stage3_channels"}
{"pair_idx": 12, "source": 50, "target": 385, "method": "Quad_bal", "model": "claude-opus-4-6", "scores": {"overall": 72.0}, "raw_response": "JUSTIFICATION: The sequence begins coherently with the July 2021 Cuban protests, their political fallout, and international reactions (documents 1-7), then transitions naturally to Cuba's deteriorating humanitarian conditions including COVID-19 crises (documents 8-10). The shift from political protests to health/humanitarian issues is a slight pivot, but it's connected by the overarching theme of the Cuban regime's failures and the country's crisis during this period.\nCOHERENCE_SCORE: 72", "path": [50, 62, 96, 157, 197, 285, 347, 377, 384, 385], "timestamp": 1773701574.8793418, "stage": "stage3_channels"}
{"pair_idx": 12, "source": 50, "target": 385, "method": "Quad_bal", "model": "gpt-5.4", "scores": {"overall": 82.0}, "raw_response": "JUSTIFICATION: The sequence is mostly coherent because it stays tightly focused on Cuba in July\u2013August 2021, moving from the initial anti-regime protests and U.S./media reactions to repression, international pressure, and then the island\u2019s worsening humanitarian/COVID crisis. What weakens it is that several early steps are repetitive opinion/reaction pieces rather than clear causal progression, and the jump from U.S. political responses to later health-system collapse is thematic rather than strongly sequential.\n\nCOHERENCE_SCORE: 82", "path": [50, 62, 96, 157, 197, 285, 347, 377, 384, 385], "timestamp": 1773701579.808623, "stage": "stage3_channels"}
{"pair_idx": 12, "source": 50, "target": 385, "method": "A_only", "model": "claude-opus-4-6", "scores": {"overall": 78.0}, "raw_response": "JUSTIFICATION: The sequence progresses logically from the initial Cuba protests (July 11) through coverage of the protests, media framing, government crackdown, internet blackout, political commentary on protest causes, and then naturally transitions to the underlying COVID/humanitarian crisis conditions that fueled the unrest. Each document connects to the next through the shared Cuba protests/crisis theme, though the shift from protest coverage to COVID conditions in documents 7-8 is slightly less tight.\nCOHERENCE_SCORE: 78", "path": [50, 52, 75, 76, 216, 371, 377, 385], "timestamp": 1773701586.7351182, "stage": "stage3_channels"}
{"pair_idx": 12, "source": 50, "target": 385, "method": "A_only", "model": "gpt-5.4", "scores": {"overall": 84.0}, "raw_response": "JUSTIFICATION: The sequence is mostly coherent because it stays tightly focused on the July 2021 Cuba protests and their aftermath, moving from immediate political reactions to protest coverage, media framing, repression, internet shutdowns, and then broader humanitarian/COVID-related fallout. What weakens it is some redundancy and partisan framing in items 1, 3, and 6, which comment on the same event rather than advancing the narrative much.  \nCOHERENCE_SCORE: 84", "path": [50, 52, 75, 76, 216, 371, 377, 385], "timestamp": 1773701590.4521594, "stage": "stage3_channels"}
{"pair_idx": 12, "source": 50, "target": 385, "method": "T_only", "model": "claude-opus-4-6", "scores": {"overall": 78.0}, "raw_response": "JUSTIFICATION: The sequence forms a coherent progression: it begins with the July 2021 Cuban protests and U.S. political reactions (docs 1-2), moves to Cuba's governmental response and calls for international support (docs 3-4), then naturally transitions to Cuba's COVID-19 crisis\u2014mysterious military deaths and a collapsing healthcare infrastructure (docs 5-7). The shift from protests to COVID is a slight pivot, but both threads are intertwined aspects of Cuba's simultaneous crises in mid-2021.\nCOHERENCE_SCORE: 78", "path": [50, 96, 271, 285, 342, 384, 385], "timestamp": 1773701596.6304388, "stage": "stage3_channels"}
{"pair_idx": 12, "source": 50, "target": 385, "method": "T_only", "model": "gpt-5.4", "scores": {"overall": 77.0}, "raw_response": "JUSTIFICATION: The sequence is fairly coherent: it starts with U.S. political/support reactions to the July 2021 Cuban protests, moves into reporting on the Cuban government\u2019s response and calls for international help, then shifts into worsening internal crisis indicators through deaths of generals and finally the COVID/oxygen emergency. What doesn\u2019t work as well is that the first two items are very similar opinion pieces, and the jump from protest politics to the generals\u2019 deaths is somewhat abrupt even though it still fits the broader Cuba-crisis arc.\n\nCOHERENCE_SCORE: 77", "path": [50, 96, 271, 285, 342, 384, 385], "timestamp": 1773701600.3055909, "stage": "stage3_channels"}
{"pair_idx": 13, "source": 54, "target": 341, "method": "Quad_bal", "model": "claude-opus-4-6", "scores": {"overall": 92.0}, "raw_response": "JUSTIFICATION: The sequence forms a highly coherent progression following the July 2021 Cuban protests: from the initial outbreak, to the government crackdown and international reaction, to specific accounts of government intimidation tactics, and finally to the aftermath with reports of human rights abuses against detained protesters. Each document follows logically from the previous one both temporally and thematically.\nCOHERENCE_SCORE: 92", "path": [54, 129, 138, 147, 341], "timestamp": 1773701605.5013497, "stage": "stage3_channels"}
{"pair_idx": 13, "source": 54, "target": 341, "method": "Quad_bal", "model": "gpt-5.4", "scores": {"overall": 82.0}, "raw_response": "JUSTIFICATION: The sequence is fairly coherent because all five documents focus on the July 2021 Cuban protests and the government\u2019s response, moving from the initial uprising to crackdown details and later reports of abuse. What weakens it is that items 3 and 4 are more parallel commentary/examples from the same moment rather than a strong step-by-step progression, so the chain feels topical more than causally developed.  \nCOHERENCE_SCORE: 82", "path": [54, 129, 138, 147, 341], "timestamp": 1773701608.82525, "stage": "stage3_channels"}
{"pair_idx": 13, "source": 54, "target": 341, "method": "A_only", "model": "claude-opus-4-6", "scores": {"overall": 92.0}, "raw_response": "JUSTIFICATION: The sequence follows a tight, coherent chronological progression of the July 2021 Cuban protests: from the initial protests, to the government crackdown, to analysis of causes, to U.S. policy response, to reports of human rights abuses against detained protesters. Each document logically follows from the previous one as the story develops over roughly two weeks.\nCOHERENCE_SCORE: 92", "path": [54, 129, 198, 311, 341], "timestamp": 1773701613.8067312, "stage": "stage3_channels"}
{"pair_idx": 13, "source": 54, "target": 341, "method": "A_only", "model": "gpt-5.4", "scores": {"overall": 91.0}, "raw_response": "JUSTIFICATION: This sequence is highly coherent: it follows the July 2021 Cuba protests from their outbreak, to the government crackdown and casualty reports, to broader analysis of causes, then to U.S. policy responses on internet access, and finally to a specific human-rights abuse case arising from the crackdown. What works is the consistent focus on the same event and its aftermath; what works less well is that step 3 shifts from straight news to analysis, creating a slight genre break rather than a purely event-driven progression.\n\nCOHERENCE_SCORE: 91", "path": [54, 129, 198, 311, 341], "timestamp": 1773701618.3512907, "stage": "stage3_channels"}
{"pair_idx": 14, "source": 130, "target": 328, "method": "Quad_bal", "model": "claude-opus-4-6", "scores": {"overall": 95.0}, "raw_response": "JUSTIFICATION: The sequence follows a highly coherent chronological progression of the SOS Cuba protest movement in July 2021, moving naturally from initial protests in Florida (Tampa, Miami-Dade, Miami) to a larger march on Washington D.C., with consistent thematic focus on Cuban-American demands for Biden administration action. Each document logically builds on the previous one, and the geographic and temporal escalation from local to national protests forms a meaningful narrative arc.\nCOHERENCE_SCORE: 95", "path": [130, 131, 146, 165, 327, 328], "timestamp": 1773701624.542548, "stage": "stage3_channels"}
{"pair_idx": 14, "source": 130, "target": 328, "method": "Quad_bal", "model": "gpt-5.4", "scores": {"overall": 82.0}, "raw_response": "JUSTIFICATION: The sequence is fairly coherent because all six documents center on SOS Cuba protests escalating pressure on President Biden, moving from Florida demonstrations to larger marches and White House protests. What weakens it is some redundancy and slight backtracking: items 1\u20134 are all same-day/local variants of the same story, and 5\u20136 are near-duplicate reports on the same Washington protest rather than distinct next steps.  \nCOHERENCE_SCORE: 82", "path": [130, 131, 146, 165, 327, 328], "timestamp": 1773701628.0940528, "stage": "stage3_channels"}
{"pair_idx": 14, "source": 130, "target": 328, "method": "A_only", "model": "claude-opus-4-6", "scores": {"overall": 88.0}, "raw_response": "JUSTIFICATION: The sequence follows a tight, coherent progression covering the July 2021 Cuba protests and U.S. political responses: starting with initial protests in Florida, expanding to nationwide Cuban-American demonstrations, then shifting to policy debates (asylum, remittances), with a brief but relevant detour into Cuba's COVID crisis providing context, and culminating in direct pressure on Biden at the White House. Each document logically follows from the previous, maintaining strong thematic and chronological coherence.\nCOHERENCE_SCORE: 88", "path": [130, 140, 143, 168, 229, 255, 264, 328], "timestamp": 1773701634.5798483, "stage": "stage3_channels"}
{"pair_idx": 14, "source": 130, "target": 328, "method": "A_only", "model": "gpt-5.4", "scores": {"overall": 82.0}, "raw_response": "JUSTIFICATION: The sequence is mostly coherent because it stays tightly focused on the July 2021 Cuba protests and related U.S. political reactions, moving from local demonstrations to policy debates and pressure on Biden. What weakens it is the jump to the Cuba COVID/vaccine article, which feels only loosely connected to the protest/policy thread and interrupts the otherwise clear progression.\n\nCOHERENCE_SCORE: 82", "path": [130, 140, 143, 168, 229, 255, 264, 328], "timestamp": 1773701638.4907017, "stage": "stage3_channels"}
{"pair_idx": 14, "source": 130, "target": 328, "method": "T_only", "model": "claude-opus-4-6", "scores": {"overall": 82.0}, "raw_response": "JUSTIFICATION: The sequence follows a highly coherent progression tracking the Cuban protest movement in the US from mid-July 2021, starting with initial protests in Florida, expanding nationwide, and culminating in a march on the White House demanding Biden action. Document 5 (Vietnam calling for lifting the Cuba embargo) is a slight tangent that shifts to international diplomatic reactions, but it still relates to the Cuba situation and doesn't break the overall narrative flow.\n\nCOHERENCE_SCORE: 82", "path": [130, 140, 143, 165, 206, 327, 328], "timestamp": 1773701645.385295, "stage": "stage3_channels"}
{"pair_idx": 14, "source": 130, "target": 328, "method": "T_only", "model": "gpt-5.4", "scores": {"overall": 78.0}, "raw_response": "JUSTIFICATION: The sequence is fairly coherent because it stays tightly focused on reactions to the July 2021 Cuba protests, moving from local U.S. solidarity demonstrations in Florida and nationwide to larger marches in Miami and Washington. What weakens it is some redundancy and loose ordering\u2014items 6 and 7 cover essentially the same White House protest, and the Vietnam/embargo article is more of an international policy tangent than a natural bridge.  \nCOHERENCE_SCORE: 78", "path": [130, 140, 143, 165, 206, 327, 328], "timestamp": 1773701649.0832171, "stage": "stage3_channels"}
{"pair_idx": 15, "source": 134, "target": 298, "method": "Quad_bal", "model": "claude-opus-4-6", "scores": {"overall": 95.0}, "raw_response": "JUSTIFICATION: This sequence forms a highly coherent chronological narrative of the July 2021 Cuban protests and their aftermath: violent crackdown \u2192 government counter-rally \u2192 opposition response via websites \u2192 U.S. sanctions in response to human rights abuses. Each document follows logically from the previous one as the story develops.\nCOHERENCE_SCORE: 95", "path": [134, 227, 245, 298], "timestamp": 1773701654.4273493, "stage": "stage3_channels"}
{"pair_idx": 15, "source": 134, "target": 298, "method": "Quad_bal", "model": "gpt-5.4", "scores": {"overall": 86.0}, "raw_response": "JUSTIFICATION: This is a coherent short sequence: it moves from the initial protest crackdown in Cuba to the government\u2019s organized response, then to the opposition/government information battle that followed, and finally to the U.S. policy response in the form of sanctions. What doesn\u2019t work as well is that the transitions are more topical than causally explicit, so the chain feels like parallel developments from the same crisis rather than a tightly linked progression.\n\nCOHERENCE_SCORE: 86", "path": [134, 227, 245, 298], "timestamp": 1773701658.2693868, "stage": "stage3_channels"}
{"pair_idx": 15, "source": 134, "target": 298, "method": "A_only", "model": "claude-opus-4-6", "scores": {"overall": 95.0}, "raw_response": "JUSTIFICATION: This sequence follows a highly coherent chronological progression of the July 2021 Cuban protests: from the initial crackdown and calls for U.S. action, to the UN response, government counter-rallies, opposition reaction, and finally U.S. sanctions\u2014each document logically follows from the previous one as a natural development in the same unfolding story.\nCOHERENCE_SCORE: 95", "path": [134, 145, 204, 220, 227, 245, 298], "timestamp": 1773701665.0479653, "stage": "stage3_channels"}
{"pair_idx": 15, "source": 134, "target": 298, "method": "A_only", "model": "gpt-5.4", "scores": {"overall": 84.0}, "raw_response": "JUSTIFICATION: The sequence is largely coherent: it starts with the Cuban crackdown, moves to U.S. political reaction, then to international condemnation, the Cuban government\u2019s counter-mobilization, continued opposition activity, and finally U.S. sanctions. What weakens it slightly is that document 2\u2019s call for U.S. military action is more of a partisan reaction piece than a natural bridge, and documents 4 and 5 are somewhat redundant coverage of the same rally.\n\nCOHERENCE_SCORE: 84", "path": [134, 145, 204, 220, 227, 245, 298], "timestamp": 1773701668.685707, "stage": "stage3_channels"}
{"pair_idx": 15, "source": 134, "target": 298, "method": "T_only", "model": "claude-opus-4-6", "scores": {"overall": 95.0}, "raw_response": "JUSTIFICATION: This sequence forms a highly coherent chronological narrative of the July 2021 Cuban protests, progressing naturally from the initial violent crackdown (July 14), through solidarity protests and government response (July 18), escalating domestic crisis (July 19), and culminating in U.S. sanctions (July 22). Each document logically follows the previous one as the story develops.\nCOHERENCE_SCORE: 95", "path": [134, 234, 235, 238, 244, 247, 298], "timestamp": 1773701674.828025, "stage": "stage3_channels"}
{"pair_idx": 15, "source": 134, "target": 298, "method": "T_only", "model": "gpt-5.4", "scores": {"overall": 77.0}, "raw_response": "JUSTIFICATION: The sequence is broadly coherent around the July 2021 Cuba protests: it moves from violent repression on the island to solidarity protests in Washington and Miami, the Cuban government's counter-rally, worsening unrest/COVID conditions, and finally U.S. sanctions. What weakens it is the somewhat jumpy ordering on 7/18 and especially the inclusion of the \u201cdeath of regional military chief\u201d item, which feels more rumor-driven and less clearly connected as a logical next step from the prior documents.\n\nCOHERENCE_SCORE: 77", "path": [134, 234, 235, 238, 244, 247, 298], "timestamp": 1773701678.8313508, "stage": "stage3_channels"}
{"pair_idx": 16, "source": 72, "target": 295, "method": "Quad_bal", "model": "claude-opus-4-6", "scores": {"overall": 95.0}, "raw_response": "JUSTIFICATION: This sequence forms a highly coherent narrative progression: it begins with the outbreak of Cuban protests (July 12), moves through domestic U.S. solidarity protests in Miami and at the White House (July 13-16), contextualizes the crisis with Cuba's COVID situation (July 19), and concludes with the U.S. government's policy response of imposing sanctions (July 22). Each document follows logically and chronologically from the previous one.\nCOHERENCE_SCORE: 95", "path": [72, 115, 209, 244, 294, 295], "timestamp": 1773701685.5589738, "stage": "stage3_channels"}
{"pair_idx": 16, "source": 72, "target": 295, "method": "Quad_bal", "model": "gpt-5.4", "scores": {"overall": 90.0}, "raw_response": "JUSTIFICATION: This sequence is highly coherent: it moves chronologically from U.S.-based reactions to the Cuban protests, to escalating public demonstrations in Miami and Washington, then adds broader context about Cuba\u2019s unrest and COVID crisis before culminating in U.S. sanctions. The only weakness is some redundancy in the final two items, which cover essentially the same sanctions announcement from slightly different angles.\n\nCOHERENCE_SCORE: 90", "path": [72, 115, 209, 244, 294, 295], "timestamp": 1773701689.4073675, "stage": "stage3_channels"}
{"pair_idx": 16, "source": 72, "target": 295, "method": "A_only", "model": "claude-opus-4-6", "scores": {"overall": 92.0}, "raw_response": "JUSTIFICATION: The sequence forms a highly coherent progression following the July 2021 Cuban protests: starting with the initial protests and calls for support, moving through international reactions (Spain, China), documenting the crackdown's failure to quell dissent, and concluding with U.S. political and policy responses including sanctions. Each document follows logically from the previous one in both chronology and thematic development.\nCOHERENCE_SCORE: 92", "path": [72, 118, 124, 127, 292, 295], "timestamp": 1773701696.1550982, "stage": "stage3_channels"}
{"pair_idx": 16, "source": 72, "target": 295, "method": "A_only", "model": "gpt-5.4", "scores": {"overall": 85.0}, "raw_response": "JUSTIFICATION: The sequence is mostly coherent because it stays tightly focused on the July 2021 Cuba protests and moves from initial reaction, to international responses, to the regime crackdown, and then to U.S. policy action. What weakens it slightly is that item 3 about China\u2019s support for Cuba feels more like a parallel geopolitical sidebar than a necessary bridge in the progression.\n\nCOHERENCE_SCORE: 85", "path": [72, 118, 124, 127, 292, 295], "timestamp": 1773701699.8532026, "stage": "stage3_channels"}
{"pair_idx": 16, "source": 72, "target": 295, "method": "T_only", "model": "claude-opus-4-6", "scores": {"overall": 90.0}, "raw_response": "JUSTIFICATION: The sequence forms a highly coherent narrative arc: Cuban protests erupt (docs 1-2), the US responds to migration concerns (doc 3), and then the US imposes sanctions on Cuba over human rights abuses related to the crackdown on protests (docs 4-5). Each document follows logically and chronologically from the previous one, though docs 4 and 5 are somewhat redundant as they cover the same sanctions announcement on the same date.\nCOHERENCE_SCORE: 90", "path": [72, 115, 142, 294, 295], "timestamp": 1773701705.770171, "stage": "stage3_channels"}
{"pair_idx": 16, "source": 72, "target": 295, "method": "T_only", "model": "gpt-5.4", "scores": {"overall": 88.0}, "raw_response": "JUSTIFICATION: This sequence is highly coherent: it moves from U.S. political support for anti-communist protests in Cuba, to local solidarity protests in Miami, to the U.S. government\u2019s migration response, and then to formal sanctions against Cuban officials. What works is the clear continuity around the July 2021 Cuba unrest and escalating U.S. reactions; what works less well is that the Haitians/cubans-by-boat document shifts briefly from protest politics to migration policy, making that link slightly less direct than the others.\n\nCOHERENCE_SCORE: 88", "path": [72, 115, 142, 294, 295], "timestamp": 1773701709.9924715, "stage": "stage3_channels"}
{"pair_idx": 17, "source": 131, "target": 366, "method": "Quad_bal", "model": "claude-opus-4-6", "scores": {"overall": 92.0}, "raw_response": "JUSTIFICATION: This sequence forms a highly coherent chronological narrative tracking the July 2021 Cuban protests and their aftermath, progressing naturally from on-the-ground protests in Miami, to U.S. political responses, to the Cuban government's reaction, to escalating tensions between Cuba and the U.S. Each document logically connects to the next within the same overarching story, with no jarring thematic jumps.\nCOHERENCE_SCORE: 92", "path": [131, 146, 152, 202, 235, 241, 259, 302, 366], "timestamp": 1773701715.9028487, "stage": "stage3_channels"}
{"pair_idx": 17, "source": 131, "target": 366, "method": "Quad_bal", "model": "gpt-5.4", "scores": {"overall": 78.0}, "raw_response": "JUSTIFICATION: The sequence is broadly coherent because it stays tightly centered on the July 2021 Cuba protests and their fallout, moving from local solidarity protests in Miami to U.S. political reactions, migration concerns, Cuban government response, detainee reports, and later regime rhetoric. What weakens it is a few abrupt or tangential jumps\u2014especially the Black Lives Matter article and the celebrity Zoom-call piece\u2014which feel more like adjacent political commentary than necessary steps in a clean narrative progression.\n\nCOHERENCE_SCORE: 78", "path": [131, 146, 152, 202, 235, 241, 259, 302, 366], "timestamp": 1773701719.585795, "stage": "stage3_channels"}
{"pair_idx": 17, "source": 131, "target": 366, "method": "A_only", "model": "claude-opus-4-6", "scores": {"overall": 88.0}, "raw_response": "JUSTIFICATION: This sequence forms a highly coherent chronological progression tracking the July 2021 Cuban protest crisis, moving naturally from local Miami solidarity protests, to U.S. political reactions (Rubio, Biden policy review), to on-the-ground developments in Cuba (arrests, government rallies), to ongoing U.S. advocacy efforts, and finally to escalating tensions between Cuba and the U.S. Each document connects logically to the next through shared themes of the Cuban protests and U.S. response.\n\nCOHERENCE_SCORE: 88", "path": [131, 146, 148, 152, 153, 157, 178, 228, 231, 302, 366], "timestamp": 1773701726.0062344, "stage": "stage3_channels"}
{"pair_idx": 17, "source": 131, "target": 366, "method": "A_only", "model": "gpt-5.4", "scores": {"overall": 81.0}, "raw_response": "JUSTIFICATION: The sequence is largely coherent around the July 2021 Cuba protests, moving from local solidarity demonstrations in Florida to U.S. political reactions, policy implications, repression inside Cuba, and later escalating rhetoric from the Cuban regime. What weakens it is some redundancy among the Rubio-centered items and a few lateral jumps\u2014such as the Haiti migration piece and the BLM reaction article\u2014that feel more like adjacent commentary than necessary steps in a tight progression.\n\nCOHERENCE_SCORE: 81", "path": [131, 146, 148, 152, 153, 157, 178, 228, 231, 302, 366], "timestamp": 1773701729.5536964, "stage": "stage3_channels"}
{"pair_idx": 17, "source": 131, "target": 366, "method": "T_only", "model": "claude-opus-4-6", "scores": {"overall": 82.0}, "raw_response": "JUSTIFICATION: The sequence maintains strong topical coherence, following the July 2021 Cuban protests from local Miami solidarity demonstrations, through political reactions, UN involvement, misinformation concerns, continued protests, and escalating Cuba-US tensions. Each document follows logically from the previous one in a clear chronological and thematic progression, though document 2 (Pence's partisan commentary) is a slight detour into U.S. domestic politics before returning to the core Cuba protest narrative.\nCOHERENCE_SCORE: 82", "path": [131, 159, 205, 217, 238, 366], "timestamp": 1773701736.0230284, "stage": "stage3_channels"}
{"pair_idx": 17, "source": 131, "target": 366, "method": "T_only", "model": "gpt-5.4", "scores": {"overall": 81.0}, "raw_response": "JUSTIFICATION: The sequence is broadly coherent because all six documents center on the July 2021 Cuba protests and the surrounding political/information fallout, moving from local Miami solidarity protests to U.S. political reaction, international human-rights pressure, misinformation concerns, larger diaspora demonstrations, and finally heightened Cuba-U.S. rhetoric. What doesn\u2019t work as well is that several steps are more parallel reactions than true causal progression, and the jump from protest coverage to the later \u201cCuba Threatens to Attack America\u201d piece feels more sensational and less organically connected.\n\nCOHERENCE_SCORE: 81", "path": [131, 159, 205, 217, 238, 366], "timestamp": 1773701739.9933376, "stage": "stage3_channels"}
{"pair_idx": 18, "source": 59, "target": 291, "method": "Quad_bal", "model": "claude-opus-4-6", "scores": {"overall": 95.0}, "raw_response": "JUSTIFICATION: This sequence forms a highly coherent chronological narrative tracing the July 2021 Cuban protests from their emergence, through diaspora solidarity efforts in Miami and Washington D.C., to the Cuban government's crackdown on protesters and the U.S. government's response with sanctions. Each document follows logically from the previous one, with natural thematic progression from protests \u2192 solidarity \u2192 internet blackout \u2192 exile reactions \u2192 lobbying \u2192 repression \u2192 policy response.\nCOHERENCE_SCORE: 95", "path": [59, 155, 216, 222, 231, 284, 291], "timestamp": 1773701746.388326, "stage": "stage3_channels"}
{"pair_idx": 18, "source": 59, "target": 291, "method": "Quad_bal", "model": "gpt-5.4", "scores": {"overall": 84.0}, "raw_response": "JUSTIFICATION: The sequence is fairly coherent: it tracks the July 2021 Cuba protests from events on the island to reactions in Miami and Washington, then shifts to repression inside Cuba and the U.S. policy response. What works is the consistent protest/SOS Cuba theme, but there is some redundancy among the Miami solidarity pieces and the transitions are more topical than strongly causal.  \nCOHERENCE_SCORE: 84", "path": [59, 155, 216, 222, 231, 284, 291], "timestamp": 1773701750.9243762, "stage": "stage3_channels"}
{"pair_idx": 18, "source": 59, "target": 291, "method": "A_only", "model": "claude-opus-4-6", "scores": {"overall": 88.0}, "raw_response": "JUSTIFICATION: The sequence follows a highly coherent narrative arc: Cuban protests erupt (docs 1-5), the U.S. political response and debate over socialism/sanctions unfolds (docs 6-7), and the sequence concludes with the Biden administration imposing sanctions on Cuba in response (doc 8). The only slight hiccup is doc 7 about Venezuela sanctions, which is tangentially related but still fits the broader U.S.-Cuba policy discussion. Overall, the progression is logical and well-connected.\n\nCOHERENCE_SCORE: 88", "path": [59, 60, 68, 75, 90, 108, 110, 291], "timestamp": 1773701757.0824153, "stage": "stage3_channels"}
{"pair_idx": 18, "source": 59, "target": 291, "method": "A_only", "model": "gpt-5.4", "scores": {"overall": 74.0}, "raw_response": "JUSTIFICATION: The sequence is broadly coherent because it stays centered on the July 2021 Cuba protests and moves from protest imagery to political reactions, arrests, U.S. debate, and eventual Biden administration sanctions. What weakens it is that several steps are repetitive or partisan commentary rather than clear causal progression, and the Venezuela sanctions item feels only loosely connected before the final sanctions response.\n\nCOHERENCE_SCORE: 74", "path": [59, 60, 68, 75, 90, 108, 110, 291], "timestamp": 1773701760.5963442, "stage": "stage3_channels"}
{"pair_idx": 18, "source": 59, "target": 291, "method": "T_only", "model": "claude-opus-4-6", "scores": {"overall": 95.0}, "raw_response": "JUSTIFICATION: This sequence traces a highly coherent timeline of the July 2021 Cuban protests, moving naturally from the initial protests (July 12), to diaspora reactions in Miami (July 14), political pressure on Biden (July 15), domestic U.S. political reactions from BLM and AOC (July 15-16), Cuba's internal crackdown (July 16), the diplomatic back-and-forth between Biden and D\u00edaz-Canel (July 21), and finally the U.S. sanctions response (July 22). Each document logically follows from the previous one, and the overall narrative arc from protest to policy response is clear and well-structured.\n\nCOHERENCE_SCORE: 95", "path": [59, 155, 192, 197, 201, 212, 267, 291], "timestamp": 1773701767.4274614, "stage": "stage3_channels"}
{"pair_idx": 18, "source": 59, "target": 291, "method": "T_only", "model": "gpt-5.4", "scores": {"overall": 78.0}, "raw_response": "JUSTIFICATION: The sequence has a clear core thread around the July 2021 Cuba protests, moving from protests on the island to Miami solidarity actions, U.S. political reactions, Cuban government/media-control responses, and finally Biden administration sanctions. What weakens coherence is the insertion of the BLM and AOC pieces, which feel more like parallel U.S. political commentary than necessary causal steps in the progression.\n\nCOHERENCE_SCORE: 78", "path": [59, 155, 192, 197, 201, 212, 267, 291], "timestamp": 1773701771.34267, "stage": "stage3_channels"}
{"pair_idx": 19, "source": 8, "target": 367, "method": "Quad_bal", "model": "claude-opus-4-6", "scores": {"overall": 82.0}, "raw_response": "JUSTIFICATION: The sequence forms a highly coherent narrative arc, beginning with Cuban regime propaganda against Cuban-Americans, progressing through the historic July 11, 2021 protests, covering the political debate in the US about blame (embargo vs. communism), and concluding with the Cuban government's crackdown on protesters. The first document (November 2020) is a reasonable precursor establishing the regime's rhetoric, though the jump to July 2021 is a modest gap; the remaining documents flow naturally in tight chronological order around a single major event.\n\nCOHERENCE_SCORE: 82", "path": [8, 63, 80, 178, 241, 364, 367], "timestamp": 1773701779.2020097, "stage": "stage3_channels"}
{"pair_idx": 19, "source": 8, "target": 367, "method": "Quad_bal", "model": "gpt-5.4", "scores": {"overall": 78.0}, "raw_response": "JUSTIFICATION: The sequence is fairly coherent because it stays tightly focused on Cuba\u2019s July 2021 protests and the surrounding political reactions, moving from pre-protest regime rhetoric to protests, then to U.S. and international commentary, and finally repression afterward. What weakens it is that several middle steps are parallel reaction pieces from the same moment rather than a clear causal progression, and the jump from the 2020 article to July 2021 is somewhat abrupt.\n\nCOHERENCE_SCORE: 78", "path": [8, 63, 80, 178, 241, 364, 367], "timestamp": 1773701783.4193969, "stage": "stage3_channels"}
{"pair_idx": 19, "source": 8, "target": 367, "method": "A_only", "model": "claude-opus-4-6", "scores": {"overall": 78.0}, "raw_response": "JUSTIFICATION: The sequence flows logically from Cuban-American political tensions (doc 1) through the July 2021 Cuban protests and their aftermath, with each document connecting naturally via the themes of Cuba policy, protests, U.S. response, and crackdown. The first document (Nov 2020) is a reasonable thematic precursor but represents a notable temporal gap; otherwise the July 2021 cluster is tightly connected and progresses coherently from protests to international reactions to government repression.\n\nCOHERENCE_SCORE: 78", "path": [8, 64, 152, 153, 157, 178, 241, 272, 343, 367], "timestamp": 1773701793.0551403, "stage": "stage3_channels"}
{"pair_idx": 19, "source": 8, "target": 367, "method": "A_only", "model": "gpt-5.4", "scores": {"overall": 78.0}, "raw_response": "JUSTIFICATION: The sequence is fairly coherent from document 2 onward, tracking the July 2021 Cuba protests through regional reactions, U.S. policy debate, migration concerns, and the ensuing crackdown. What doesn\u2019t work as well is document 1, which is a weaker lead-in because it is several months earlier and only loosely connected by the broad theme of Cuban state rhetoric and U.S.-Cuba tensions.\n\nCOHERENCE_SCORE: 78", "path": [8, 64, 152, 153, 157, 178, 241, 272, 343, 367], "timestamp": 1773701796.6453505, "stage": "stage3_channels"}
{"pair_idx": 19, "source": 8, "target": 367, "method": "T_only", "model": "claude-opus-4-6", "scores": {"overall": 82.0}, "raw_response": "JUSTIFICATION: The sequence forms a highly coherent narrative arc: it begins with Cuban state media rhetoric against Cuban-Americans, transitions to the July 2021 Cuban protests and international reactions, covers the protests themselves, examines U.S. political responses from both left and right perspectives, and concludes with the Cuban government's crackdown on protesters. The only slight weakness is the jump from the November 2020 document to July 2021, but the thematic connection (Cuban government propaganda and Cuban-American relations) provides a reasonable bridge.\n\nCOHERENCE_SCORE: 82", "path": [8, 40, 73, 96, 108, 129, 367], "timestamp": 1773701803.0556278, "stage": "stage3_channels"}
{"pair_idx": 19, "source": 8, "target": 367, "method": "T_only", "model": "gpt-5.4", "scores": {"overall": 74.0}, "raw_response": "JUSTIFICATION: The sequence becomes coherent from item 2 onward, following the July 2021 Cuba protests through regional reaction, outbreak, U.S. political commentary, crackdown, and continuing repression. What doesn\u2019t work is item 1, which is a disconnected 2020 article about Cuban state media rhetoric toward Florida Cubans and does not clearly bridge into the 2021 protest-centered chain.  \nCOHERENCE_SCORE: 74", "path": [8, 40, 73, 96, 108, 129, 367], "timestamp": 1773701806.7421608, "stage": "stage3_channels"}
{"pair_idx": 20, "source": 52, "target": 407, "method": "Quad_bal", "model": "claude-opus-4-6", "scores": {"overall": 90.0}, "raw_response": "JUSTIFICATION: The sequence follows a clear and logical chronological progression from the outbreak of Cuba's July 2021 protests, through immediate aftermath (arrests, government response, diaspora reactions), to diplomatic analysis and the government's efforts to prevent further protests months later. Each document naturally builds on the previous one, maintaining tight thematic focus on the Cuban protests and their consequences.\nCOHERENCE_SCORE: 90", "path": [52, 90, 228, 241, 364, 407], "timestamp": 1773701812.6805003, "stage": "stage3_channels"}
{"pair_idx": 20, "source": 52, "target": 407, "method": "Quad_bal", "model": "gpt-5.4", "scores": {"overall": 84.0}, "raw_response": "JUSTIFICATION: The sequence is fairly coherent because it stays tightly focused on the July 2021 Cuba protests and moves from the initial demonstrations to arrests, the government response, reactions from Cuban exiles and diplomats, and later efforts to prevent renewed unrest. What weakens it is that step 4 shifts to a U.S.-focused opinion/reaction piece rather than a direct continuation of events on the island, making that transition slightly less smooth.\n\nCOHERENCE_SCORE: 84", "path": [52, 90, 228, 241, 364, 407], "timestamp": 1773701816.7640097, "stage": "stage3_channels"}
{"pair_idx": 20, "source": 52, "target": 407, "method": "A_only", "model": "claude-opus-4-6", "scores": {"overall": 88.0}, "raw_response": "JUSTIFICATION: The sequence forms a coherent narrative arc following the July 2021 Cuban protests: from the initial outbreak, to the regime's response blaming the US, to the Miami exile community's reaction, to political commentary from a US senator, and finally to the Cuban government's efforts to prevent future protests by blaming foreign media. Each document logically follows the previous one in both chronology and thematic progression.\nCOHERENCE_SCORE: 88", "path": [52, 62, 222, 250, 407], "timestamp": 1773701822.231065, "stage": "stage3_channels"}
{"pair_idx": 20, "source": 52, "target": 407, "method": "A_only", "model": "gpt-5.4", "scores": {"overall": 78.0}, "raw_response": "JUSTIFICATION: The sequence is fairly coherent because all five documents center on the July 2021 Cuba protests and their aftermath, moving from the outbreak of demonstrations to government blame, exile reactions, U.S. political commentary, and later efforts to suppress renewed unrest. What weakens it is that steps 2\u20134 are more parallel reactions to the same event than a clear causal progression, so the chain feels topical rather than tightly sequential.\n\nCOHERENCE_SCORE: 78", "path": [52, 62, 222, 250, 407], "timestamp": 1773701825.8965545, "stage": "stage3_channels"}
{"pair_idx": 20, "source": 52, "target": 407, "method": "T_only", "model": "claude-opus-4-6", "scores": {"overall": 82.0}, "raw_response": "JUSTIFICATION: The sequence progresses logically from the initial Cuban protests (documents 1-2), to international geopolitical concerns about the protests (document 3), to the Cuban government's subsequent efforts to suppress further planned demonstrations (document 4). The only minor weakness is the ~3-month time gap before document 4, but it directly references the July 11th protests covered in the earlier documents, maintaining thematic continuity.\nCOHERENCE_SCORE: 82", "path": [52, 90, 93, 407], "timestamp": 1773701832.128854, "stage": "stage3_channels"}
{"pair_idx": 20, "source": 52, "target": 407, "method": "T_only", "model": "gpt-5.4", "scores": {"overall": 82.0}, "raw_response": "JUSTIFICATION: The first three documents are tightly connected, moving from the outbreak of Cuba\u2019s July 2021 protests to arrests/disappearances and then to reactions from Cuban exiles about possible foreign intervention. The jump to the October piece is still broadly related because it reflects the Cuban government\u2019s response to later protest threats, but it is less directly linked and shifts from immediate events to media/government framing.  \nCOHERENCE_SCORE: 82", "path": [52, 90, 93, 407], "timestamp": 1773701835.6409552, "stage": "stage3_channels"}
{"pair_idx": 21, "source": 83, "target": 369, "method": "Quad_bal", "model": "claude-opus-4-6", "scores": {"overall": 90.0}, "raw_response": "JUSTIFICATION: The sequence follows a highly coherent chronological progression from the July 2021 Cuban protests: initial reporting on the protests, a dramatic arrest during a live interview, international diplomatic response from the EU, a broader diplomatic analysis, and finally an investigation into the technical infrastructure enabling the government's crackdown. Each document logically builds on the previous one while maintaining the central theme of the Cuban protests and their aftermath.\nCOHERENCE_SCORE: 90", "path": [83, 120, 349, 364, 369], "timestamp": 1773701841.819763, "stage": "stage3_channels"}
{"pair_idx": 21, "source": 83, "target": 369, "method": "Quad_bal", "model": "gpt-5.4", "scores": {"overall": 82.0}, "raw_response": "JUSTIFICATION: The sequence is fairly coherent: it moves from the initial Havana protests, to arrests during media coverage, to international criticism of detentions, then broadens into a diplomatic analysis of the protests, and ends with a related angle on Cuba\u2019s internet shutdown response. What works is the consistent focus on the Cuban protest crackdown; what\u2019s weaker is that the last two pieces are more thematic/analytical than direct continuations, so the progression is logical but not especially tight.\n\nCOHERENCE_SCORE: 82", "path": [83, 120, 349, 364, 369], "timestamp": 1773701845.495761, "stage": "stage3_channels"}
{"pair_idx": 21, "source": 83, "target": 369, "method": "A_only", "model": "claude-opus-4-6", "scores": {"overall": 88.0}, "raw_response": "JUSTIFICATION: The sequence flows logically from the July 2021 Cuban protests through related developments\u2014Miami exile reactions, diplomatic exchanges, solidarity protests, and a follow-up investigation into China's role in the internet shutdown. Each document connects naturally to the next, maintaining a tight thematic focus on the Cuba protests and their geopolitical dimensions, with the final document circling back to the China/technology angle introduced in document 2.\nCOHERENCE_SCORE: 88", "path": [83, 93, 207, 218, 222, 369], "timestamp": 1773701851.3107903, "stage": "stage3_channels"}
{"pair_idx": 21, "source": 83, "target": 369, "method": "A_only", "model": "gpt-5.4", "scores": {"overall": 81.0}, "raw_response": "JUSTIFICATION: The sequence is fairly coherent: it starts with the July 11 Havana protests, moves to reactions from Cuban Americans and the Cuban government, then follows the spread of solidarity protests in Miami/Washington and closes with a later report elaborating on the internet shutdown mentioned earlier. What doesn\u2019t work as well is that steps 4 and 5 are somewhat redundant Miami-reaction pieces, so the chain feels more like clustered coverage than a strongly progressive narrative at that point.\n\nCOHERENCE_SCORE: 81", "path": [83, 93, 207, 218, 222, 369], "timestamp": 1773701854.9406257, "stage": "stage3_channels"}
{"pair_idx": 21, "source": 83, "target": 369, "method": "T_only", "model": "claude-opus-4-6", "scores": {"overall": 88.0}, "raw_response": "JUSTIFICATION: The sequence follows a clear and logical progression: Cuba protests erupt (Doc 1), a protester is arrested on live TV during the aftermath (Doc 2), the EU responds by calling for release of detained protesters (Doc 3), and then a deeper investigation reveals how Cuba used Chinese technology to shut down internet during the protests (Doc 4). Each document builds naturally on the previous one within the same overarching story of the July 2021 Cuban protests and their aftermath.\nCOHERENCE_SCORE: 88", "path": [83, 120, 349, 369], "timestamp": 1773701860.6904745, "stage": "stage3_channels"}
{"pair_idx": 21, "source": 83, "target": 369, "method": "T_only", "model": "gpt-5.4", "scores": {"overall": 86.0}, "raw_response": "JUSTIFICATION: The sequence is fairly coherent: it stays tightly focused on the July 2021 Cuban protests and follows a plausible progression from the protests themselves, to arrests during media coverage, to international condemnation, and then to reporting on the government's internet shutdown response. What doesn\u2019t work as well is that the last step shifts from protest arrests/diplomatic reaction to a more technical infrastructure angle, so the connection is thematic rather than strongly causal.\n\nCOHERENCE_SCORE: 86", "path": [83, 120, 349, 369], "timestamp": 1773701864.2136495, "stage": "stage3_channels"}
{"pair_idx": 22, "source": 110, "target": 285, "method": "Quad_bal", "model": "claude-opus-4-6", "scores": {"overall": 82.0}, "raw_response": "JUSTIFICATION: The sequence flows logically from U.S.-Venezuela/Cuba policy context to the eruption of Cuban protests, their escalation, the Miami exile community's reaction, and then calls for stronger U.S./international support\u2014forming a coherent narrative arc. The first document on Venezuela sanctions is a slightly tangential entry point (connecting via Cuba as a beneficiary), but it provides relevant policy context that ties into the subsequent focus on Cuba.\nCOHERENCE_SCORE: 82", "path": [110, 126, 129, 222, 233, 285], "timestamp": 1773701871.145127, "stage": "stage3_channels"}
{"pair_idx": 22, "source": 110, "target": 285, "method": "Quad_bal", "model": "gpt-5.4", "scores": {"overall": 74.0}, "raw_response": "JUSTIFICATION: The sequence is fairly coherent from documents 2\u20136, which track the July 2021 Cuba protests from the initial death in demonstrations to ongoing crackdown, exile reaction in Miami, and calls for U.S./international support. What doesn\u2019t work well is document 1, which is only loosely connected through regional politics and Cuba\u2019s indirect ties to Venezuela, making the opening transition feel abrupt and weaker than the rest.\n\nCOHERENCE_SCORE: 74", "path": [110, 126, 129, 222, 233, 285], "timestamp": 1773701874.8292394, "stage": "stage3_channels"}
{"pair_idx": 22, "source": 110, "target": 285, "method": "A_only", "model": "claude-opus-4-6", "scores": {"overall": 85.0}, "raw_response": "JUSTIFICATION: The sequence forms a highly coherent progression: it begins with U.S. policy toward Venezuela/Cuba, moves to Cuba's internal response to protests (Castro resurfacing, government rallies), then shifts to calls for U.S. action to support Cuban protesters, all within a tight July 2021 timeframe covering the Cuban protest crisis. The only minor weakness is that document 1 focuses on Venezuela sanctions rather than Cuba directly, but it explicitly connects to Cuba as a lifeline, making the transition to document 2 natural.\n\nCOHERENCE_SCORE: 85", "path": [110, 112, 228, 233, 285], "timestamp": 1773701881.199435, "stage": "stage3_channels"}
{"pair_idx": 22, "source": 110, "target": 285, "method": "A_only", "model": "gpt-5.4", "scores": {"overall": 78.0}, "raw_response": "JUSTIFICATION: The sequence is fairly coherent because it stays tightly focused on Cuba/Venezuela policy and the July 2021 Cuban protests, moving from U.S. policy and regime response to protest coverage and calls for stronger international action. What weakens it is that the first document\u2019s Venezuela-sanctions angle is only indirectly connected to the later Cuba-protest storyline, making the opening transition less smooth than the rest.\n\nCOHERENCE_SCORE: 78", "path": [110, 112, 228, 233, 285], "timestamp": 1773701884.731727, "stage": "stage3_channels"}
{"pair_idx": 22, "source": 110, "target": 285, "method": "T_only", "model": "claude-opus-4-6", "scores": {"overall": 90.0}, "raw_response": "JUSTIFICATION: The sequence presents a highly coherent chronological progression centered on the July 2021 Cuba protests and the U.S. political response, moving naturally from the initial Venezuela sanctions/Cuba context, through the protests erupting in Miami and Cuba, political reactions from Republicans and DeSantis, analysis of protest causes, escalation to D.C. protests, Biden's response efforts, and Cuba's government reaction. Each document logically follows the previous one with tight thematic and temporal connections.\n\nCOHERENCE_SCORE: 90", "path": [110, 132, 139, 151, 198, 231, 259, 271, 285], "timestamp": 1773701890.7333117, "stage": "stage3_channels"}
{"pair_idx": 22, "source": 110, "target": 285, "method": "T_only", "model": "gpt-5.4", "scores": {"overall": 78.0}, "raw_response": "JUSTIFICATION: The sequence is fairly coherent because it stays tightly focused on Cuba/Venezuela policy, the July 2021 Cuba protests, and the escalating political reactions in Florida, Washington, and Havana. What weakens it is that the opening Venezuela-sanctions item is only indirectly connected to the rest, and there is some redundancy among the protest-response stories rather than a clearly developing causal chain.  \nCOHERENCE_SCORE: 78", "path": [110, 132, 139, 151, 198, 231, 259, 271, 285], "timestamp": 1773701925.0632553, "stage": "stage3_channels"}
{"pair_idx": 23, "source": 34, "target": 358, "method": "Quad_bal", "model": "claude-opus-4-6", "scores": {"overall": 92.0}, "raw_response": "JUSTIFICATION: This sequence forms a highly coherent chronological narrative, beginning with protests against the U.S. embargo in Cuba, escalating through the unprecedented July 2021 anti-government protests, capturing U.S. political responses from both parties, and culminating in the Biden administration's sanctions against Cuban leaders. Each document follows logically from the previous one, with consistent thematic focus on Cuban unrest and U.S.-Cuba relations.\n\nCOHERENCE_SCORE: 92", "path": [34, 50, 70, 78, 86, 98, 238, 244, 247, 281, 335, 339, 358], "timestamp": 1773701931.9186587, "stage": "stage3_channels"}
{"pair_idx": 23, "source": 34, "target": 358, "method": "Quad_bal", "model": "gpt-5.4", "scores": {"overall": 82.0}, "raw_response": "JUSTIFICATION: The sequence is largely coherent: it starts with a pro-government/anti-embargo event in Cuba, then shifts naturally into the July 2021 anti-government protests, immediate state and U.S. political reactions, diaspora demonstrations, and finally U.S. pressure through sanctions. What weakens it is the heavy inclusion of repetitive U.S. Republican commentary and a couple of less clearly connected items, which makes the chain feel somewhat redundant and uneven rather than tightly progressive.\n\nCOHERENCE_SCORE: 82", "path": [34, 50, 70, 78, 86, 98, 238, 244, 247, 281, 335, 339, 358], "timestamp": 1773701935.71792, "stage": "stage3_channels"}
{"pair_idx": 23, "source": 34, "target": 358, "method": "A_only", "model": "claude-opus-4-6", "scores": {"overall": 85.0}, "raw_response": "JUSTIFICATION: The sequence forms a highly coherent narrative arc: it begins with Cuba's protests against the U.S. embargo, transitions to the July 2021 anti-government protests, covers the BLM controversy surrounding Cuba, then follows with the Cuban government's response, international condemnation, and U.S. sanctions. Each document follows logically from the previous one in both chronology and thematic progression, with only the BLM-focused documents (4-5) being a slight thematic detour, though still directly tied to the Cuba protests.\n\nCOHERENCE_SCORE: 85", "path": [34, 41, 73, 197, 202, 227, 325, 358], "timestamp": 1773701941.5926569, "stage": "stage3_channels"}
{"pair_idx": 23, "source": 34, "target": 358, "method": "A_only", "model": "gpt-5.4", "scores": {"overall": 74.0}, "raw_response": "JUSTIFICATION: The sequence is partly coherent because it centers on Cuba in mid-2021 and broadly tracks a shift from pre-protest pro-government/anti-embargo mobilization to the July protests, state response, international condemnation, and U.S. sanctions. What weakens it is the insertion of two BLM/Fox opinion pieces, which are more tangential U.S. political commentary than natural developments in the Cuba event chain.\n\nCOHERENCE_SCORE: 74", "path": [34, 41, 73, 197, 202, 227, 325, 358], "timestamp": 1773701945.8122675, "stage": "stage3_channels"}
{"pair_idx": 23, "source": 34, "target": 358, "method": "T_only", "model": "claude-opus-4-6", "scores": {"overall": 85.0}, "raw_response": "JUSTIFICATION: The sequence forms a highly coherent narrative arc tracking the Cuba story from early 2021 protests against the U.S. embargo, through the major July 2021 anti-government protests in Cuba, the domestic U.S. political reactions (including the BLM controversy and Republican criticisms of Biden), and culminating in the Biden administration's sanctions response. Each document follows logically from the previous one with tight thematic and chronological progression, though documents 3-5 lean heavily into U.S. partisan commentary rather than strictly advancing the Cuba story.\n\nCOHERENCE_SCORE: 85", "path": [34, 50, 96, 178, 197, 238, 246, 257, 260, 281, 335, 358], "timestamp": 1773701952.389115, "stage": "stage3_channels"}
{"pair_idx": 23, "source": 34, "target": 358, "method": "T_only", "model": "gpt-5.4", "scores": {"overall": 82.0}, "raw_response": "JUSTIFICATION: The sequence is temporally consistent and stays tightly focused on Cuba, moving from a pre-protest pro-regime/anti-embargo item into the July 2021 Cuban protests, U.S. political reactions, diaspora demonstrations, policy responses, and sanctions. What weakens coherence is that several steps are repetitive partisan commentary pieces\u2014especially the BLM/Fox-opinion cluster\u2014so some adjacent transitions feel more like ideological piling-on than necessary logical progression.\n\nCOHERENCE_SCORE: 82", "path": [34, 50, 96, 178, 197, 238, 246, 257, 260, 281, 335, 358], "timestamp": 1773701956.5187435, "stage": "stage3_channels"}
{"pair_idx": 24, "source": 49, "target": 381, "method": "Quad_bal", "model": "claude-opus-4-6", "scores": {"overall": 88.0}, "raw_response": "JUSTIFICATION: The sequence forms a highly coherent chronological narrative arc following the July 2021 Cuban protests and their aftermath\u2014from the initial protests, to arrests and international reactions, to calls for aid, to the mysterious deaths of generals during the COVID spike, and finally to diaspora efforts to send medical supplies. Each document follows logically from the previous, with the progression from crisis to response being natural and well-connected.\nCOHERENCE_SCORE: 88", "path": [49, 52, 90, 93, 285, 342, 381], "timestamp": 1773701962.3382027, "stage": "stage3_channels"}
{"pair_idx": 24, "source": 49, "target": 381, "method": "Quad_bal", "model": "gpt-5.4", "scores": {"overall": 78.0}, "raw_response": "JUSTIFICATION: The sequence starts coherently with the July 11 protests and immediate follow-up coverage on July 12 about the demonstrations, arrests, and reactions from Cuban exiles, then reasonably broadens to international pressure and humanitarian support. It becomes weaker around the July 28 item on the deaths of Cuban generals, which feels only loosely connected to the protest-support-shortage narrative and disrupts the otherwise clear progression.\n\nCOHERENCE_SCORE: 78", "path": [49, 52, 90, 93, 285, 342, 381], "timestamp": 1773701966.288029, "stage": "stage3_channels"}
{"pair_idx": 24, "source": 49, "target": 381, "method": "A_only", "model": "claude-opus-4-6", "scores": {"overall": 90.0}, "raw_response": "JUSTIFICATION: The sequence follows a clear and logical progression from the initial Cuba protests (July 11) through political reaction, government internet censorship, judicial crackdowns, and finally the humanitarian response to the underlying shortages that fueled the unrest. Each document naturally leads to the next, and the overall narrative arc from event to aftermath is coherent and well-connected.\nCOHERENCE_SCORE: 90", "path": [49, 68, 216, 276, 381], "timestamp": 1773701971.676388, "stage": "stage3_channels"}
{"pair_idx": 24, "source": 49, "target": 381, "method": "A_only", "model": "gpt-5.4", "scores": {"overall": 84.0}, "raw_response": "JUSTIFICATION: The sequence is mostly coherent: it starts with the July 11 Cuba protests, moves to a political reaction framing them as evidence against socialism, then follows with the government\u2019s internet shutdown, subsequent sentencing of protesters, and finally the humanitarian response to the shortages underlying the unrest. What works is the clear continuity around the same crisis; what doesn\u2019t is that document 2 is more of an external U.S. partisan commentary than a direct on-the-ground development, so it weakens the otherwise natural progression slightly.  \nCOHERENCE_SCORE: 84", "path": [49, 68, 216, 276, 381], "timestamp": 1773701975.5974634, "stage": "stage3_channels"}
{"pair_idx": 24, "source": 49, "target": 381, "method": "T_only", "model": "claude-opus-4-6", "scores": {"overall": 78.0}, "raw_response": "JUSTIFICATION: The sequence progresses logically from the initial Cuba protests (July 11) to immediate aftermath coverage of arrests (July 12) to geopolitical concerns about foreign intervention (July 12), and then to a follow-up story about the humanitarian crisis and diaspora response one month later (August 12). Each document builds naturally on the Cuban crisis narrative, though the jump from geopolitical warnings to medicine shortages is a slight shift in focus.\nCOHERENCE_SCORE: 78", "path": [49, 90, 93, 381], "timestamp": 1773701982.0466442, "stage": "stage3_channels"}
{"pair_idx": 24, "source": 49, "target": 381, "method": "T_only", "model": "gpt-5.4", "scores": {"overall": 82.0}, "raw_response": "JUSTIFICATION: The sequence is mostly coherent: it starts with the July 2021 Cuba protests, moves naturally to immediate arrests/disappearances tied to those protests, then to diaspora reaction in Miami, and finally to a later diaspora humanitarian response amid ongoing shortages. What doesn\u2019t work as well is that the jump from political protest/repression and geopolitical fears to an August 2021 aid-shipment story is somewhat broader and less directly connected than the earlier steps.\n\nCOHERENCE_SCORE: 82", "path": [49, 90, 93, 381], "timestamp": 1773701985.4603708, "stage": "stage3_channels"}
{"pair_idx": 25, "source": 131, "target": 279, "method": "Quad_bal", "model": "claude-opus-4-6", "scores": {"overall": 92.0}, "raw_response": "JUSTIFICATION: The sequence forms a highly coherent progression following the July 2021 Cuban protests, moving naturally from on-the-ground protests in Miami, to political responses (Rubio's warning), to broader regional implications (Haiti migration), to escalation (mass arrests), to domestic U.S. political debate (BLM, partisan clashes), and concluding with a reflective analysis of whether the protests signal the end of communist rule. Each document logically follows the previous one both thematically and chronologically.\nCOHERENCE_SCORE: 92", "path": [131, 146, 152, 157, 178, 219, 239, 279], "timestamp": 1773701991.827338, "stage": "stage3_channels"}
{"pair_idx": 25, "source": 131, "target": 279, "method": "Quad_bal", "model": "gpt-5.4", "scores": {"overall": 81.0}, "raw_response": "JUSTIFICATION: The sequence is broadly coherent because every item concerns the July 2021 Cuba protests and moves from on-the-ground demonstrations to U.S. political reactions, humanitarian concerns, and a broader assessment of the uprising\u2019s significance. What doesn\u2019t work as well is that several middle steps are repetitive variations on partisan commentary rather than clear logical transitions, so the chain feels topical more than strongly progressive.\n\nCOHERENCE_SCORE: 81", "path": [131, 146, 152, 157, 178, 219, 239, 279], "timestamp": 1773701995.378309, "stage": "stage3_channels"}
{"pair_idx": 25, "source": 131, "target": 279, "method": "A_only", "model": "claude-opus-4-6", "scores": {"overall": 90.0}, "raw_response": "JUSTIFICATION: The sequence progresses naturally from on-the-ground solidarity protests in Miami, to Cuba's immediate policy response, to U.S. political reactions (DeSantis, Rubio), and finally to broader analytical pieces examining the meaning and implications of the Cuban protests\u2014all tightly clustered within a 7-day period around the July 11, 2021 Cuba protests. Each document follows logically from the previous, maintaining a consistent thematic focus with a natural shift from events to reactions to analysis.\nCOHERENCE_SCORE: 90", "path": [131, 172, 177, 193, 275, 279], "timestamp": 1773702002.0756085, "stage": "stage3_channels"}
{"pair_idx": 25, "source": 131, "target": 279, "method": "A_only", "model": "gpt-5.4", "scores": {"overall": 82.0}, "raw_response": "JUSTIFICATION: The sequence is mostly coherent because all six documents revolve around the July 2021 Cuba protests and move from U.S.-based solidarity actions to Cuban government response, U.S. political reactions, and then broader interpretation of the protests\u2019 meaning. What weakens it is that items 3 and 4 feel like parallel U.S. political commentary rather than a clear stepwise progression from the customs-policy story in item 2.\n\nCOHERENCE_SCORE: 82", "path": [131, 172, 177, 193, 275, 279], "timestamp": 1773702006.245891, "stage": "stage3_channels"}
{"pair_idx": 25, "source": 131, "target": 279, "method": "T_only", "model": "claude-opus-4-6", "scores": {"overall": 88.0}, "raw_response": "JUSTIFICATION: The sequence forms a highly coherent progression following the July 2021 Cuba protests: it moves from local solidarity protests in Miami, to nationwide Cuban-American demonstrations, to political responses (Rubio's warning), broader geopolitical implications (Haiti migration), arrest reports, partisan reactions (BLM/GOP, Venezuelan dismissal), and finally a reflective analysis piece on the protests' long-term significance. Each document follows logically from the previous, with only the Haiti migration piece (doc 4) feeling slightly tangential, though still contextually relevant.\n\nCOHERENCE_SCORE: 88", "path": [131, 140, 146, 152, 157, 178, 179, 279], "timestamp": 1773702013.4462326, "stage": "stage3_channels"}
{"pair_idx": 25, "source": 131, "target": 279, "method": "T_only", "model": "gpt-5.4", "scores": {"overall": 82.0}, "raw_response": "JUSTIFICATION: The sequence is broadly coherent because every document centers on the July 2021 Cuba protests and moves from U.S. solidarity demonstrations to political reactions, repression on the island, international commentary, and a later retrospective on the protests\u2019 significance. What doesn\u2019t work as well is that several adjacent steps feel repetitive or only loosely progressive, with some jumps between U.S. domestic reactions, migration concerns, and Venezuelan denial rather than a tightly causal chain.\n\nCOHERENCE_SCORE: 82", "path": [131, 140, 146, 152, 157, 178, 179, 279], "timestamp": 1773702017.6109989, "stage": "stage3_channels"}
{"pair_idx": 26, "source": 133, "target": 331, "method": "Quad_bal", "model": "claude-opus-4-6", "scores": {"overall": 93.0}, "raw_response": "JUSTIFICATION: The sequence forms a highly coherent narrative arc: it begins with Cuba's crackdown on protests, moves through Biden's response and U.S. policy deliberations, then tracks the domestic political reaction including polling, Cuban-American community responses, and Republican positioning\u2014all within a tight two-week window. Each document follows naturally from the previous one with clear topical and chronological progression.\nCOHERENCE_SCORE: 93", "path": [133, 194, 252, 253, 283, 313, 324, 331], "timestamp": 1773702023.8098872, "stage": "stage3_channels"}
{"pair_idx": 26, "source": 133, "target": 331, "method": "Quad_bal", "model": "gpt-5.4", "scores": {"overall": 84.0}, "raw_response": "JUSTIFICATION: The sequence is largely coherent: it moves from Cuba\u2019s internet crackdown during protests to U.S. political reaction, proposed administration responses, and then escalating domestic debate and protests among Cuban-Americans. What works less well is that several middle and late items are somewhat repetitive\u2014multiple documents cover very similar reactions from Biden, Miami exiles, and U.S. protesters rather than showing a clearer step-by-step development.\n\nCOHERENCE_SCORE: 84", "path": [133, 194, 252, 253, 283, 313, 324, 331], "timestamp": 1773702027.8595896, "stage": "stage3_channels"}
{"pair_idx": 26, "source": 133, "target": 331, "method": "A_only", "model": "claude-opus-4-6", "scores": {"overall": 88.0}, "raw_response": "JUSTIFICATION: This sequence forms a highly coherent progression covering the July 2021 Cuban protests and their aftermath, moving logically from the initial protests and internet restrictions, to diaspora reactions in Miami, to U.S. policy debates (asylum, remittances, internet access), Cuba's COVID crisis context, and international condemnation. Document 6 on Cuba's vaccine rollout is slightly tangential but still contextually relevant as it explains conditions fueling the unrest.\nCOHERENCE_SCORE: 88", "path": [133, 168, 229, 243, 255, 264, 325, 331], "timestamp": 1773702034.4598527, "stage": "stage3_channels"}
{"pair_idx": 26, "source": 133, "target": 331, "method": "A_only", "model": "gpt-5.4", "scores": {"overall": 81.0}, "raw_response": "JUSTIFICATION: The sequence is mostly coherent because it stays tightly focused on the July 2021 Cuba protests and follows a plausible arc from internet restrictions on the island to diaspora protests, U.S. policy debate, and international condemnation. What weakens it is the insertion of the vaccine/COVID article, which is only indirectly related to the protest-response thread and breaks the otherwise clear political progression.\n\nCOHERENCE_SCORE: 81", "path": [133, 168, 229, 243, 255, 264, 325, 331], "timestamp": 1773702038.4516656, "stage": "stage3_channels"}
{"pair_idx": 26, "source": 133, "target": 331, "method": "T_only", "model": "claude-opus-4-6", "scores": {"overall": 92.0}, "raw_response": "JUSTIFICATION: The sequence follows a clear, chronologically ordered progression from the Cuba protests and internet restrictions (July 14) through Biden's response (July 15), embassy staffing considerations (July 19), and Republican political responses pushing for stronger action (July 26). Each document logically builds on the previous one as the story develops.\nCOHERENCE_SCORE: 92", "path": [133, 194, 253, 331], "timestamp": 1773702044.1782515, "stage": "stage3_channels"}
{"pair_idx": 26, "source": 133, "target": 331, "method": "T_only", "model": "gpt-5.4", "scores": {"overall": 85.0}, "raw_response": "JUSTIFICATION: The sequence is fairly coherent: it tracks a clear short-term progression in the July 2021 Cuba protests from the government\u2019s internet crackdown, to Biden\u2019s public response, to possible U.S. policy steps, and then to domestic political pressure from Republicans for stronger action. What works is the consistent focus on Cuba and U.S. reactions; what\u2019s weaker is that the last step shifts from administration policy to partisan protest politics, making the transition slightly less direct.\n\nCOHERENCE_SCORE: 85", "path": [133, 194, 253, 331], "timestamp": 1773702048.6043725, "stage": "stage3_channels"}
{"pair_idx": 27, "source": 105, "target": 281, "method": "Quad_bal", "model": "claude-opus-4-6", "scores": {"overall": 88.0}, "raw_response": "JUSTIFICATION: The sequence maintains a tight thematic focus on the July 2021 Cuban protests and the surrounding U.S. political debate, progressing naturally from the initial crackdown (journalist detention, internet/radio jamming) through U.S. political reactions across the ideological spectrum (BLM, AOC, Rubio, Jeb Bush) and solidarity protests in Florida. Each document connects logically to its neighbors with consistent temporal flow and escalating political discourse.\nCOHERENCE_SCORE: 88", "path": [105, 199, 201, 210, 212, 238, 243, 281], "timestamp": 1773702055.3559482, "stage": "stage3_channels"}
{"pair_idx": 27, "source": 105, "target": 281, "method": "Quad_bal", "model": "gpt-5.4", "scores": {"overall": 78.0}, "raw_response": "JUSTIFICATION: The sequence is broadly coherent because all items center on the July 2021 Cuba protests and related reactions, moving from repression inside Cuba to U.S. political/media responses and activism, with especially strong links around internet/media censorship and Miami/Florida-based solidarity. What weakens it is that several adjacent steps are just parallel same-day opinion pieces from different U.S. political figures rather than a clear causal progression, so the chain feels topical more than narrative.\n\nCOHERENCE_SCORE: 78", "path": [105, 199, 201, 210, 212, 238, 243, 281], "timestamp": 1773702059.4570312, "stage": "stage3_channels"}
{"pair_idx": 27, "source": 105, "target": 281, "method": "A_only", "model": "claude-opus-4-6", "scores": {"overall": 88.0}, "raw_response": "JUSTIFICATION: The sequence forms a highly coherent progression tracking the July 2021 Cuban protests and their political ramifications, moving naturally from the initial events (journalist detention, Biden policy review, US political reactions) through the Cuban government's response (rejecting coverage, holding counter-rally) to continued US political debate about the embargo's role. Each document connects logically to the next within a tight temporal window.\nCOHERENCE_SCORE: 88", "path": [105, 107, 108, 178, 225, 227, 245, 281], "timestamp": 1773702065.3777518, "stage": "stage3_channels"}
{"pair_idx": 27, "source": 105, "target": 281, "method": "A_only", "model": "gpt-5.4", "scores": {"overall": 78.0}, "raw_response": "JUSTIFICATION: The sequence is broadly coherent because all items center on the July 2021 Cuba protests and move from immediate international/media reaction to U.S. political debate, then to the Cuban government\u2019s response and aftermath. What weakens it is that several transitions are repetitive or driven by partisan U.S. commentary rather than a clear step-by-step development, so the progression feels somewhat loose rather than tightly causal.\n\nCOHERENCE_SCORE: 78", "path": [105, 107, 108, 178, 225, 227, 245, 281], "timestamp": 1773702068.8987875, "stage": "stage3_channels"}
{"pair_idx": 27, "source": 105, "target": 281, "method": "T_only", "model": "claude-opus-4-6", "scores": {"overall": 82.0}, "raw_response": "JUSTIFICATION: The sequence maintains strong thematic coherence, all centered on the July 2021 Cuban protests and related political reactions. The progression flows logically from the initial protests and journalist detention, through the BLM controversy and Cuba's policy response, to the broader U.S. political debate about the embargo, forming a natural narrative arc over a tight timeframe.\nCOHERENCE_SCORE: 82", "path": [105, 199, 200, 281], "timestamp": 1773702074.2822478, "stage": "stage3_channels"}
{"pair_idx": 27, "source": 105, "target": 281, "method": "T_only", "model": "gpt-5.4", "scores": {"overall": 74.0}, "raw_response": "JUSTIFICATION: The sequence is coherent in that all four items are tightly tied to the July 2021 Cuba protests and move through related reactions: detention of a journalist, U.S. political commentary, a Cuban government policy response, and further U.S. debate over the causes of unrest. What doesn\u2019t work as well is that the transitions are somewhat loose and media-politics driven rather than clearly causal, especially the jump from the reporter\u2019s detention to the BLM commentary piece.\n\nCOHERENCE_SCORE: 74", "path": [105, 199, 200, 281], "timestamp": 1773702078.4305894, "stage": "stage3_channels"}
{"pair_idx": 28, "source": 53, "target": 321, "method": "Quad_bal", "model": "claude-opus-4-6", "scores": {"overall": 78.0}, "raw_response": "JUSTIFICATION: The sequence coherently tracks the July 2021 Cuban protests from their outbreak, through international reactions (Mexico's response, Cuban-American solidarity protests in the US, BLM controversy), and concludes with the underlying pandemic crisis driving the unrest. Each document logically connects to the next, though the final document on pandemic advances is a slight thematic shift from the protest/reaction focus, it ties back to the root cause mentioned in the first document.\nCOHERENCE_SCORE: 78", "path": [53, 64, 131, 140, 173, 321], "timestamp": 1773702084.718312, "stage": "stage3_channels"}
{"pair_idx": 28, "source": 53, "target": 321, "method": "Quad_bal", "model": "gpt-5.4", "scores": {"overall": 74.0}, "raw_response": "JUSTIFICATION: The sequence is fairly coherent at first: it starts with the July 11 Cuba protests, then moves to immediate regional and diaspora reactions in Mexico, Miami, and Cuban-American communities nationwide, with a related U.S. political controversy layered in. What weakens it is the final jump to a general pandemic update in Cuba on July 25, which relates to the unrest\u2019s background conditions but does not clearly build on the preceding protest/reaction thread.\n\nCOHERENCE_SCORE: 74", "path": [53, 64, 131, 140, 173, 321], "timestamp": 1773702088.2631094, "stage": "stage3_channels"}
{"pair_idx": 28, "source": 53, "target": 321, "method": "A_only", "model": "claude-opus-4-6", "scores": {"overall": 82.0}, "raw_response": "JUSTIFICATION: The sequence maintains a strong thematic focus on the July 2021 Cuban protests and their aftermath, progressing logically from the initial protests to international reactions (Mexico, U.S. political responses from Rubio, Jeb Bush, Biden), domestic crackdowns (YouTuber arrest), and the underlying pandemic crisis fueling unrest. Each document connects naturally to the next, though the final document on pandemic statistics is slightly less directly linked to the political narrative but still contextually relevant as the root cause of the protests.\n\nCOHERENCE_SCORE: 82", "path": [53, 64, 146, 148, 158, 243, 257, 321], "timestamp": 1773702095.2847276, "stage": "stage3_channels"}
{"pair_idx": 28, "source": 53, "target": 321, "method": "A_only", "model": "gpt-5.4", "scores": {"overall": 78.0}, "raw_response": "JUSTIFICATION: The sequence is mostly coherent around the July 2021 Cuba protests: it moves from the initial demonstrations to regional/international reactions, U.S. political pressure, repression on the ground, and possible U.S. responses. What weakens it is the redundancy of back-to-back Rubio-focused pieces and the final pandemic article, which reconnects only loosely by returning to an underlying cause rather than advancing the protest-response narrative.\n\nCOHERENCE_SCORE: 78", "path": [53, 64, 146, 148, 158, 243, 257, 321], "timestamp": 1773702098.882685, "stage": "stage3_channels"}
{"pair_idx": 28, "source": 53, "target": 321, "method": "T_only", "model": "claude-opus-4-6", "scores": {"overall": 82.0}, "raw_response": "JUSTIFICATION: The sequence follows a clear and logical progression: massive Cuban protests (Doc 1) \u2192 international reaction from Mexico (Doc 2) \u2192 U.S. political response from Rubio (Doc 3) \u2192 U.S. policy response on migration (Doc 4) \u2192 the underlying pandemic crisis in Cuba that fueled the unrest (Doc 5). Each document connects naturally to the next, and the overall arc from protests through political responses to the root cause is coherent, though the final document shifts focus slightly from the political narrative to the health crisis.\n\nCOHERENCE_SCORE: 82", "path": [53, 64, 146, 195, 321], "timestamp": 1773702105.1580734, "stage": "stage3_channels"}
{"pair_idx": 28, "source": 53, "target": 321, "method": "T_only", "model": "gpt-5.4", "scores": {"overall": 78.0}, "raw_response": "JUSTIFICATION: The sequence is fairly coherent because all five documents center on Cuba\u2019s July 2021 crisis: the initial anti-government protests, regional and U.S. political reactions, migration warnings, and the worsening pandemic context underlying the unrest. What works less well is that the last item shifts from policy/reaction coverage back to a broader public-health update, so the chain is more thematic than strongly causal step-by-step.\n\nCOHERENCE_SCORE: 78", "path": [53, 64, 146, 195, 321], "timestamp": 1773702109.0991216, "stage": "stage3_channels"}
{"pair_idx": 29, "source": 13, "target": 372, "method": "Quad_bal", "model": "claude-opus-4-6", "scores": {"overall": 78.0}, "raw_response": "JUSTIFICATION: The sequence follows a coherent narrative arc about Cuba: it begins with Cuba's COVID-19 vaccine efforts and pandemic response (docs 1-2), transitions to the July 2021 anti-government protests sparked partly by economic crisis and pandemic hardships (docs 3-5), covers international reaction (doc 6), and concludes with the aftermath as Cubans flee (doc 7). The shift from COVID-related topics to protests is natural since pandemic conditions contributed to the unrest, though the tonal whiplash between the laudatory doc 2 and the protest coverage could feel slightly abrupt.\n\nCOHERENCE_SCORE: 78", "path": [13, 14, 59, 73, 82, 204, 372], "timestamp": 1773702116.1297624, "stage": "stage3_channels"}
{"pair_idx": 29, "source": 13, "target": 372, "method": "Quad_bal", "model": "gpt-5.4", "scores": {"overall": 72.0}, "raw_response": "JUSTIFICATION: The sequence has a clear topical arc from Cuba and COVID into the July 2021 anti-government protests, then to international reaction and migration fallout, so the overall progression is understandable. What weakens it is that the first two items sharply conflict in framing on Cuba\u2019s COVID response and the move from vaccine coverage to protests is only loosely bridged by general Cuba context rather than a strong causal link.\n\nCOHERENCE_SCORE: 72", "path": [13, 14, 59, 73, 82, 204, 372], "timestamp": 1773702120.5688417, "stage": "stage3_channels"}
{"pair_idx": 29, "source": 13, "target": 372, "method": "A_only", "model": "claude-opus-4-6", "scores": {"overall": 72.0}, "raw_response": "JUSTIFICATION: The sequence follows a coherent narrative arc: Cuba's COVID-19 vaccine efforts (docs 1-2), the eruption of mass anti-government protests in July 2021 (docs 3-6), the political/ideological reactions to those protests (docs 7-8), and the resulting migration crisis (doc 9). The transition from doc 2 (positive COVID coverage) to doc 3 (protests) is somewhat abrupt but reflects a genuine shift in Cuba's situation over those months.\n\nCOHERENCE_SCORE: 72", "path": [13, 14, 59, 60, 68, 73, 197, 202, 372], "timestamp": 1773702126.8325188, "stage": "stage3_channels"}
{"pair_idx": 29, "source": 13, "target": 372, "method": "A_only", "model": "gpt-5.4", "scores": {"overall": 62.0}, "raw_response": "JUSTIFICATION: The sequence has a clear broad topic continuity around Cuba in 2021, moving from COVID/vaccine coverage into the July protest wave and then the resulting migration pressures. However, the first transition is ideologically contradictory rather than logically progressive, several July 12 items are redundant near-duplicates, and the jump into BLM commentary is more a partisan media tangent than a necessary step in the narrative.\n\nCOHERENCE_SCORE: 62", "path": [13, 14, 59, 60, 68, 73, 197, 202, 372], "timestamp": 1773702131.4912572, "stage": "stage3_channels"}
{"pair_idx": 29, "source": 13, "target": 372, "method": "T_only", "model": "claude-opus-4-6", "scores": {"overall": 82.0}, "raw_response": "JUSTIFICATION: The sequence traces a coherent narrative arc about Cuba during the COVID-19 pandemic: from vaccine development efforts, to the country's public health approach, to emerging food shortages, then the eruption of anti-government protests (July 2021), government repression including internet shutoffs and police brutality, and finally the resulting migration crisis. The only slight weakness is the transition from the positive framing of document 2 to the food shortage angle in document 3, but this actually serves as a natural pivot from Cuba's COVID successes to its deeper economic struggles.\n\nCOHERENCE_SCORE: 82", "path": [13, 14, 29, 89, 99, 372], "timestamp": 1773702138.1147666, "stage": "stage3_channels"}
{"pair_idx": 29, "source": 13, "target": 372, "method": "T_only", "model": "gpt-5.4", "scores": {"overall": 76.0}, "raw_response": "JUSTIFICATION: The sequence is broadly coherent as a 2021 Cuba storyline: it moves from COVID/vaccine narratives to daily shortages, then to protests, repression, and finally emigration pressures. What doesn\u2019t work is that the first two items sharply conflict in framing and outlet perspective rather than clearly building on each other, so the transition feels more like juxtaposition than logical progression.\n\nCOHERENCE_SCORE: 76", "path": [13, 14, 29, 89, 99, 372], "timestamp": 1773702142.067935, "stage": "stage3_channels"}
