# Supplementary material for: An Information-Geometric Justification for Composite Coherence in Event-Based Narrative Extraction
Source: Entropy (Basel). 2026 Jun 28;28(7):732. doi: 10.3390/e28070732 (PMC13409454; doi:10.3390/e28070732)
Supplement: Supplementary file 1 [file entropy-28-00732-s001.zip › downstream/judgments_VisPub_stage1_balance.jsonl]

{"pair_idx": 0, "source": 1126, "target": 3273, "method": "GM", "model": "claude-opus-4-6", "scores": {"overall": 12.0}, "raw_response": "JUSTIFICATION: The sequence starts with boundary/spatiotemporal visualization topics, then drifts through loosely related visualization papers without a clear thematic thread, eventually settling into hierarchical/treemap visualization toward the end. The connections between consecutive documents are mostly tenuous, relying only on the broad shared domain of \"information visualization\" rather than meaningful topical progression.\nCOHERENCE_SCORE: 12", "path": [1126, 1194, 1208, 1230, 1353, 1455, 1509, 1519, 1550, 1562, 1586, 1842, 1877, 1897, 3273], "timestamp": 1773718529.822212, "stage": "stage1_balance"}
{"pair_idx": 0, "source": 1126, "target": 3273, "method": "GM", "model": "gpt-5.4", "scores": {"overall": 58.0}, "raw_response": "JUSTIFICATION: The sequence is broadly coherent at the level of information visualization and visual analytics, with several plausible local links around movement/geospatial analysis, hierarchies/treemaps, and network or multivariate data. However, it feels more like a loose topical chain than a strong logical progression: there are abrupt jumps (e.g., from boundary change to sedimentation, student histories to synthetic data, and set diagrams to network exploration), and the end shift into hierarchy/treemap papers is only weakly connected to the earlier movement-focused segment.\n\nCOHERENCE_SCORE: 58", "path": [1126, 1194, 1208, 1230, 1353, 1455, 1509, 1519, 1550, 1562, 1586, 1842, 1877, 1897, 3273], "timestamp": 1773718535.951762, "stage": "stage1_balance"}
{"pair_idx": 1, "source": 1130, "target": 3508, "method": "GM", "model": "claude-opus-4-6", "scores": {"overall": 22.0}, "raw_response": "JUSTIFICATION: The sequence starts with network security visualization and web analytics, then loosely drifts through visual analytics, dimensionality reduction, and interactive visualization before settling into a coherent late-sequence progression through virtual environments, immersive visualization, volume rendering, and wavelets. The first half lacks a clear logical thread connecting successive documents, while the second half forms a more natural progression from VR/immersive interfaces to volume rendering techniques to wavelet-based approaches.\n\nCOHERENCE_SCORE: 22", "path": [1130, 1289, 1489, 1509, 1521, 1572, 1677, 1682, 1924, 2036, 2164, 2384, 2833, 2965, 3149, 3164, 3250, 3261, 3278, 3306, 3508], "timestamp": 1773718541.3460674, "stage": "stage1_balance"}
{"pair_idx": 1, "source": 1130, "target": 3508, "method": "GM", "model": "gpt-5.4", "scores": {"overall": 62.0}, "raw_response": "JUSTIFICATION: The sequence is reasonably coherent in a broad visualization/HCI sense: it moves from early volume rendering, VR, and immersive visualization toward interactive visual analytics and eventually multivariate/security/web/social data analysis. However, many adjacent transitions are weak or abrupt\u2014especially jumps between domain-specific applications (DNA, astrophysics, Wordle, MRI, uncertain graphs, enterprise social networks)\u2014so it feels more like a loose tour of visualization papers than a tight logical chain.\n\nCOHERENCE_SCORE: 62", "path": [1130, 1289, 1489, 1509, 1521, 1572, 1677, 1682, 1924, 2036, 2164, 2384, 2833, 2965, 3149, 3164, 3250, 3261, 3278, 3306, 3508], "timestamp": 1773718546.386555, "stage": "stage1_balance"}
{"pair_idx": 1, "source": 1130, "target": 3508, "method": "GM_bal", "model": "claude-opus-4-6", "scores": {"overall": 18.0}, "raw_response": "JUSTIFICATION: The sequence starts with network security visualization and web analytics (docs 1-7), then awkwardly shifts through participatory visualization and video placement to 3D navigation and immersive environments (docs 8-13), before settling into a reasonably coherent progression through interactive visualization, volume rendering, and wavelet-based techniques (docs 14-20). The overall path lacks a unified thematic thread from source to target, with several jarring transitions (especially docs 7\u21928\u21929), though the latter half forms a more natural progression through rendering and volume visualization topics.\n\nCOHERENCE_SCORE: 18", "path": [1130, 1289, 1489, 1509, 1521, 1572, 1677, 1682, 1924, 2036, 2164, 2384, 2833, 2965, 3149, 3250, 3261, 3278, 3306, 3508], "timestamp": 1773718553.2301385, "stage": "stage1_balance"}
{"pair_idx": 1, "source": 1130, "target": 3508, "method": "GM_bal", "model": "gpt-5.4", "scores": {"overall": 54.0}, "raw_response": "JUSTIFICATION: The sequence has a loose through-line of visualization and visual analytics, moving from modern interactive analysis of logs, clickstreams, graphs, and repositories back toward earlier work on immersive environments, volume rendering, and wavelet-based visualization. However, many adjacent transitions are weak or abrupt\u2014especially the jumps between social/network analytics, MRI repositories, text clouds, video/path reconstruction, and VR/volume rendering\u2014so it feels more like a broad topic drift within visualization than a tightly reasoned progression.\n\nCOHERENCE_SCORE: 54", "path": [1130, 1289, 1489, 1509, 1521, 1572, 1677, 1682, 1924, 2036, 2164, 2384, 2833, 2965, 3149, 3250, 3261, 3278, 3306, 3508], "timestamp": 1773718558.12913, "stage": "stage1_balance"}
{"pair_idx": 2, "source": 1044, "target": 2534, "method": "GM", "model": "claude-opus-4-6", "scores": {"overall": 15.0}, "raw_response": "JUSTIFICATION: The sequence begins with urban visual analytics and transitions through interactive data visualization tools, then shifts to biological visualization, scientific visualization of physical phenomena, and ends with computational geometry/surface reconstruction. While there are local connections between adjacent papers (e.g., multi-class classification to semantic interaction, biological pathway visualization to sequence variants to protein complexes), the overall trajectory lacks a coherent thematic arc, drifting from social/urban analytics through biological visualization to low-level geometric algorithms with no clear logical progression from source to target.\n\nCOHERENCE_SCORE: 15", "path": [1044, 1058, 1074, 1099, 1168, 1191, 1213, 1236, 1801, 2162, 2182, 2193, 2258, 2275, 2534], "timestamp": 1773718565.1664383, "stage": "stage1_balance"}
{"pair_idx": 2, "source": 1044, "target": 2534, "method": "GM", "model": "gpt-5.4", "scores": {"overall": 54.0}, "raw_response": "JUSTIFICATION: The sequence has some local coherence around visualization and visual analytics\u2014especially from classification/text analysis to ranking, set analysis, and several biomedical visualization papers\u2014but it becomes quite loose overall, with abrupt domain and methodology jumps (e.g., city attribute prediction to probabilistic classification visualization, then to genomics, proteomics, volume visualization, astronomy, and geometry). It reads more like a broad chain through the general area of visualization than a tightly reasoned progression from source to target.\n\nCOHERENCE_SCORE: 54", "path": [1044, 1058, 1074, 1099, 1168, 1191, 1213, 1236, 1801, 2162, 2182, 2193, 2258, 2275, 2534], "timestamp": 1773718569.8805945, "stage": "stage1_balance"}
{"pair_idx": 2, "source": 1044, "target": 2534, "method": "GM_bal", "model": "claude-opus-4-6", "scores": {"overall": 18.0}, "raw_response": "JUSTIFICATION: The sequence begins with urban visual analytics and classification visualization, transitions through interactive data analysis and biological visualization tools, then drifts into scientific visualization of physical phenomena and finally into geometric/mesh processing topics. While adjacent pairs often share loose connections (e.g., visual analytics, biological data, 3D visualization), the overall trajectory from city attribute prediction to isosurface reconstruction lacks a coherent thematic arc, and the latter half represents a significant topical drift.\nCOHERENCE_SCORE: 18", "path": [1044, 1058, 1074, 1099, 1168, 1191, 1213, 1236, 1801, 2162, 2182, 2193, 2225, 2534], "timestamp": 1773718576.627631, "stage": "stage1_balance"}
{"pair_idx": 2, "source": 1044, "target": 2534, "method": "GM_bal", "model": "gpt-5.4", "scores": {"overall": 58.0}, "raw_response": "JUSTIFICATION: The sequence is moderately coherent in that it mostly stays within visualization/visual analytics, moving from visual classification and text/data interaction into ranking/set analysis and then into bioinformatics and scientific visualization. However, several transitions are weak or abrupt\u2014especially from urban visual prediction to probabilistic classification, from text analytics to pen-and-touch analysis, and the later jumps across biology, volume visualization, astronomy, FTMS, and geometric modeling feel driven more by broad field similarity than by a clear logical progression.\n\nCOHERENCE_SCORE: 58", "path": [1044, 1058, 1074, 1099, 1168, 1191, 1213, 1236, 1801, 2162, 2182, 2193, 2225, 2534], "timestamp": 1773718581.2821531, "stage": "stage1_balance"}
{"pair_idx": 3, "source": 466, "target": 2743, "method": "GM", "model": "claude-opus-4-6", "scores": {"overall": 18.0}, "raw_response": "JUSTIFICATION: The sequence starts with topological data analysis, loosely transitions through molecular visualization to biological visualization, then pivots to climate/public health/geospatial analytics, and finally drifts into virtual environments and sports visualization. While adjacent pairs share superficial connections (e.g., both involve visualization), the overall trajectory lacks a coherent thematic thread, and several transitions (e.g., from biological networks to climate research, or from evacuation analysis to sports trajectories) feel forced and arbitrary.\n\nCOHERENCE_SCORE: 18", "path": [466, 496, 848, 1028, 1801, 1854, 1869, 1909, 1942, 2014, 2343, 2743], "timestamp": 1773718587.2170944, "stage": "stage1_balance"}
{"pair_idx": 3, "source": 466, "target": 2743, "method": "GM", "model": "gpt-5.4", "scores": {"overall": 46.0}, "raw_response": "JUSTIFICATION: The sequence has a loose visual analytics thread\u2014tracking/graph-based analysis, scientific and biological visualization, then broader spatiotemporal/event analysis and motion/video visualization\u2014but many transitions are abrupt and driven more by general \u201cvisualization\u201d similarity than by a clear conceptual progression. In particular, the jump from topological data structures to molecular surfaces, and later from biology/climate/public health to evacuation, video context, virtual environments, and sports trajectories, weakens the end-to-end coherence.\n\nCOHERENCE_SCORE: 46", "path": [466, 496, 848, 1028, 1801, 1854, 1869, 1909, 1942, 2014, 2343, 2743], "timestamp": 1773718592.1011825, "stage": "stage1_balance"}
{"pair_idx": 3, "source": 466, "target": 2743, "method": "GM_bal", "model": "claude-opus-4-6", "scores": {"overall": 18.0}, "raw_response": "JUSTIFICATION: The sequence starts with topological data analysis, pivots to molecular visualization (docs 3-6), then shifts to biological/climate/health analytics (docs 6-8), and finally drifts into spatiotemporal event analysis and sports visualization (docs 9-12). While adjacent pairs share loose thematic connections (e.g., biological visualization, spatial data analysis), the overall trajectory from topological scalar field analysis to sports motion trajectory visualization lacks a coherent unifying theme and feels like a random walk through visualization subfields.\n\nCOHERENCE_SCORE: 18", "path": [466, 496, 848, 1028, 1801, 1854, 1869, 1909, 1929, 2014, 2343, 2743], "timestamp": 1773718598.9992087, "stage": "stage1_balance"}
{"pair_idx": 3, "source": 466, "target": 2743, "method": "GM_bal", "model": "gpt-5.4", "scores": {"overall": 46.0}, "raw_response": "JUSTIFICATION: The sequence is loosely coherent around visual analytics and interactive visualization of complex spatiotemporal/scientific data, with a plausible drift from topology-focused analysis to molecular and biological applications and then to broader surveillance, movement, and trajectory visualization. However, many adjacent transitions are weak and domain-jumping\u2014especially from topological data structures to molecular surfaces, and from biology to climate/public health/security/sports\u2014so it feels more like a chain of related visualization papers than a logically progressive narrative.\n\nCOHERENCE_SCORE: 46", "path": [466, 496, 848, 1028, 1801, 1854, 1869, 1909, 1929, 2014, 2343, 2743], "timestamp": 1773718602.7850301, "stage": "stage1_balance"}
{"pair_idx": 4, "source": 87, "target": 3536, "method": "GM", "model": "claude-opus-4-6", "scores": {"overall": 18.0}, "raw_response": "JUSTIFICATION: The sequence starts with time-frequency visualization and spatiotemporal analytics, then drifts through various visual analytics applications (fairness, safety, model comparison), pivots to mobile/embedded visualization, and then transitions into tangible/physical interfaces and immersive VR visualization, ending with medical volume visualization. While there are locally reasonable transitions between adjacent papers, the overall trajectory lacks a coherent thematic arc\u2014it meanders from signal analysis to fairness in AI to handheld displays to medical ultrasound with no clear logical progression from source to target.\n\nCOHERENCE_SCORE: 18", "path": [87, 112, 128, 349, 380, 391, 487, 539, 553, 677, 760, 959, 1202, 2277, 2833, 2965, 3157, 3163, 3175, 3385, 3536], "timestamp": 1773718611.0445266, "stage": "stage1_balance"}
{"pair_idx": 4, "source": 87, "target": 3536, "method": "GM", "model": "gpt-5.4", "scores": {"overall": 58.0}, "raw_response": "JUSTIFICATION: The sequence has a loose throughline around visualization and interaction, moving from modern visual analytics applications through mobile/tangible/immersive interfaces into older multimodal and medical/3D visualization work. However, many adjacent transitions are weak or abrupt\u2014especially from radio-signal and urban analytics papers into fairness/safety/model-diagnostics topics\u2014so it feels more like a broad survey of visualization research than a tightly coherent progression.\n\nCOHERENCE_SCORE: 58", "path": [87, 112, 128, 349, 380, 391, 487, 539, 553, 677, 760, 959, 1202, 2277, 2833, 2965, 3157, 3163, 3175, 3385, 3536], "timestamp": 1773718615.3981504, "stage": "stage1_balance"}
{"pair_idx": 4, "source": 87, "target": 3536, "method": "GM_bal", "model": "claude-opus-4-6", "scores": {"overall": 22.0}, "raw_response": "JUSTIFICATION: The sequence starts with visualization of time-varying signals and urban data, then drifts through visual analytics systems (fairness, safety, model comparison), transitions to mobile/embedded visualization, and finally settles into a chronologically backward progression through tangible/physical/immersive 3D visualization and medical imaging. While there are local topical connections between adjacent papers, the overall path lacks a clear thematic thread from source to target, feeling more like a random walk through the visualization literature with several abrupt topic shifts (e.g., from fairness in decision-making to model diagnostics to evaluation heuristics).\n\nCOHERENCE_SCORE: 22", "path": [87, 112, 128, 349, 380, 391, 487, 539, 553, 677, 760, 959, 1202, 2277, 2833, 2965, 3157, 3175, 3385, 3536], "timestamp": 1773718626.6367414, "stage": "stage1_balance"}
{"pair_idx": 4, "source": 87, "target": 3536, "method": "GM_bal", "model": "gpt-5.4", "scores": {"overall": 61.0}, "raw_response": "JUSTIFICATION: The sequence has a plausible long-range arc from immersive/medical/3D visualization and interaction, through tangible/mobile visualization interfaces, into evaluation and then modern visual analytics applications, so the broad theme of visualization research is consistent. However, many adjacent transitions are weak or opportunistic\u2014especially the jumps from radio signals to urban analytics to engine acoustics to bias/fairness/safety analytics\u2014so it reads more like a chain within the same field than a tightly logical progression.\n\nCOHERENCE_SCORE: 61", "path": [87, 112, 128, 349, 380, 391, 487, 539, 553, 677, 760, 959, 1202, 2277, 2833, 2965, 3157, 3175, 3385, 3536], "timestamp": 1773718630.9574351, "stage": "stage1_balance"}
{"pair_idx": 5, "source": 871, "target": 2543, "method": "GM", "model": "claude-opus-4-6", "scores": {"overall": 12.0}, "raw_response": "JUSTIFICATION: The sequence starts with visualization research papers from 2015 that share a loose thematic connection (novel visualization techniques), but after document 7 it shifts to increasingly unrelated scientific visualization topics from earlier years (protein complexes, volumetric data, galaxy structures, finite element models, weather). There is no clear logical progression or narrative thread connecting source to target; the documents are linked only by the broad umbrella of \"visualization.\"\nCOHERENCE_SCORE: 12", "path": [871, 895, 897, 900, 907, 915, 1005, 1801, 2162, 2182, 2423, 2543], "timestamp": 1773718637.0971339, "stage": "stage1_balance"}
{"pair_idx": 5, "source": 871, "target": 2543, "method": "GM", "model": "gpt-5.4", "scores": {"overall": 34.0}, "raw_response": "JUSTIFICATION: The sequence has a loose visualization theme, but most transitions are weak and feel like jumps across unrelated application domains\u2014memory/eye tracking, personal data, poetry, causal analysis, time series, ecology, proteomics, volume data, astronomy, finite elements, and weather\u2014without a clear conceptual bridge. A few local links work at the level of \u201cinteractive/visual analysis of complex data,\u201d but overall it does not form a strong or purposeful progression from source to target.\n\nCOHERENCE_SCORE: 34", "path": [871, 895, 897, 900, 907, 915, 1005, 1801, 2162, 2182, 2423, 2543], "timestamp": 1773718641.6346533, "stage": "stage1_balance"}
{"pair_idx": 5, "source": 871, "target": 2543, "method": "GM_bal", "model": "claude-opus-4-6", "scores": {"overall": 18.0}, "raw_response": "JUSTIFICATION: The sequence starts with visualization cognition/memorability, moves through visual analytics and interactive tools, but then drifts into increasingly unrelated scientific visualization domains (protein complexes, galaxy structures, finite element models, weather). The thematic thread of \"visualization\" is loosely maintained throughout, but the connections between individual documents are often tenuous, and the progression from source to target lacks a clear logical narrative.\nCOHERENCE_SCORE: 18", "path": [871, 873, 894, 907, 915, 1005, 1801, 2162, 2182, 2423, 2543], "timestamp": 1773718647.6995296, "stage": "stage1_balance"}
{"pair_idx": 5, "source": 871, "target": 2543, "method": "GM_bal", "model": "gpt-5.4", "scores": {"overall": 41.0}, "raw_response": "JUSTIFICATION: The sequence has a loose overarching connection through visualization and visual analytics, and several neighboring papers fit reasonably well around interactive analysis of complex data. However, the progression is not very coherent: it jumps abruptly across subtopics (memorability, trust, text classification, causality, time series, ecology, proteomics, volume data, astronomy, finite elements, weather) and even moves backward in time without a clear thematic bridge.  \nCOHERENCE_SCORE: 41", "path": [871, 873, 894, 907, 915, 1005, 1801, 2162, 2182, 2423, 2543], "timestamp": 1773718651.482811, "stage": "stage1_balance"}
{"pair_idx": 6, "source": 769, "target": 2756, "method": "GM", "model": "claude-opus-4-6", "scores": {"overall": 12.0}, "raw_response": "JUSTIFICATION: The sequence begins coherently with real-time visual exploration of large datasets (docs 1-6), but then rapidly degrades, jumping from cross-filtered queries to Wordle, then to video placement, shape navigation, astrophysical environments, handheld displays, and finally to subdivision surfaces\u2014topics with only superficial connections through the broad umbrella of \"visualization\" or \"3D graphics.\" The latter half lacks any meaningful thematic or logical progression.\n\nCOHERENCE_SCORE: 12", "path": [769, 794, 1240, 1406, 1428, 1572, 1677, 1682, 1924, 2036, 2164, 2277, 2537, 2647, 2663, 2723, 2756], "timestamp": 1773718657.003781, "stage": "stage1_balance"}
{"pair_idx": 6, "source": 769, "target": 2756, "method": "GM", "model": "gpt-5.4", "scores": {"overall": 46.0}, "raw_response": "JUSTIFICATION: The sequence begins coherently with visual analytics and high-dimensional data exploration papers, and there is a reasonable middle cluster around interactive visualization techniques, but it then drifts into loosely related topics like Wordle, video path reconstruction, virtual navigation, medical 3D measurement, and finally subdivision-surface interference detection with weak step-to-step transitions. Overall, it feels more like a broad sweep across visualization/interaction research than a logical progression from the source to the target.\n\nCOHERENCE_SCORE: 46", "path": [769, 794, 1240, 1406, 1428, 1572, 1677, 1682, 1924, 2036, 2164, 2277, 2537, 2647, 2663, 2723, 2756], "timestamp": 1773718662.0078843, "stage": "stage1_balance"}
{"pair_idx": 7, "source": 805, "target": 2798, "method": "GM", "model": "claude-opus-4-6", "scores": {"overall": 30.0}, "raw_response": "JUSTIFICATION: The sequence begins coherently with documents on visualization design tools and methodologies (documents 1-5), but after document 5, it degrades into a loosely connected series of visualization-related papers from the mid-2000s that lack clear logical transitions between them, appearing more like a bibliographic proximity chain than a meaningful progression. The overall theme of visualization holds the sequence together weakly, but there is no clear argumentative or topical thread from source to target.\n\nCOHERENCE_SCORE: 30", "path": [805, 884, 1603, 1706, 1959, 2079, 2438, 2452, 2457, 2588, 2798], "timestamp": 1773718669.0689723, "stage": "stage1_balance"}
{"pair_idx": 7, "source": 805, "target": 2798, "method": "GM", "model": "gpt-5.4", "scores": {"overall": 46.0}, "raw_response": "JUSTIFICATION: The sequence is loosely coherent around the broad theme of visualization design, moving from modern workflows and sketching into earlier work on legends, software visualization, and general visualization concepts. However, many transitions are weak or overly generic, several 2004 entries appear as disconnected title-level jumps, and item 6 is especially unclear, so the chain feels more like a topical cluster than a strong logical progression.\n\nCOHERENCE_SCORE: 46", "path": [805, 884, 1603, 1706, 1959, 2079, 2438, 2452, 2457, 2588, 2798], "timestamp": 1773718672.4709353, "stage": "stage1_balance"}
{"pair_idx": 8, "source": 955, "target": 2689, "method": "GM", "model": "claude-opus-4-6", "scores": {"overall": 22.0}, "raw_response": "JUSTIFICATION: The sequence starts coherently with visualization frameworks and declarative/interactive visualization tools (docs 1-7), but then drifts through loosely connected topics\u2014GUI widgets, astrophysical navigation, handheld displays, 2D/3D mental registration, medical visualization, and motion estimation\u2014with increasingly tenuous connections between consecutive documents. The latter half lacks a clear thematic progression and the overall path from extensible visualization frameworks to motion estimation in volume data feels meandering and poorly motivated.\n\nCOHERENCE_SCORE: 22", "path": [955, 1567, 1678, 1680, 1746, 1806, 1823, 1961, 2164, 2277, 2537, 2647, 2663, 2689], "timestamp": 1773718679.3438244, "stage": "stage1_balance"}
{"pair_idx": 8, "source": 955, "target": 2689, "method": "GM", "model": "gpt-5.4", "scores": {"overall": 63.0}, "raw_response": "JUSTIFICATION: The sequence is broadly coherent around visualization, interaction, and visual analytics, moving from low-level 3D/volume and interface techniques toward higher-level interactive visualization systems and frameworks. However, many adjacent transitions are weak or abrupt\u2014especially between medical/volume visualization, VR/navigation, UI widgets, and later declarative or mashup-based visualization platforms\u2014so it feels more like a loose thematic chain than a tight logical progression.\n\nCOHERENCE_SCORE: 63", "path": [955, 1567, 1678, 1680, 1746, 1806, 1823, 1961, 2164, 2277, 2537, 2647, 2663, 2689], "timestamp": 1773718683.531566, "stage": "stage1_balance"}
{"pair_idx": 9, "source": 1184, "target": 2872, "method": "GM", "model": "claude-opus-4-6", "scores": {"overall": 18.0}, "raw_response": "JUSTIFICATION: The sequence starts coherently (documents 1-3) around beyond-desktop visualization interaction and physical navigation, but then drifts to ambient visualization (4), then abruptly shifts to 2D/3D mental registration (5), mesh feature extraction (6), and medical image contour surfacing (7), which have no meaningful connection to the starting topic or to each other beyond being loosely in \"visualization.\" The progression from interactive visualization design to computational geometry/mesh processing is incoherent.\nCOHERENCE_SCORE: 18", "path": [1184, 1204, 1241, 2505, 2537, 2717, 2872], "timestamp": 1773718691.0166636, "stage": "stage1_balance"}
{"pair_idx": 9, "source": 1184, "target": 2872, "method": "GM", "model": "gpt-5.4", "scores": {"overall": 42.0}, "raw_response": "JUSTIFICATION: The first three 2013 papers form a coherent cluster around beyond-desktop/embodied interaction with visualization, but the sequence then jumps awkwardly to ambient visualization and then to older technical papers on 2D/3D registration, mesh feature extraction, and medical-image surfacing with only weak thematic continuity through the broad idea of visualization. Overall, it starts strong but loses logical progression in the second half and does not clearly bridge from interaction design to geometric/medical visualization methods.\n\nCOHERENCE_SCORE: 42", "path": [1184, 1204, 1241, 2505, 2537, 2717, 2872], "timestamp": 1773718695.53325, "stage": "stage1_balance"}
{"pair_idx": 9, "source": 1184, "target": 2872, "method": "GM_bal", "model": "claude-opus-4-6", "scores": {"overall": 18.0}, "raw_response": "JUSTIFICATION: The sequence starts coherently (documents 1-3) with a clear theme of beyond-desktop interaction and physical navigation for visualization, but then drifts to ambient visualization (4), then abruptly shifts to 3D visualization registration (5), haptic volume exploration (6), mesh feature extraction (7), and medical contour surfacing (8)\u2014topics with increasingly tenuous connections that abandon the original interaction-focused thread entirely.\nCOHERENCE_SCORE: 18", "path": [1184, 1204, 1241, 2505, 2537, 2539, 2717, 2872], "timestamp": 1773718703.7516713, "stage": "stage1_balance"}
{"pair_idx": 9, "source": 1184, "target": 2872, "method": "GM_bal", "model": "gpt-5.4", "scores": {"overall": 42.0}, "raw_response": "JUSTIFICATION: The first three papers form a coherent cluster around beyond-desktop/physical interaction with visualization, but the sequence then jumps awkwardly to ambient visualization and then into older technical papers on 2D/3D registration, haptics, meshes, and medical surface reconstruction with only weak thematic links through \u201cvisualization.\u201d Overall, it shows some broad domain continuity but lacks a clear step-by-step conceptual progression from start to finish.  \nCOHERENCE_SCORE: 42", "path": [1184, 1204, 1241, 2505, 2537, 2539, 2717, 2872], "timestamp": 1773718707.5543025, "stage": "stage1_balance"}
{"pair_idx": 10, "source": 21, "target": 2665, "method": "GM", "model": "claude-opus-4-6", "scores": {"overall": 30.0}, "raw_response": "JUSTIFICATION: The sequence starts with graph layout techniques and transitions through network visualization, set visualization, and then shifts to ranking data visualization and geo-spatial visualization before ending at cartograms\u2014the later documents diverge significantly from the initial graph layout theme, connected only loosely by being \"visualization\" papers. While the first five documents share a reasonable thread around node-link and set visualization, documents 6-8 feel like a weakening chain with tenuous topical connections.\nCOHERENCE_SCORE: 30", "path": [21, 160, 276, 1083, 1408, 1872, 2151, 2665], "timestamp": 1773718714.789924, "stage": "stage1_balance"}
{"pair_idx": 10, "source": 21, "target": 2665, "method": "GM", "model": "gpt-5.4", "scores": {"overall": 63.0}, "raw_response": "JUSTIFICATION: The sequence has a reasonable broad theme of information visualization and graph/set/spatial layout, with especially coherent local links from LineSets \u2192 Node-Link(-Group) evaluation \u2192 MetroSets \u2192 layered/graph layout optimization \u2192 unified graph layout. However, the earlier transition from cartograms and geospatial point-set visualization into ranked-data visualization and then set visualization is fairly weak, so the overall progression feels only partially logical rather than tightly connected.\n\nCOHERENCE_SCORE: 63", "path": [21, 160, 276, 1083, 1408, 1872, 2151, 2665], "timestamp": 1773718718.8937814, "stage": "stage1_balance"}
{"pair_idx": 11, "source": 747, "target": 3269, "method": "GM", "model": "claude-opus-4-6", "scores": {"overall": 18.0}, "raw_response": "JUSTIFICATION: The sequence starts with specific visualization techniques (storylines, Gantt charts, glyphs) and gradually broadens into general information visualization topics (search interfaces, text exploration, graph layouts, treemaps, 3D visualization), but the connections between consecutive documents are loose and often based only on the broad shared theme of \"visualization\" rather than any specific conceptual or methodological thread. The progression from source to target lacks a coherent narrative arc, reading more like a random walk through visualization literature.\n\nCOHERENCE_SCORE: 18", "path": [747, 1084, 1302, 1303, 1677, 1719, 1828, 1857, 1867, 1966, 1994, 2943, 3269], "timestamp": 1773718725.448593, "stage": "stage1_balance"}
{"pair_idx": 11, "source": 747, "target": 3269, "method": "GM", "model": "gpt-5.4", "scores": {"overall": 68.0}, "raw_response": "JUSTIFICATION: The sequence is broadly coherent as a chain through information visualization topics\u2014storylines, scheduling, glyphs, chart aids, search interfaces, graph/layout labeling, treemaps, urban visualization, spreadsheets, and early information-space visualization\u2014all tied by visual representation of complex structured data. What doesn\u2019t work is that several transitions feel opportunistic rather than strongly causal or thematic (e.g., from storyline visualization to manufacturing schedules, or from chart overlays to query translation), so the progression is more \u201csame field\u201d than a clear conceptual path.\n\nCOHERENCE_SCORE: 68", "path": [747, 1084, 1302, 1303, 1677, 1719, 1828, 1857, 1867, 1966, 1994, 2943, 3269], "timestamp": 1773718729.8914247, "stage": "stage1_balance"}
{"pair_idx": 12, "source": 474, "target": 3495, "method": "GM", "model": "claude-opus-4-6", "scores": {"overall": 18.0}, "raw_response": "JUSTIFICATION: The sequence starts with social media bot detection, shifts to online education analytics, then transitions to general visual analytics, and gradually drifts backward in time through increasingly low-level visualization and rendering topics. While each adjacent pair shares some connection through visualization/visual analytics, the overall trajectory is a loosely connected walk through the visualization literature without a clear thematic narrative from source to target.\n\nCOHERENCE_SCORE: 18", "path": [474, 619, 784, 966, 1036, 1249, 1670, 1680, 2018, 2469, 2794, 2954, 3153, 3164, 3201, 3495], "timestamp": 1773718736.0002549, "stage": "stage1_balance"}
{"pair_idx": 12, "source": 474, "target": 3495, "method": "GM", "model": "gpt-5.4", "scores": {"overall": 68.0}, "raw_response": "JUSTIFICATION: The sequence is broadly coherent through a shared visualization/visual analytics theme, moving from scientific and systems visualization toward interactive visual analytics and then modern application areas like education and social media. However, many transitions are domain-hopping rather than tightly causal or conceptually incremental, so the chain feels more like a loose thematic lineage than a strongly logical progression.\n\nCOHERENCE_SCORE: 68", "path": [474, 619, 784, 966, 1036, 1249, 1670, 1680, 2018, 2469, 2794, 2954, 3153, 3164, 3201, 3495], "timestamp": 1773718739.589535, "stage": "stage1_balance"}
{"pair_idx": 12, "source": 474, "target": 3495, "method": "GM_bal", "model": "claude-opus-4-6", "scores": {"overall": 12.0}, "raw_response": "JUSTIFICATION: The sequence starts with social media bot detection, shifts to anomaly detection and visual analytics, then drifts through increasingly loosely connected topics\u2014cohort analysis, causal reasoning, dataset exploration, dynamic visualization, and finally ends in volume rendering and surface particles. While adjacent pairs sometimes share a tenuous connection (e.g., visual analytics, interactive visualization), the overall trajectory lacks a coherent thematic thread and appears to be connected mainly by the broad umbrella of \"visualization,\" with the progression from spambot detection to rendering surface particles being essentially random.\n\nCOHERENCE_SCORE: 12", "path": [474, 540, 565, 893, 907, 916, 1078, 1185, 1200, 1259, 1335, 1568, 2018, 2469, 2794, 2954, 3153, 3164, 3175, 3495], "timestamp": 1773718746.4221013, "stage": "stage1_balance"}
{"pair_idx": 12, "source": 474, "target": 3495, "method": "GM_bal", "model": "gpt-5.4", "scores": {"overall": 68.0}, "raw_response": "JUSTIFICATION: The sequence is broadly coherent as a long visual analytics / visualization trajectory: it moves from modern visual analytics for suspicious behavior and anomaly detection into earlier work on cohort/query analysis, causal reasoning, tabular/faceted data exploration, and then further back into foundational interactive scientific visualization, simulation, VR, haptics, and rendering. What doesn\u2019t work is that several adjacent transitions are weak or domain-jumping rather than tightly motivated (e.g., spambots \u2192 network security \u2192 HPC call stacks \u2192 cohort construction, and neuroscience/query systems \u2192 report layout), so it feels more like a loose family of visualization papers than a clean step-by-step progression.\n\nCOHERENCE_SCORE: 68", "path": [474, 540, 565, 893, 907, 916, 1078, 1185, 1200, 1259, 1335, 1568, 2018, 2469, 2794, 2954, 3153, 3164, 3175, 3495], "timestamp": 1773718751.807235, "stage": "stage1_balance"}
{"pair_idx": 13, "source": 510, "target": 3112, "method": "GM", "model": "claude-opus-4-6", "scores": {"overall": 25.0}, "raw_response": "JUSTIFICATION: The sequence starts with flow visualization topics (documents 1-5), then transitions through topological analysis of scalar fields (5-8), and drifts into isosurface extraction, mesh simplification, and polygonal model reduction (9-15). While adjacent documents often share some thematic overlap, the overall progression from Lagrangian coherent structures in fluid flows to polygonal simplification of genus lacks a coherent unifying thread, feeling more like a random walk through loosely related visualization and computational geometry topics.\n\nCOHERENCE_SCORE: 25", "path": [510, 585, 938, 992, 1263, 1484, 1485, 1838, 1876, 2275, 2324, 2550, 2681, 2992, 3112], "timestamp": 1773718758.4552362, "stage": "stage1_balance"}
{"pair_idx": 13, "source": 510, "target": 3112, "method": "GM", "model": "gpt-5.4", "scores": {"overall": 56.0}, "raw_response": "JUSTIFICATION: The sequence has a weak local coherence around flow/vector-field topology and visualization (1\u21925 especially) and later around scalar-field topology, isosurfaces, and mesh simplification (6\u219215), but the transition between these themes is uneven and several steps feel like topical jumps rather than clear logical progressions. Overall it reads more like a loose chain through visualization/topology keywords than a consistently meaningful source-to-target pathway.\n\nCOHERENCE_SCORE: 56", "path": [510, 585, 938, 992, 1263, 1484, 1485, 1838, 1876, 2275, 2324, 2550, 2681, 2992, 3112], "timestamp": 1773718762.617185, "stage": "stage1_balance"}
{"pair_idx": 14, "source": 975, "target": 2602, "method": "GM", "model": "claude-opus-4-6", "scores": {"overall": 20.0}, "raw_response": "JUSTIFICATION: The sequence begins with time-varying volumetric data analysis and ends with volume tracking in time-varying data, which provides some thematic bookending, but the intermediate path is highly erratic\u2014jumping from mineral classification to species distribution models to ocean model comparison to molecular surfaces to pore networks\u2014with only loose connections through visualization/analytics themes rather than a logically progressive chain.\nCOHERENCE_SCORE: 20", "path": [975, 998, 1005, 1118, 1119, 1146, 1325, 1840, 2602], "timestamp": 1773718769.0466466, "stage": "stage1_balance"}
{"pair_idx": 14, "source": 975, "target": 2602, "method": "GM", "model": "gpt-5.4", "scores": {"overall": 48.0}, "raw_response": "JUSTIFICATION: The sequence is loosely coherent through recurring themes in visualization/visual analytics of scientific, volumetric, and model-comparison data, with the endpoints especially aligning around time-varying volume analysis. However, several middle transitions are weak and feel like domain jumps rather than logical methodological progression (e.g., minerals \u2192 species distribution \u2192 ocean models \u2192 engineering systems \u2192 molecular surfaces \u2192 pore networks), so the chain reads more as broadly related visualization papers than a tightly connected narrative.\n\nCOHERENCE_SCORE: 48", "path": [975, 998, 1005, 1118, 1119, 1146, 1325, 1840, 2602], "timestamp": 1773718773.8693054, "stage": "stage1_balance"}
{"pair_idx": 15, "source": 957, "target": 3099, "method": "GM", "model": "claude-opus-4-6", "scores": {"overall": 15.0}, "raw_response": "JUSTIFICATION: The sequence starts with social media analytics, transitions through visual analytics and network/data visualization, then drifts into simulation visualization, and finally ends up in computational geometry topics like mesh simplification and terrain rendering. While adjacent documents often share loose connections (e.g., visualization as a broad theme), the overall progression from demographic analysis of social media to polygonal mesh simplification lacks a coherent narrative thread\u2014it's essentially a random walk through the visualization literature connected only by the broadest topical overlap.\n\nCOHERENCE_SCORE: 15", "path": [957, 1068, 1070, 1110, 1114, 1185, 1259, 1335, 1568, 2018, 2469, 2575, 2790, 2890, 2930, 2991, 3002, 3099], "timestamp": 1773718785.7771711, "stage": "stage1_balance"}
{"pair_idx": 15, "source": 957, "target": 3099, "method": "GM", "model": "gpt-5.4", "scores": {"overall": 46.0}, "raw_response": "JUSTIFICATION: The sequence is only weakly coherent: it starts with a reasonable cluster around social-media visual analytics, then drifts through general visual analytics, report/layout and dynamic visualization, before settling into a much more coherent older thread on simulation, scientific visualization, terrain/mesh rendering, and level-of-detail techniques. What works is a broad visualization theme throughout, but many adjacent transitions\u2014especially from social media demographics/emotion to policing/network anomaly analysis to report generation\u2014feel opportunistic rather than logically progressive.\n\nCOHERENCE_SCORE: 46", "path": [957, 1068, 1070, 1110, 1114, 1185, 1259, 1335, 1568, 2018, 2469, 2575, 2790, 2890, 2930, 2991, 3002, 3099], "timestamp": 1773718790.040893, "stage": "stage1_balance"}
{"pair_idx": 15, "source": 957, "target": 3099, "method": "GM_bal", "model": "claude-opus-4-6", "scores": {"overall": 12.0}, "raw_response": "JUSTIFICATION: The sequence starts with social media analytics, transitions through visual analytics and network analysis, then shifts into general visualization topics, and finally drifts into simulation visualization and polygonal simplification\u2014domains with little connection to the starting point. While adjacent documents share loose thematic overlap (e.g., visualization as a broad umbrella), the overall trajectory from demographic analysis on social media to polygonal model simplification is incoherent and lacks a meaningful narrative arc.\n\nCOHERENCE_SCORE: 12", "path": [957, 1068, 1070, 1110, 1114, 1185, 1259, 1335, 1568, 2018, 2469, 2575, 2790, 2890, 2930, 2991, 2992, 3099], "timestamp": 1773718796.7481537, "stage": "stage1_balance"}
{"pair_idx": 15, "source": 957, "target": 3099, "method": "GM_bal", "model": "gpt-5.4", "scores": {"overall": 68.0}, "raw_response": "JUSTIFICATION: The sequence is coherent in a broad visualization/visual analytics sense: it moves from geometric model simplification and terrain/volume rendering into simulation visualization, then into dynamic/interactive visualization and later visual analytics for networks, policing, and social-media-derived human data. What doesn\u2019t work as well is the abrupt topic jump from simulation/graphics papers to social media demographics/emotion and policing analytics, where the connection is mostly methodological (visualization) rather than a tight domain progression.\n\nCOHERENCE_SCORE: 68", "path": [957, 1068, 1070, 1110, 1114, 1185, 1259, 1335, 1568, 2018, 2469, 2575, 2790, 2890, 2930, 2991, 2992, 3099], "timestamp": 1773718801.1084476, "stage": "stage1_balance"}
{"pair_idx": 16, "source": 957, "target": 2975, "method": "GM", "model": "claude-opus-4-6", "scores": {"overall": 18.0}, "raw_response": "JUSTIFICATION: The sequence starts with social media demographics and activity recognition (docs 1-3), then shifts to model comparison and visual analytics for ensembles (docs 4-7), and finally drifts into volume rendering techniques (docs 8-11). While there are locally reasonable transitions between adjacent pairs, the overall trajectory from demographic visualization to multi-resolution ray tracing lacks a coherent thematic arc, feeling like three loosely connected sub-chains stitched together.\n\nCOHERENCE_SCORE: 18", "path": [957, 966, 967, 1005, 1118, 1119, 1212, 1253, 1254, 1739, 2975], "timestamp": 1773718806.7083392, "stage": "stage1_balance"}
{"pair_idx": 16, "source": 957, "target": 2975, "method": "GM", "model": "gpt-5.4", "scores": {"overall": 52.0}, "raw_response": "JUSTIFICATION: The sequence has some local coherence around visual analytics and scientific/volumetric visualization, especially from simulation ensembles through volume rendering to ray tracing. However, the early transitions are weak and domain-jumping\u2014moving from social-media demographics to activity recognition, healthcare cohorts, species distribution, and ocean modeling feels driven more by broad methodological overlap than by a clear thematic progression.  \nCOHERENCE_SCORE: 52", "path": [957, 966, 967, 1005, 1118, 1119, 1212, 1253, 1254, 1739, 2975], "timestamp": 1773718810.2160282, "stage": "stage1_balance"}
{"pair_idx": 17, "source": 831, "target": 3567, "method": "GM", "model": "claude-opus-4-6", "scores": {"overall": 18.0}, "raw_response": "JUSTIFICATION: The sequence starts coherently with documents 1-3 on blood flow visualization, but then drifts through loosely related medical/biological visualization topics (small animal imaging, biomechanical motion, morphing lizards, holographic medical data) before shifting entirely to general visualization techniques (contour maps, Hilbert curves, wavelet brushing, parallel coordinates) with no meaningful connection back to the original topic. The progression appears to follow a vague \"visualization\" theme but lacks logical coherence, essentially wandering from medical flow visualization to abstract data visualization methods.\n\nCOHERENCE_SCORE: 18", "path": [831, 936, 1594, 1621, 1729, 2465, 2577, 2762, 2771, 3057, 3200, 3238, 3421, 3567], "timestamp": 1773718816.7329292, "stage": "stage1_balance"}
{"pair_idx": 17, "source": 831, "target": 3567, "method": "GM", "model": "gpt-5.4", "scores": {"overall": 63.0}, "raw_response": "JUSTIFICATION: The sequence is fairly coherent at the start, with a clear thread through medical/blood-flow visualization (1\u21923) and then more broadly time-varying biomedical imaging and motion/change visualization (4\u21928). It becomes much weaker in the later transitions, where it drifts into generic visualization techniques (9\u219214) with only loose methodological connection to the earlier medical-imaging thread.\n\nCOHERENCE_SCORE: 63", "path": [831, 936, 1594, 1621, 1729, 2465, 2577, 2762, 2771, 3057, 3200, 3238, 3421, 3567], "timestamp": 1773718820.4825654, "stage": "stage1_balance"}
{"pair_idx": 17, "source": 831, "target": 3567, "method": "GM_bal", "model": "claude-opus-4-6", "scores": {"overall": 12.0}, "raw_response": "JUSTIFICATION: The sequence starts coherently (documents 1-3 on blood flow visualization), but then drifts through loosely related topics\u2014small animal imaging, biomechanical motion, morphing, holography, motion estimation, geodesics, vector fields, space-filling curves, brushing, multiresolution, orientation maps, and parallel coordinates\u2014connected only by the broad umbrella of \"scientific visualization\" rather than any meaningful thematic or logical progression from source to target.\n\nCOHERENCE_SCORE: 12", "path": [831, 936, 1594, 1621, 1729, 2465, 2577, 2689, 2866, 2912, 3057, 3200, 3238, 3421, 3567], "timestamp": 1773718827.364787, "stage": "stage1_balance"}
{"pair_idx": 17, "source": 831, "target": 3567, "method": "GM_bal", "model": "gpt-5.4", "scores": {"overall": 52.0}, "raw_response": "JUSTIFICATION: The sequence has a plausible broad visualization thread\u2014from medical flow and motion visualization into more general time-dependent volume, vector-field, and multidimensional visualization techniques\u2014but many step-to-step transitions are weak or abrupt, especially around small animal imaging, lizard morphing, and the jump from medical volumetric data to abstract geometry topics like geodesics, Hilbert curves, and parallel coordinates. It feels more like a chain built on loose methodological similarity in visualization than a tightly coherent progression around one evolving problem.\n\nCOHERENCE_SCORE: 52", "path": [831, 936, 1594, 1621, 1729, 2465, 2577, 2689, 2866, 2912, 3057, 3200, 3238, 3421, 3567], "timestamp": 1773718832.05104, "stage": "stage1_balance"}
{"pair_idx": 18, "source": 646, "target": 2433, "method": "GM", "model": "claude-opus-4-6", "scores": {"overall": 28.0}, "raw_response": "JUSTIFICATION: The sequence starts with topological analysis of scalar fields and loosely transitions through surface extraction and mesh quality topics, but the connection from terrain retro-deformation (doc 3) to PDE-based surface extraction (doc 4) is weak, and the overall progression feels like a meandering walk through tangentially related visualization/geometry topics rather than a coherent thematic chain from source to target.\nCOHERENCE_SCORE: 28", "path": [646, 1301, 1384, 1911, 1928, 2392, 2433], "timestamp": 1773718837.4618754, "stage": "stage1_balance"}
{"pair_idx": 18, "source": 646, "target": 2433, "method": "GM", "model": "gpt-5.4", "scores": {"overall": 42.0}, "raw_response": "JUSTIFICATION: The sequence has a loose thematic thread around topology, scalar fields, and isosurface/surface extraction, but it is not a very coherent progression: it jumps backward in time immediately, then veers into planetary terrain fault reconstruction before returning to mesh extraction and triangulation. The later documents are somewhat related through geometric processing and visualization, yet several adjacent links feel based on broad domain overlap rather than a clear logical development.\n\nCOHERENCE_SCORE: 42", "path": [646, 1301, 1384, 1911, 1928, 2392, 2433], "timestamp": 1773718841.821062, "stage": "stage1_balance"}
{"pair_idx": 19, "source": 840, "target": 2579, "method": "GM", "model": "claude-opus-4-6", "scores": {"overall": 35.0}, "raw_response": "JUSTIFICATION: The sequence starts with interactive volumetric visualization techniques and gradually shifts toward interactive visualization with progressive/adaptive rendering for large data, which is a reasonable thematic thread. However, the transition from adaptive parameter space exploration (doc 5) to environmental management (doc 6) and coastal observatories (doc 7) feels like a topic drift driven more by loose keyword overlap (\"visualization,\" \"interactive\") than a coherent intellectual progression.\nCOHERENCE_SCORE: 35", "path": [840, 861, 1106, 1261, 1371, 1401, 2579], "timestamp": 1773718847.7403297, "stage": "stage1_balance"}
{"pair_idx": 19, "source": 840, "target": 2579, "method": "GM", "model": "gpt-5.4", "scores": {"overall": 58.0}, "raw_response": "JUSTIFICATION: The sequence has a loose thematic thread around interactive visualization of large, complex spatial/volumetric scientific data, especially in environmental contexts toward the end. However, the transitions are not very tight: it jumps from global illumination for volumetric rendering to printable interaction, then to progressive/gigapixel/cluster exploration methods, with only the last two papers clearly converging on environmental visualization, so the progression feels more like a broad topic neighborhood than a logical step-by-step chain.\n\nCOHERENCE_SCORE: 58", "path": [840, 861, 1106, 1261, 1371, 1401, 2579], "timestamp": 1773718851.7525682, "stage": "stage1_balance"}
{"pair_idx": 20, "source": 387, "target": 3013, "method": "GM", "model": "claude-opus-4-6", "scores": {"overall": 18.0}, "raw_response": "JUSTIFICATION: The sequence starts with ML fairness and visual analytics, then drifts through general VA tools (documents 2-6), before shifting into scientific visualization of physical/biological simulations (documents 7-15). While there are local connections between adjacent papers (e.g., visual analytics methods, then scientific visualization), the overall progression from ML bias detection to flow separation detection in CFD lacks a coherent thematic thread, and the transition around documents 6-8 feels like a topic jump rather than a logical bridge.\n\nCOHERENCE_SCORE: 18", "path": [387, 484, 555, 566, 597, 661, 732, 1801, 2162, 2182, 2193, 2238, 2419, 2435, 3013], "timestamp": 1773718858.8019335, "stage": "stage1_balance"}
{"pair_idx": 20, "source": 387, "target": 3013, "method": "GM", "model": "gpt-5.4", "scores": {"overall": 42.0}, "raw_response": "JUSTIFICATION: The sequence has a broad visual analytics thread, especially around interactive analysis of complex data, but many adjacent transitions are weak because the topics jump abruptly across subfields (bias in ML, pattern mining, regression, rankings, biology, astronomy, fluid/plasma simulation) without a clear conceptual bridge beyond \u201cvisualization.\u201d It feels more like a loose collection of visualization papers than a logically progressive path from the source to the target.  \nCOHERENCE_SCORE: 42", "path": [387, 484, 555, 566, 597, 661, 732, 1801, 2162, 2182, 2193, 2238, 2419, 2435, 3013], "timestamp": 1773718862.8297334, "stage": "stage1_balance"}
{"pair_idx": 20, "source": 387, "target": 3013, "method": "GM_bal", "model": "claude-opus-4-6", "scores": {"overall": 18.0}, "raw_response": "JUSTIFICATION: The sequence starts with ML fairness and pattern detection in high-dimensional data (docs 1-5), then abruptly shifts to biological network models and protein analysis (docs 6-7), before settling into a reasonably coherent progression through scientific visualization of volumetric/simulation data (docs 8-14). The first half has no meaningful connection to the second half, making the overall path from intersectional bias in ML to flow separation detection quite incoherent.\n\nCOHERENCE_SCORE: 18", "path": [387, 484, 566, 597, 661, 732, 1801, 2162, 2182, 2193, 2238, 2419, 2435, 3013], "timestamp": 1773718868.644213, "stage": "stage1_balance"}
{"pair_idx": 20, "source": 387, "target": 3013, "method": "GM_bal", "model": "gpt-5.4", "scores": {"overall": 46.0}, "raw_response": "JUSTIFICATION: The sequence has a loose through-line of visual analytics/visualization for complex, high-dimensional scientific or decision-support data, and several adjacent steps are plausible within that broad area. However, it jumps abruptly between application domains and subtopics\u2014fairness in ML, pattern relevance, ranking, outliers, protein rules, mass spectrometry, astrophysics, FTMS, fluid flow, plasma, bat-wing airflow\u2014so the progression feels more like a chain of vaguely related visualization papers than a logically tight path.\n\nCOHERENCE_SCORE: 46", "path": [387, 484, 566, 597, 661, 732, 1801, 2162, 2182, 2193, 2238, 2419, 2435, 3013], "timestamp": 1773718873.0335388, "stage": "stage1_balance"}
{"pair_idx": 21, "source": 315, "target": 2426, "method": "GM", "model": "claude-opus-4-6", "scores": {"overall": 32.0}, "raw_response": "JUSTIFICATION: The sequence starts with node-link diagram layout techniques and transitions through graph/network visualization topics, but the progression from general graph visualization (docs 1-3) to Internet prefix propagation (doc 4) to peer-to-peer network assessment (doc 5) feels like a drift toward network-specific applications without a strong logical thread connecting each step. The common theme of network visualization provides some cohesion, but the transition from interactive graph specification to topographic Internet visualization is abrupt.\nCOHERENCE_SCORE: 32", "path": [315, 579, 728, 2165, 2426], "timestamp": 1773718879.6440346, "stage": "stage1_balance"}
{"pair_idx": 21, "source": 315, "target": 2426, "method": "GM", "model": "gpt-5.4", "scores": {"overall": 58.0}, "raw_response": "JUSTIFICATION: The sequence is loosely coherent through the broad theme of graph/network visualization: node-link diagrams, multivariate graph visualization, network modeling, and then older network-visualization applications. However, the transitions are weak and somewhat backward-looking, since it jumps from a specific layout fine-tuning method to tree+table graphs, then to edge specification, and finally to two domain-specific Internet/P2P visualization papers without a clear methodological progression.\n\nCOHERENCE_SCORE: 58", "path": [315, 579, 728, 2165, 2426], "timestamp": 1773718883.8443282, "stage": "stage1_balance"}
{"pair_idx": 21, "source": 315, "target": 2426, "method": "GM_bal", "model": "claude-opus-4-6", "scores": {"overall": 30.0}, "raw_response": "JUSTIFICATION: The sequence starts with node-link diagram layout, transitions reasonably through graph/network visualization topics (multivariate graphs, tables, edge bundling, network exploration), but then drifts into increasingly tangential network visualization applications (longitudinal social networks, Internet topology, P2P networks) with weak inter-document connections. The early documents share a multivariate data/graph visualization theme, but the later documents are connected only by the loose umbrella of \"network visualization\" rather than by substantive conceptual progression.\nCOHERENCE_SCORE: 30", "path": [315, 579, 719, 916, 1049, 1432, 2165, 2426], "timestamp": 1773718890.2720928, "stage": "stage1_balance"}
{"pair_idx": 21, "source": 315, "target": 2426, "method": "GM_bal", "model": "gpt-5.4", "scores": {"overall": 68.0}, "raw_response": "JUSTIFICATION: The sequence is broadly coherent around network/graph visualization, moving from network performance and topology views to social and multivariate network analysis, then into table/graph hybrids and finally node-link layout refinement. What works is the sustained visualization theme, but several transitions are loose\u2014especially from Internet/P2P network monitoring to longitudinal social networks, and from temporal tables to semantic edge bundling\u2014so it feels more like a related-topic chain than a tight conceptual progression.\n\nCOHERENCE_SCORE: 68", "path": [315, 579, 719, 916, 1049, 1432, 2165, 2426], "timestamp": 1773718894.4501011, "stage": "stage1_balance"}
{"pair_idx": 22, "source": 241, "target": 3189, "method": "GM", "model": "claude-opus-4-6", "scores": {"overall": 28.0}, "raw_response": "JUSTIFICATION: The sequence begins with collaborative visual analytics and online education tools, then transitions through natural language interfaces, dashboards, and visualization frameworks before settling into a chronologically regressive chain of foundational visualization taxonomy and systems papers. While the broad theme of \"visualization\" loosely connects all documents, the early steps (collaborative tabletop \u2192 online education problem-solving \u2192 conversational analytics \u2192 dashboards) feel like loosely related hops rather than a purposeful progression, and the shift to increasingly older foundational work lacks a clear narrative thread beyond citation-chaining within the visualization field.\n\nCOHERENCE_SCORE: 28", "path": [241, 307, 447, 514, 557, 649, 1359, 2462, 2806, 2977, 2995, 3189], "timestamp": 1773718901.603346, "stage": "stage1_balance"}
{"pair_idx": 22, "source": 241, "target": 3189, "method": "GM", "model": "gpt-5.4", "scores": {"overall": 72.0}, "raw_response": "JUSTIFICATION: The sequence is broadly coherent as a high-level progression through visualization research: it moves from early foundational work on visualization systems, taxonomies, and representation toward later topics in comparison, dashboards, ubiquitous analytics, conversational interfaces, and collaborative visual analytics. What weakens it is that several adjacent jumps feel thematic rather than strongly causal\u2014especially from educational problem-solving analytics to analytical conversation, and from simulation uncertainty back to general representation theory\u2014so the chain is plausible but not tightly connected step by step.\n\nCOHERENCE_SCORE: 72", "path": [241, 307, 447, 514, 557, 649, 1359, 2462, 2806, 2977, 2995, 3189], "timestamp": 1773718905.3853645, "stage": "stage1_balance"}
{"pair_idx": 23, "source": 564, "target": 3310, "method": "GM", "model": "claude-opus-4-6", "scores": {"overall": 35.0}, "raw_response": "JUSTIFICATION: The sequence starts with network embedding visualization and transitions through multi-attribute data exploration, dimensionality reduction, and interactive visual analytics, eventually landing on foundational work about diagram design and representation theory. While there's a loose thematic thread around visualization of complex/multidimensional data, the shift from modern visual analytics tools (docs 1-8) to foundational diagram/representation theory (docs 9-11) feels like a significant conceptual jump, and the early documents don't build toward the ending in a clearly motivated way.\n\nCOHERENCE_SCORE: 35", "path": [564, 618, 709, 754, 758, 789, 1099, 1216, 2462, 3309, 3310], "timestamp": 1773718912.4034803, "stage": "stage1_balance"}
{"pair_idx": 23, "source": 564, "target": 3310, "method": "GM", "model": "gpt-5.4", "scores": {"overall": 72.0}, "raw_response": "JUSTIFICATION: The sequence is fairly coherent around a broad visual analytics thread: it moves from recent work on network embeddings and blended graph/multivariate views into multi-criteria ranking and high-dimensional interaction, then back to foundational papers on direct manipulation, representation/meaning, and diagram generation. What doesn\u2019t work as well is that the early transition from network embedding inspection to Graphicle and then skyline/ranking feels topic-shifted rather than tightly causal, and the final two 1995 papers are historically relevant but only loosely connected to the immediately preceding visualization-interaction papers.\n\nCOHERENCE_SCORE: 72", "path": [564, 618, 709, 754, 758, 789, 1099, 1216, 2462, 3309, 3310], "timestamp": 1773718916.8447638, "stage": "stage1_balance"}
{"pair_idx": 24, "source": 91, "target": 3368, "method": "GM", "model": "claude-opus-4-6", "scores": {"overall": 18.0}, "raw_response": "JUSTIFICATION: While all documents fall broadly within the visualization/visual analytics domain, the sequence lacks a coherent thematic progression\u2014jumping from coal plant control strategies to energy time series quality (a reasonable step), then to animal-human health monitoring (a significant topic shift), and finally to a generic visualization construction kit. The connections between documents 2\u21923 and 3\u21924 are weak and feel arbitrary beyond sharing the visualization umbrella.\nCOHERENCE_SCORE: 18", "path": [91, 795, 2045, 3368], "timestamp": 1773718923.90058, "stage": "stage1_balance"}
{"pair_idx": 24, "source": 91, "target": 3368, "method": "GM", "model": "gpt-5.4", "scores": {"overall": 43.0}, "raw_response": "JUSTIFICATION: The sequence has a weak but recognizable visualization thread: coal-plant control analysis connects reasonably to visual assessment of many sensor time series, and both relate broadly to visual analytics. However, it then jumps abruptly to animal-human health surveillance and finally to a generic visualization construction kit, so the progression feels driven more by broad \u201cvisualization\u201d similarity than by a clear topical or methodological path.  \nCOHERENCE_SCORE: 43", "path": [91, 795, 2045, 3368], "timestamp": 1773718927.7934356, "stage": "stage1_balance"}
{"pair_idx": 24, "source": 91, "target": 3368, "method": "GM_bal", "model": "claude-opus-4-6", "scores": {"overall": 18.0}, "raw_response": "JUSTIFICATION: The sequence starts with a specific application (coal plant visualization), moves to time series quality assessment, then to health monitoring, then to massive data management, and finally to a generic visualization toolkit. While there are loose thematic connections (visualization, data management), the transitions between documents are weak and the overall progression lacks a clear logical thread\u2014it feels more like a random walk through visualization topics than a coherent chain.\nCOHERENCE_SCORE: 18", "path": [91, 795, 2045, 2047, 3368], "timestamp": 1773718933.702453, "stage": "stage1_balance"}
{"pair_idx": 24, "source": 91, "target": 3368, "method": "GM_bal", "model": "gpt-5.4", "scores": {"overall": 43.0}, "raw_response": "JUSTIFICATION: The sequence has a loose visualization/visual analytics thread\u2014moving from power-plant control visualization to time-series quality assessment, then to health monitoring, massive-data visual analytics, and finally a general visualization toolkit. However, the domain shifts are abrupt, the chronology jumps backward, and several transitions feel based only on broad \u201cvisualization\u201d similarity rather than a clear step-by-step conceptual progression.\n\nCOHERENCE_SCORE: 43", "path": [91, 795, 2045, 2047, 3368], "timestamp": 1773718937.6462448, "stage": "stage1_balance"}
{"pair_idx": 25, "source": 508, "target": 3188, "method": "GM", "model": "claude-opus-4-6", "scores": {"overall": 15.0}, "raw_response": "JUSTIFICATION: The sequence starts with ontology/data visualization, loosely transitions through scientific visualization of various domains (proteins, galaxies, quantum dots), then drifts into medical visualization and surgical simulation with no clear thematic thread connecting source to target. The connections between consecutive documents are often tenuous, relying only on the broad umbrella of \"visualization\" rather than any meaningful conceptual progression.\n\nCOHERENCE_SCORE: 15", "path": [508, 597, 661, 732, 1801, 2162, 2182, 2287, 2295, 2312, 2405, 2759, 3188], "timestamp": 1773718943.3898876, "stage": "stage1_balance"}
{"pair_idx": 25, "source": 508, "target": 3188, "method": "GM", "model": "gpt-5.4", "scores": {"overall": 42.0}, "raw_response": "JUSTIFICATION: The sequence has a loose overarching theme of scientific/medical visualization and visual analytics, and some adjacent links are plausible (e.g., medical visualization papers and large-scale data visualization papers). However, many transitions are weak or abrupt\u2014jumping between ontologies, high-dimensional tables, outliers, protein rule-based models, astronomy, quantum dots, knot theory, and medical simulation without a clear conceptual bridge\u2014so it feels more like a broad visualization corpus than a coherent progression.  \nCOHERENCE_SCORE: 42", "path": [508, 597, 661, 732, 1801, 2162, 2182, 2287, 2295, 2312, 2405, 2759, 3188], "timestamp": 1773718947.8728657, "stage": "stage1_balance"}
{"pair_idx": 26, "source": 34, "target": 2618, "method": "GM", "model": "claude-opus-4-6", "scores": {"overall": 15.0}, "raw_response": "JUSTIFICATION: The sequence starts with visualization education and design patterns, then drifts through various loosely related visualization topics (interaction, bias, decision-making, visual analytics tools, large-scale data visualization, graph drawing) without a clear logical thread connecting consecutive documents. While adjacent papers occasionally share a sub-theme (e.g., documents 14-17 on large-scale/scientific data visualization), the overall path from pedagogical visualization projects to algebraic graph drawing algorithms lacks a coherent narrative arc.\n\nCOHERENCE_SCORE: 15", "path": [34, 68, 75, 94, 106, 141, 159, 195, 237, 380, 555, 566, 597, 661, 732, 1801, 2162, 2182, 2193, 2266, 2618], "timestamp": 1773718954.5418286, "stage": "stage1_balance"}
{"pair_idx": 26, "source": 34, "target": 2618, "method": "GM", "model": "gpt-5.4", "scores": {"overall": 58.0}, "raw_response": "JUSTIFICATION: The sequence is broadly coherent in that most papers fall under visualization/visual analytics and move from educational/dashboard/user-interaction topics into decision support, uncertainty, bias, and then older core visual analytics/scientific visualization systems. However, many adjacent transitions are weak or generic rather than causally or topically specific, and the path drifts across subareas (education, dashboards, NLP, affect, fairness, finance, ML explainability, bio/astro/scivis, graph drawing) without a strong step-by-step narrative.\n\nCOHERENCE_SCORE: 58", "path": [34, 68, 75, 94, 106, 141, 159, 195, 237, 380, 555, 566, 597, 661, 732, 1801, 2162, 2182, 2193, 2266, 2618], "timestamp": 1773718959.4183598, "stage": "stage1_balance"}
{"pair_idx": 26, "source": 34, "target": 2618, "method": "GM_bal", "model": "claude-opus-4-6", "scores": {"overall": 18.0}, "raw_response": "JUSTIFICATION: The sequence starts with visualization education and dashboard design, loosely transitions through interactive visualization and visual analytics, then drifts into scientific visualization of large datasets and finally graph drawing\u2014topics that share the broad umbrella of \"visualization\" but lack a coherent thematic or logical progression. The connections between consecutive documents are often tenuous, relying only on the general field rather than any specific conceptual thread linking source to target.\nCOHERENCE_SCORE: 18", "path": [34, 68, 75, 94, 106, 171, 329, 391, 484, 566, 597, 661, 732, 1801, 2162, 2182, 2193, 2266, 2618], "timestamp": 1773718965.7205167, "stage": "stage1_balance"}
{"pair_idx": 26, "source": 34, "target": 2618, "method": "GM_bal", "model": "gpt-5.4", "scores": {"overall": 63.0}, "raw_response": "JUSTIFICATION: The sequence is broadly coherent as a long, visualization-centered path: it moves from visualization education and dashboard/interaction design into visual analytics methods, then into increasingly specialized analytic applications and older large-scale/scientific visualization systems. What doesn\u2019t work as well is that several adjacent transitions feel opportunistic rather than causally or topically tight\u2014especially the jumps from pedagogy/design papers to fairness/power analysis and then to bio/scientific visualization\u2014so the chain reads more like a loose tour of visualization research than a sharply connected progression.\n\nCOHERENCE_SCORE: 63", "path": [34, 68, 75, 94, 106, 171, 329, 391, 484, 566, 597, 661, 732, 1801, 2162, 2182, 2193, 2266, 2618], "timestamp": 1773718970.7037988, "stage": "stage1_balance"}
{"pair_idx": 27, "source": 1104, "target": 3438, "method": "GM", "model": "claude-opus-4-6", "scores": {"overall": 12.0}, "raw_response": "JUSTIFICATION: The sequence starts with scatterplot diagnostics and rankings, then drifts through various loosely related visualization topics\u2014report layout, dynamic data visualization, simulation, animation, system identification, hardware debugging, superscalar processors, volume visualization, haptic interaction, mechanical design, and multidimensional function visualization. While every document is broadly about \"visualization,\" the transitions between consecutive documents are often thematically weak and the overall progression lacks a coherent narrative arc from source to target.\n\nCOHERENCE_SCORE: 12", "path": [1104, 1168, 1185, 1259, 1335, 1568, 2018, 2469, 2794, 2954, 3153, 3164, 3175, 3249, 3438], "timestamp": 1773718976.3759027, "stage": "stage1_balance"}
{"pair_idx": 27, "source": 1104, "target": 3438, "method": "GM", "model": "gpt-5.4", "scores": {"overall": 68.0}, "raw_response": "JUSTIFICATION: The sequence is broadly coherent as a long visualization-focused chain: it moves from recent visual analytics papers on rankings, faceted data, and report/layout design into dynamic and interactive visualization, then into simulation, causal animation, system/process analysis, hardware/performance debugging, and finally earlier core techniques in volume, VR, haptics, and multidimensional visualization. What doesn\u2019t work as well is that several transitions feel driven more by shared membership in the general visualization field than by a tight topical progression\u2014especially the jumps from scagnostics to rankings, from faceted datasets to report layout, and from processor/debugging papers back to volume/VR methods.\n\nCOHERENCE_SCORE: 68", "path": [1104, 1168, 1185, 1259, 1335, 1568, 2018, 2469, 2794, 2954, 3153, 3164, 3175, 3249, 3438], "timestamp": 1773718981.1428185, "stage": "stage1_balance"}
{"pair_idx": 28, "source": 1021, "target": 2978, "method": "GM", "model": "claude-opus-4-6", "scores": {"overall": 18.0}, "raw_response": "JUSTIFICATION: The sequence starts with flow field visualization, loosely transitions through visual analytics and data exploration tools (documents 2-8), then shifts to simulation visualization and scientific data visualization (documents 9-14). While there is a very broad thematic connection of \"visualization,\" the transitions between individual documents are often tenuous\u2014the jump from flow field computation to trending event analysis, or from multi-attribute rankings to hierarchical report layout, lack clear logical connections. The latter half forms a slightly more coherent thread around simulation/scientific visualization, but the overall path feels like a random walk through the visualization literature rather than a purposeful progression.\n\nCOHERENCE_SCORE: 18", "path": [1021, 1022, 1114, 1124, 1168, 1185, 1259, 1335, 1568, 2018, 2469, 2575, 2786, 2978], "timestamp": 1773718988.794682, "stage": "stage1_balance"}
{"pair_idx": 28, "source": 1021, "target": 2978, "method": "GM", "model": "gpt-5.4", "scores": {"overall": 58.0}, "raw_response": "JUSTIFICATION: The sequence has a broad visual analytics/visualization thread, moving from scientific and simulation visualization into dynamic visualization, rankings, relations, and exploratory analytics, so there is some topical continuity. However, many adjacent transitions are weak or generic rather than logically progressive\u2014especially the jump from flow field visualization to trending categorical logs and several shifts between application domains\u2014so it feels more like a loose cluster of visualization papers than a tightly coherent path.\n\nCOHERENCE_SCORE: 58", "path": [1021, 1022, 1114, 1124, 1168, 1185, 1259, 1335, 1568, 2018, 2469, 2575, 2786, 2978], "timestamp": 1773718993.266756, "stage": "stage1_balance"}
{"pair_idx": 29, "source": 1129, "target": 3115, "method": "GM", "model": "claude-opus-4-6", "scores": {"overall": 18.0}, "raw_response": "JUSTIFICATION: The sequence starts with simulation-based decision support and visual analytics (docs 1-6), then awkwardly shifts to biological visualization (docs 7-9), before transitioning to large-scale volume visualization and rendering (docs 10-15), and finally settles into wavelet-based multiresolution methods (docs 15-17). While the later portion (10-17) has a reasonably coherent thread around scientific visualization and data management for large datasets, the overall path from flood simulation to wavelets over triangular domains is disjointed, with several abrupt topic shifts (especially the detour through biological pathways and surveillance video).\n\nCOHERENCE_SCORE: 18", "path": [1129, 1139, 1158, 1165, 1196, 1206, 1213, 1236, 1801, 2162, 2182, 2193, 2266, 2271, 2309, 2783, 3115], "timestamp": 1773719000.5765493, "stage": "stage1_balance"}
{"pair_idx": 29, "source": 1129, "target": 3115, "method": "GM", "model": "gpt-5.4", "scores": {"overall": 44.0}, "raw_response": "JUSTIFICATION: The sequence has a loose thread around visual analytics, simulation, and large-scale data visualization, and later transitions reasonably into multiresolution/volume rendering methods. However, many adjacent jumps are domain-driven rather than conceptually tight\u2014e.g., flood management to radio signals to taxi trips to surveillance to biology\u2014so it feels more like a broad walk through visualization papers than a logically progressive chain.\n\nCOHERENCE_SCORE: 44", "path": [1129, 1139, 1158, 1165, 1196, 1206, 1213, 1236, 1801, 2162, 2182, 2193, 2266, 2271, 2309, 2783, 3115], "timestamp": 1773719005.0770574, "stage": "stage1_balance"}
{"pair_idx": 29, "source": 1129, "target": 3115, "method": "GM_bal", "model": "claude-opus-4-6", "scores": {"overall": 12.0}, "raw_response": "JUSTIFICATION: The sequence starts with flood simulation and cultural heritage visualization, then meanders through social media analytics, student data, dimensionality reduction, and text visualization with no clear thematic thread. The final third (documents 15-22) shows a more coherent progression through 3D visualization, volume rendering, and wavelet-based multiresolution methods, but the overall path from source to target lacks a meaningful logical progression, with many transitions feeling arbitrary and connected only by the broad umbrella of \"visualization.\"\n\nCOHERENCE_SCORE: 12", "path": [1129, 1258, 1267, 1353, 1455, 1509, 1521, 1572, 1677, 1682, 1924, 2036, 2164, 2277, 2537, 2647, 2659, 2671, 2721, 2728, 2783, 3115], "timestamp": 1773719010.9193742, "stage": "stage1_balance"}
{"pair_idx": 29, "source": 1129, "target": 3115, "method": "GM_bal", "model": "gpt-5.4", "scores": {"overall": 42.0}, "raw_response": "JUSTIFICATION: The sequence is only weakly coherent: there is a broad visual analytics/visualization thread through many middle papers, and the later rendering/volume/wavelet papers form a plausible technical lineage. However, the early transitions are quite abrupt and topic-hopping\u2014from flood management to heritage preservation to social media and student histories\u2014so the overall path feels driven more by loose methodological similarity than by a clear logical progression.\n\nCOHERENCE_SCORE: 42", "path": [1129, 1258, 1267, 1353, 1455, 1509, 1521, 1572, 1677, 1682, 1924, 2036, 2164, 2277, 2537, 2647, 2659, 2671, 2721, 2728, 2783, 3115], "timestamp": 1773719014.5086665, "stage": "stage1_balance"}
