# Supplementary material for: An Information-Geometric Justification for Composite Coherence in Event-Based Narrative Extraction
Source: Entropy (Basel). 2026 Jun 28;28(7):732. doi: 10.3390/e28070732 (PMC13409454; doi:10.3390/e28070732)
Supplement: Supplementary file 1 [file entropy-28-00732-s001.zip › downstream/judgments_VisPub_stage2_combinator.jsonl]

{"pair_idx": 0, "source": 1126, "target": 3273, "method": "GM_bal", "model": "claude-opus-4-6", "scores": {"overall": 15.0}, "raw_response": "JUSTIFICATION: The sequence lacks a clear thematic progression from source to target. While there are loose connections between adjacent papers (e.g., visualization techniques, spatial data, hierarchical data), the path meanders through unrelated topics\u2014boundary analysis, sedimentation metaphors, cloud tracking, student histories, synthetic data generation, graph comparison\u2014before settling into a more coherent sub-sequence on hierarchical/tree visualization. The overall trajectory feels like a random walk through the visualization literature rather than a purposeful chain.\n\nCOHERENCE_SCORE: 15", "path": [1126, 1194, 1208, 1230, 1353, 1455, 1509, 1519, 1550, 1562, 1586, 1842, 1877, 1897, 3273], "timestamp": 1773719020.82639, "stage": "stage2_combinator"}
{"pair_idx": 0, "source": 1126, "target": 3273, "method": "GM_bal", "model": "gpt-5.4", "scores": {"overall": 56.0}, "raw_response": "JUSTIFICATION: The sequence is moderately coherent in that most papers fall under information visualization of complex structures over time, space, hierarchies, networks, or movement, and there is a loose progression from dynamic boundary/movement analysis to broader visual analytics techniques and finally hierarchy visualization. However, many adjacent transitions are weak or abrupt\u2014especially jumps between cloud/group movement, student histories, synthetic data, uncertain graphs, and Euler diagrams\u2014so it reads more like a topical neighborhood than a clear logical chain.\n\nCOHERENCE_SCORE: 56", "path": [1126, 1194, 1208, 1230, 1353, 1455, 1509, 1519, 1550, 1562, 1586, 1842, 1877, 1897, 3273], "timestamp": 1773719025.1495962, "stage": "stage2_combinator"}
{"pair_idx": 0, "source": 1126, "target": 3273, "method": "Quad_bal", "model": "claude-opus-4-6", "scores": {"overall": 15.0}, "raw_response": "JUSTIFICATION: The sequence starts with boundary change visualization and drifts through various visualization topics (sedimentation, movement, student histories, synthetic data, graph comparison, trees, networks, Euler diagrams, treemaps, hierarchies) without a clear logical thread connecting consecutive documents\u2014transitions feel largely arbitrary, linked only by the broad umbrella of \"information visualization\" rather than any coherent thematic progression from source to target.\nCOHERENCE_SCORE: 15", "path": [1126, 1194, 1208, 1353, 1455, 1509, 1519, 1550, 1562, 1586, 1842, 1877, 1897, 3273], "timestamp": 1773719030.8166347, "stage": "stage2_combinator"}
{"pair_idx": 0, "source": 1126, "target": 3273, "method": "Quad_bal", "model": "gpt-5.4", "scores": {"overall": 56.0}, "raw_response": "JUSTIFICATION: The sequence is moderately coherent in that most papers sit within information visualization/visual analytics and there are some local links around hierarchy, networks, multidimensional data, and spatial/temporal analysis. However, many transitions feel algorithmic rather than conceptually motivated\u2014e.g., jumping from boundary change visualization to visual sedimentation to group movement to student histories\u2014so the chain does not form a strong, clearly progressive narrative from start to finish.  \nCOHERENCE_SCORE: 56", "path": [1126, 1194, 1208, 1353, 1455, 1509, 1519, 1550, 1562, 1586, 1842, 1877, 1897, 3273], "timestamp": 1773719034.8367639, "stage": "stage2_combinator"}
{"pair_idx": 0, "source": 1126, "target": 3273, "method": "Min", "model": "claude-opus-4-6", "scores": {"overall": 20.0}, "raw_response": "JUSTIFICATION: The sequence loosely follows a reverse-chronological path through visual analytics papers, but the topical connections between consecutive documents are often weak and seem driven more by broad field similarity (information visualization/visual analytics) than by meaningful conceptual links. While there are occasional thematic threads (e.g., anomaly detection \u2192 network diagnosis \u2192 traffic analysis, or scalable visualization \u2192 web-based visualization \u2192 search/browse), many transitions feel arbitrary, and the overall progression from boundary change analysis to hierarchy visualization lacks a coherent narrative arc.\n\nCOHERENCE_SCORE: 20", "path": [1126, 1194, 1208, 1353, 1541, 1588, 1641, 1824, 1900, 1953, 2065, 2099, 2432, 2619, 2639, 3273], "timestamp": 1773719041.2178266, "stage": "stage2_combinator"}
{"pair_idx": 0, "source": 1126, "target": 3273, "method": "Min", "model": "gpt-5.4", "scores": {"overall": 72.0}, "raw_response": "JUSTIFICATION: The sequence is broadly coherent as a backward trail through visual analytics and information visualization: it moves from domain-specific visual analysis papers into streaming, movement, anomaly/fault analysis, web-scale visualization, and then older work on scalable browsing, zooming, and hierarchy visualization foundations. What doesn\u2019t work as well is that several adjacent transitions feel thematic rather than strongly causal (e.g., boundary change \u2192 sedimentation \u2192 group movement \u2192 student histories), so the chain reads more like a loose survey of visualization topics than a tightly connected progression.\n\nCOHERENCE_SCORE: 72", "path": [1126, 1194, 1208, 1353, 1541, 1588, 1641, 1824, 1900, 1953, 2065, 2099, 2432, 2619, 2639, 3273], "timestamp": 1773719045.6588075, "stage": "stage2_combinator"}
{"pair_idx": 0, "source": 1126, "target": 3273, "method": "Max", "model": "claude-opus-4-6", "scores": {"overall": 22.0}, "raw_response": "JUSTIFICATION: The sequence starts with boundary change visualization, shifts to data stream/time series visual analytics, then transitions to text/document exploration and information retrieval, finally ending with hierarchy visualization\u2014representing a loose backward chronological tour through visualization research rather than a coherent topical thread. While adjacent documents often share a broad \"visual analytics\" theme, the transitions between sub-topics (e.g., from time series to gun violence data to social media to hotel reviews to text corpora to Wikipedia to web browsing to hierarchies) feel like a random walk through the visualization literature rather than a purposeful progression.\n\nCOHERENCE_SCORE: 22", "path": [1126, 1194, 1208, 1332, 1381, 1387, 1503, 1541, 1554, 1559, 1685, 1726, 1816, 1893, 2099, 2123, 2831, 3142, 3143, 3225, 3273], "timestamp": 1773719053.437147, "stage": "stage2_combinator"}
{"pair_idx": 0, "source": 1126, "target": 3273, "method": "Max", "model": "gpt-5.4", "scores": {"overall": 74.0}, "raw_response": "JUSTIFICATION: The sequence is broadly coherent as a long arc through information visualization and visual analytics: it starts with foundational work on browsing/querying large structured information spaces, moves through text/web/media exploration and semantic retrieval, and ends in domain-specific visual analytics for temporal, spatial, and event data. What doesn\u2019t work as well is the latter half, where the transitions become more opportunistic than tightly causal\u2014jumping across text, sensor, crime, event, time-series, movement, and boundary-change applications with only a general \u201cvisual analytics of complex data\u201d connection.\n\nCOHERENCE_SCORE: 74", "path": [1126, 1194, 1208, 1332, 1381, 1387, 1503, 1541, 1554, 1559, 1685, 1726, 1816, 1893, 2099, 2123, 2831, 3142, 3143, 3225, 3273], "timestamp": 1773719057.9124787, "stage": "stage2_combinator"}
{"pair_idx": 1, "source": 1130, "target": 3508, "method": "GM_bal", "model": "claude-opus-4-6", "scores": {"overall": 18.0}, "raw_response": "JUSTIFICATION: The sequence starts with network security visualization and web analytics (docs 1-7), then awkwardly shifts through participatory visualization and video/spatial contexts (docs 8-9), before transitioning into 3D navigation, immersive environments, and volume rendering (docs 10-20). While the second half has a reasonably coherent progression from spatial navigation to volume rendering to wavelets, the first half's connection to the second is weak, and the overall path from log-entry visualization to wavelet-based volume rendering lacks a clear thematic thread.\n\nCOHERENCE_SCORE: 18", "path": [1130, 1289, 1489, 1509, 1521, 1572, 1677, 1682, 1924, 2036, 2164, 2384, 2833, 2965, 3149, 3250, 3261, 3278, 3306, 3508], "timestamp": 1773719064.2142494, "stage": "stage2_combinator"}
{"pair_idx": 1, "source": 1130, "target": 3508, "method": "GM_bal", "model": "gpt-5.4", "scores": {"overall": 58.0}, "raw_response": "JUSTIFICATION: The sequence has some broad coherence through the general theme of visualization/visual analytics, and the later half forms a reasonably smooth historical thread from wavelet/volume rendering to VR and interactive visualization. However, the first half jumps erratically across application domains (security logs, clickstreams, social networks, uncertain graphs, MRI) with only weak methodological continuity, so the end-to-end progression feels more like a loose topical chain than a logically unfolding path.\n\nCOHERENCE_SCORE: 58", "path": [1130, 1289, 1489, 1509, 1521, 1572, 1677, 1682, 1924, 2036, 2164, 2384, 2833, 2965, 3149, 3250, 3261, 3278, 3306, 3508], "timestamp": 1773719068.193125, "stage": "stage2_combinator"}
{"pair_idx": 1, "source": 1130, "target": 3508, "method": "Quad_bal", "model": "claude-opus-4-6", "scores": {"overall": 18.0}, "raw_response": "JUSTIFICATION: The sequence starts with network security visualization and web analytics (docs 1-5), then shifts to dimensionality reduction and interactive visualization (docs 6-8), before transitioning into 3D/immersive visualization and virtual environments (docs 9-13), and finally settles into volume rendering and data compression (docs 14-21). While the broad theme of \"visualization\" loosely connects all documents, the transitions between sub-topics are often abrupt and feel like the algorithm is simply hopping between loosely related papers, with no coherent narrative from source to target.\n\nCOHERENCE_SCORE: 18", "path": [1130, 1289, 1489, 1509, 1521, 1572, 1677, 1682, 1924, 2036, 2164, 2384, 2833, 2965, 3157, 3175, 3250, 3261, 3278, 3355, 3508], "timestamp": 1773719077.8745735, "stage": "stage2_combinator"}
{"pair_idx": 1, "source": 1130, "target": 3508, "method": "Quad_bal", "model": "gpt-5.4", "scores": {"overall": 58.0}, "raw_response": "JUSTIFICATION: The sequence has a reasonably coherent broad thread through visualization and visual analytics, moving from early volume rendering, virtual/immersive interfaces, and navigation toward later interactive analysis tools and finally multivariate/security analytics. However, many adjacent transitions are weak or opportunistic rather than tightly motivated\u2014e.g., jumps between DNA design, astrophysical navigation, shape spaces, Wordle, MRI repositories, uncertain graphs, and enterprise social networks\u2014so the chain feels thematically related but not logically progressive step by step.\n\nCOHERENCE_SCORE: 58", "path": [1130, 1289, 1489, 1509, 1521, 1572, 1677, 1682, 1924, 2036, 2164, 2384, 2833, 2965, 3157, 3175, 3250, 3261, 3278, 3355, 3508], "timestamp": 1773719082.0005195, "stage": "stage2_combinator"}
{"pair_idx": 1, "source": 1130, "target": 3508, "method": "Min", "model": "claude-opus-4-6", "scores": {"overall": 22.0}, "raw_response": "JUSTIFICATION: The sequence starts with network security visualization and visual analytics topics (docs 1-7), then shifts to general visualization evaluation and techniques (docs 8-11), before transitioning into simulation visualization and real-time rendering (docs 12-16), and finally settles into volume rendering and wavelet-based compression (docs 17-21). While the later half forms a reasonably coherent progression through rendering and volume visualization, the early portion meanders through loosely related visual analytics topics, and the transition from visual analytics to simulation/rendering visualization is weak and feels like two separate chains stitched together.\n\nCOHERENCE_SCORE: 22", "path": [1130, 1158, 1205, 1273, 1279, 1388, 1399, 1417, 1569, 1667, 2018, 2469, 2575, 2790, 2890, 2938, 3077, 3140, 3278, 3355, 3508], "timestamp": 1773719088.9144807, "stage": "stage2_combinator"}
{"pair_idx": 1, "source": 1130, "target": 3508, "method": "Min", "model": "gpt-5.4", "scores": {"overall": 62.0}, "raw_response": "JUSTIFICATION: The sequence is broadly coherent in that it stays within visualization/visual analytics throughout and gradually moves backward from modern interactive VA applications (security, radio, IR, text) to more foundational visualization, simulation, and volume-rendering work. However, many adjacent transitions are weak or opportunistic\u2014jumping across domains like network security, radio analysis, affective sound graphs, tree diagrams, word clouds, and causal animation with little clear conceptual bridge beyond the very general theme of visualization.  \n\nCOHERENCE_SCORE: 62", "path": [1130, 1158, 1205, 1273, 1279, 1388, 1399, 1417, 1569, 1667, 2018, 2469, 2575, 2790, 2890, 2938, 3077, 3140, 3278, 3355, 3508], "timestamp": 1773719093.3776078, "stage": "stage2_combinator"}
{"pair_idx": 1, "source": 1130, "target": 3508, "method": "Max", "model": "claude-opus-4-6", "scores": {"overall": 22.0}, "raw_response": "JUSTIFICATION: The sequence starts with network security visualization and text/document visualization (docs 1-9), then transitions to multivariate data visualization (doc 10), urban/scientific visualization (docs 11-14), meteorological visualization (docs 14-15), and finally drifts into 3D/volume rendering techniques (docs 16-21). While there is a loose thread of \"visualization\" throughout, the progression from security log visualization to volume rendering via wavelet transforms lacks a coherent thematic arc, and the later documents have little topical connection to the earlier ones.\n\nCOHERENCE_SCORE: 22", "path": [1130, 1527, 1529, 1546, 1558, 1593, 1702, 1719, 1828, 1979, 1994, 2005, 2114, 2169, 2778, 2965, 3157, 3175, 3250, 3261, 3508], "timestamp": 1773719100.0779479, "stage": "stage2_combinator"}
{"pair_idx": 1, "source": 1130, "target": 3508, "method": "Max", "model": "gpt-5.4", "scores": {"overall": 61.0}, "raw_response": "JUSTIFICATION: The sequence is fairly coherent as a broad visualization lineage: it starts with security/log visualization, moves through text/document and multivariate visual analytics, then back through general visualization techniques into volume/scientific visualization foundations. What works is the recurring visualization theme, but several transitions are weak or abrupt\u2014especially from security to microblogs/bloggers/tag clouds and later from document/search interfaces to urban/weather/medical volume visualization\u2014so it feels more like a loose thematic chain than a tightly reasoned progression.\n\nCOHERENCE_SCORE: 61", "path": [1130, 1527, 1529, 1546, 1558, 1593, 1702, 1719, 1828, 1979, 1994, 2005, 2114, 2169, 2778, 2965, 3157, 3175, 3250, 3261, 3508], "timestamp": 1773719104.7998173, "stage": "stage2_combinator"}
{"pair_idx": 2, "source": 1044, "target": 2534, "method": "GM_bal", "model": "claude-opus-4-6", "scores": {"overall": 18.0}, "raw_response": "JUSTIFICATION: The sequence begins with urban visual analytics, transitions through various visualization and interactive analysis tools (documents 2-6), then shifts to biological visualization (7-9), and finally drifts into scientific volume visualization, 3D point data, particle visualization, and geometric algorithms (10-14). While adjacent papers often share loose thematic connections (e.g., visualization), the overall trajectory from city image analysis to curve-skeletons and isosurface reconstruction lacks a coherent narrative arc, and the later documents feel disconnected from the earlier ones.\n\nCOHERENCE_SCORE: 18", "path": [1044, 1058, 1074, 1099, 1168, 1191, 1213, 1236, 1801, 2162, 2182, 2193, 2225, 2534], "timestamp": 1773719112.7978716, "stage": "stage2_combinator"}
{"pair_idx": 2, "source": 1044, "target": 2534, "method": "GM_bal", "model": "gpt-5.4", "scores": {"overall": 63.0}, "raw_response": "JUSTIFICATION: The sequence is fairly coherent within visualization/visual analytics, especially through the 2013\u20132014 run of papers on interactive analysis, rankings, sets, and biological/genomic visualization. However, the transitions become weak toward the older papers, where it shifts from bioinformatics visualization to mass spectrometry, volume/astronomy/FTMS visualization, and then geometric skeletons/isosurfaces, which feels more like a broad field crawl than a tight logical progression.\n\nCOHERENCE_SCORE: 63", "path": [1044, 1058, 1074, 1099, 1168, 1191, 1213, 1236, 1801, 2162, 2182, 2193, 2225, 2534], "timestamp": 1773719117.7661664, "stage": "stage2_combinator"}
{"pair_idx": 2, "source": 1044, "target": 2534, "method": "Min", "model": "claude-opus-4-6", "scores": {"overall": 18.0}, "raw_response": "JUSTIFICATION: The sequence starts with city visual analysis, shifts to interactive visualization tools (documents 2-4), then transitions to tangible/haptic 3D interfaces (5-7), and finally drifts into volume rendering and geometric processing (8-10). While there are local connections between adjacent pairs (e.g., interactive visualization links 2-4, haptic/tangible interaction links 5-7), the overall trajectory from urban visual analytics to medial axis transforms and isosurface reconstruction lacks a coherent thematic progression.\n\nCOHERENCE_SCORE: 18", "path": [1044, 1047, 1069, 1079, 1202, 2149, 2359, 2398, 2527, 2534], "timestamp": 1773719130.0071523, "stage": "stage2_combinator"}
{"pair_idx": 2, "source": 1044, "target": 2534, "method": "Min", "model": "gpt-5.4", "scores": {"overall": 46.0}, "raw_response": "JUSTIFICATION: The sequence has a loose throughline around visualization and interaction, especially from documents 2\u20137, where it moves from interactive visualization to direct manipulation, tangible interfaces, and haptics. However, the start is weakly connected to the rest, and the final steps shift abruptly into volume rendering, shape simplification, and isosurface reconstruction without a clear logical progression from the earlier user-interaction focus.\n\nCOHERENCE_SCORE: 46", "path": [1044, 1047, 1069, 1079, 1202, 2149, 2359, 2398, 2527, 2534], "timestamp": 1773719133.984733, "stage": "stage2_combinator"}
{"pair_idx": 2, "source": 1044, "target": 2534, "method": "Max", "model": "claude-opus-4-6", "scores": {"overall": 22.0}, "raw_response": "JUSTIFICATION: The sequence starts with urban visual analytics and regression models, transitions reasonably through information-theoretic visualization and interactive visual analysis frameworks, but then drifts into simulation steering, volume exploration, molecular surfaces, and finally isosurface reconstruction\u2014topics that are increasingly disconnected from the starting point. The middle portion (documents 3-6) has reasonable thematic continuity around interactive multivariate visual analysis, but the endpoints are poorly connected and the overall progression lacks a clear unified thread.\n\nCOHERENCE_SCORE: 22", "path": [1044, 1182, 1198, 1356, 1424, 1618, 1882, 1916, 2029, 2534], "timestamp": 1773719140.285485, "stage": "stage2_combinator"}
{"pair_idx": 2, "source": 1044, "target": 2534, "method": "Max", "model": "gpt-5.4", "scores": {"overall": 68.0}, "raw_response": "JUSTIFICATION: The sequence is fairly coherent in the middle, progressing from visual analytics for simulation, parameter tuning, and integration of statistical computing toward broader multivariate/regression modeling and finally an application to city attribute prediction. However, the early steps from geometric/scientific visualization of molecular surfaces and volumes into simulation steering are somewhat weak and domain-shifting, so the overall chain feels only moderately smooth rather than tightly connected end to end.  \nCOHERENCE_SCORE: 68", "path": [1044, 1182, 1198, 1356, 1424, 1618, 1882, 1916, 2029, 2534], "timestamp": 1773719144.2129977, "stage": "stage2_combinator"}
{"pair_idx": 3, "source": 466, "target": 2743, "method": "GM_bal", "model": "claude-opus-4-6", "scores": {"overall": 15.0}, "raw_response": "JUSTIFICATION: The sequence starts with topological data analysis, loosely transitions through molecular visualization and biological networks, then pivots to climate/health analytics, and finally drifts into surveillance, virtual environments, and sports visualization. While adjacent pairs sometimes share thin connections (e.g., biological visualization, or spatiotemporal analysis), the overall trajectory from topological data structures to sports motion trajectories lacks a coherent thematic or methodological thread, feeling more like a random walk through visualization research.\n\nCOHERENCE_SCORE: 15", "path": [466, 496, 848, 1028, 1801, 1854, 1869, 1909, 1929, 2014, 2343, 2743], "timestamp": 1773719150.990022, "stage": "stage2_combinator"}
{"pair_idx": 3, "source": 466, "target": 2743, "method": "GM_bal", "model": "gpt-5.4", "scores": {"overall": 48.0}, "raw_response": "JUSTIFICATION: The sequence has a loose through-line of visualization and interactive analysis, moving from topology-based scientific visualization into biological applications and then broader visual analytics of spatiotemporal, surveillance, and video/trajectory data. However, many adjacent transitions are weak or domain-hopping rather than conceptually incremental\u2014especially from topological data structures to molecular surfaces, and later across biology, climate, public health, evacuation, security video, virtual environments, and sports\u2014so it feels more like a chain by broad field than a tightly coherent progression.\n\nCOHERENCE_SCORE: 48", "path": [466, 496, 848, 1028, 1801, 1854, 1869, 1909, 1929, 2014, 2343, 2743], "timestamp": 1773719155.4415095, "stage": "stage2_combinator"}
{"pair_idx": 3, "source": 466, "target": 2743, "method": "Quad_bal", "model": "claude-opus-4-6", "scores": {"overall": 18.0}, "raw_response": "JUSTIFICATION: The sequence starts with topological analysis of simulations, transitions through molecular visualization and biological data analysis, then pivots to climate/health surveillance, and ends with visualization of human behavior and sports\u2014a very loose thematic thread of \"visualization\" but lacking meaningful conceptual progression, with several abrupt topic shifts (especially from biology to climate to building monitoring to sports).\nCOHERENCE_SCORE: 18", "path": [466, 492, 507, 1028, 1801, 1854, 1869, 1909, 1995, 2343, 2743], "timestamp": 1773719163.2349377, "stage": "stage2_combinator"}
{"pair_idx": 3, "source": 466, "target": 2743, "method": "Quad_bal", "model": "gpt-5.4", "scores": {"overall": 52.0}, "raw_response": "JUSTIFICATION: The sequence has a reasonable visual-analytics thread\u2014interactive analysis of complex, often spatiotemporal data, especially in biology/molecular science, links items 1\u20136 fairly well. However, it then jumps awkwardly across unrelated application domains (climate, syndromic surveillance, living spaces, virtual environments, sports) with weak step-to-step continuity, so the overall progression feels more like a loose tour of visualization papers than a coherent path.\n\nCOHERENCE_SCORE: 52", "path": [466, 492, 507, 1028, 1801, 1854, 1869, 1909, 1995, 2343, 2743], "timestamp": 1773719167.526164, "stage": "stage2_combinator"}
{"pair_idx": 3, "source": 466, "target": 2743, "method": "Min", "model": "claude-opus-4-6", "scores": {"overall": 15.0}, "raw_response": "JUSTIFICATION: The sequence starts with topological/multi-scale scientific visualization, loosely transitions through labeling and dimensionality reduction to visual analytics, then shifts to spatiotemporal data monitoring before ending with sports visualization\u2014a domain completely unrelated to the starting point. The connections between consecutive documents are often tenuous (e.g., labeling in biology to shape-preserving star coordinates, or StarCraft visualization to soccer analysis), and the overall arc lacks a coherent thematic progression.\n\nCOHERENCE_SCORE: 15", "path": [466, 492, 507, 584, 592, 629, 653, 654, 657, 733, 1175, 2743], "timestamp": 1773719174.3065314, "stage": "stage2_combinator"}
{"pair_idx": 3, "source": 466, "target": 2743, "method": "Min", "model": "gpt-5.4", "scores": {"overall": 56.0}, "raw_response": "JUSTIFICATION: The sequence is moderately coherent in that most papers fall under visualization/visual analytics and several adjacent links are plausible through shared themes like multiscale analysis, labeling, scatterplots, and spatiotemporal/trajectory data. However, it drifts quite a bit across subareas\u2014from topology and molecular/biological visualization to dimensionality reduction, labeling/active learning, anomaly detection, games, and finally sports analytics\u2014so the progression feels more like a broad chain of visualization topics than a tight logical path.\n\nCOHERENCE_SCORE: 56", "path": [466, 492, 507, 584, 592, 629, 653, 654, 657, 733, 1175, 2743], "timestamp": 1773719179.2606409, "stage": "stage2_combinator"}
{"pair_idx": 3, "source": 466, "target": 2743, "method": "Max", "model": "claude-opus-4-6", "scores": {"overall": 12.0}, "raw_response": "JUSTIFICATION: The sequence loosely connects papers in the broad domain of interactive visualization and visual analytics, but there is no clear thematic or methodological progression from source to target. The transitions between documents feel arbitrary\u2014jumping from superlevel set analysis to genome visualization to planetary surfaces to lighting design to video games to hurricane analysis to sports trajectories\u2014with the only commonality being that they all involve some form of visualization.\n\nCOHERENCE_SCORE: 12", "path": [466, 492, 714, 947, 1107, 1494, 1607, 1620, 1776, 1995, 2743], "timestamp": 1773719186.2738912, "stage": "stage2_combinator"}
{"pair_idx": 3, "source": 466, "target": 2743, "method": "Max", "model": "gpt-5.4", "scores": {"overall": 56.0}, "raw_response": "JUSTIFICATION: The sequence is loosely coherent as a chain of visualization papers, moving through interactive analysis of simulations, multiscale/spatiotemporal exploration, design and geometry tools, feature/view selection, and finally domain applications like genomics, hurricanes, buildings, and sports. However, many adjacent transitions are weak and feel driven more by broad \u201cvisualization\u201d similarity than by a clear topical progression, with noticeable jumps in domain and task (e.g., biological scale visualization to planetary surfaces, then lighting design).  \nCOHERENCE_SCORE: 56", "path": [466, 492, 714, 947, 1107, 1494, 1607, 1620, 1776, 1995, 2743], "timestamp": 1773719191.0148246, "stage": "stage2_combinator"}
{"pair_idx": 4, "source": 87, "target": 3536, "method": "GM_bal", "model": "claude-opus-4-6", "scores": {"overall": 22.0}, "raw_response": "JUSTIFICATION: The sequence starts with time-frequency visualization and spatiotemporal urban analytics, then drifts through various visual analytics applications (fairness, safety, model comparison), before transitioning into mobile/embedded/tangible visualization and eventually settling into a chronologically descending path through physical/immersive 3D visualization and medical imaging. While there are local connections between adjacent papers (e.g., mobile visualization links, tangible interfaces, immersive VR, medical visualization), the overall trajectory lacks a coherent thematic thread from source to target, feeling more like a random walk through the visualization literature with loosely connected hops.\n\nCOHERENCE_SCORE: 22", "path": [87, 112, 128, 349, 380, 391, 487, 539, 553, 677, 760, 959, 1202, 2277, 2833, 2965, 3157, 3175, 3385, 3536], "timestamp": 1773719199.2582328, "stage": "stage2_combinator"}
{"pair_idx": 4, "source": 87, "target": 3536, "method": "GM_bal", "model": "gpt-5.4", "scores": {"overall": 63.0}, "raw_response": "JUSTIFICATION: The sequence has a reasonably coherent long-range thread around visualization, interaction, and evaluation, moving from early medical/VR and haptic interfaces through tangible/mobile displays to modern visual analytics applications. However, many adjacent transitions are weak or abrupt\u2014especially the jumps among fairness, vehicle safety, electrical engines, urban analytics, and radio signals\u2014so it feels more like a broad topical chain within visualization research than a tightly logical progression.\n\nCOHERENCE_SCORE: 63", "path": [87, 112, 128, 349, 380, 391, 487, 539, 553, 677, 760, 959, 1202, 2277, 2833, 2965, 3157, 3175, 3385, 3536], "timestamp": 1773719203.3877118, "stage": "stage2_combinator"}
{"pair_idx": 4, "source": 87, "target": 3536, "method": "Min", "model": "claude-opus-4-6", "scores": {"overall": 18.0}, "raw_response": "JUSTIFICATION: The sequence starts with time-frequency visualization and transitions through spatiotemporal/environmental visual analytics, then shifts to high-dimensional data exploration and tabular/embedded visualizations, before drifting into 3D navigation, immersive environments, and finally older volume/medical visualization work. While there are local topical connections between adjacent papers, the overall trajectory lacks a coherent thematic arc\u2014it essentially wanders from signal visualization through data analytics to immersive/volume rendering with no clear logical progression from source to target.\n\nCOHERENCE_SCORE: 18", "path": [87, 112, 226, 372, 444, 464, 597, 709, 754, 789, 1066, 1096, 1160, 1961, 2036, 2164, 2384, 2833, 2965, 3157, 3163, 3175, 3250, 3286, 3536], "timestamp": 1773719210.2800584, "stage": "stage2_combinator"}
{"pair_idx": 4, "source": 87, "target": 3536, "method": "Min", "model": "gpt-5.4", "scores": {"overall": 52.0}, "raw_response": "JUSTIFICATION: The sequence has a loose visualization/visual analytics backbone, moving from recent work on time-varying and multidimensional data toward older interaction and volume/VR visualization papers. However, many adjacent transitions are weak or abrupt\u2014especially from urban/environmental analytics to high-dimensional ranking/tabular methods, and later from information visualization/navigation widgets into VR, haptics, and medical/scientific visualization\u2014so it feels more like a broad thematic drift than a tightly coherent progression.\n\nCOHERENCE_SCORE: 52", "path": [87, 112, 226, 372, 444, 464, 597, 709, 754, 789, 1066, 1096, 1160, 1961, 2036, 2164, 2384, 2833, 2965, 3157, 3163, 3175, 3250, 3286, 3536], "timestamp": 1773719214.2836494, "stage": "stage2_combinator"}
{"pair_idx": 4, "source": 87, "target": 3536, "method": "Max", "model": "claude-opus-4-6", "scores": {"overall": 15.0}, "raw_response": "JUSTIFICATION: The sequence starts reasonably with temporal event/sequence visualization topics (documents 1-6), then transitions through social media/text visualization (7-13), but then drifts into increasingly unrelated territory\u2014multivariate data visualization, urban visualization, atmospheric/meteorological visualization, and finally volume rendering and medical ultrasound, losing any coherent thematic thread. The path from radio signal time-frequency analysis to 4D medical ultrasound visualization lacks a meaningful narrative arc, connected only by the broadest notion of \"visualization.\"\n\nCOHERENCE_SCORE: 15", "path": [87, 303, 361, 682, 766, 882, 1398, 1475, 1558, 1631, 1702, 1719, 1828, 1979, 1994, 2005, 2114, 2169, 2778, 2965, 3157, 3175, 3201, 3223, 3312, 3536], "timestamp": 1773719220.678256, "stage": "stage2_combinator"}
{"pair_idx": 4, "source": 87, "target": 3536, "method": "Max", "model": "gpt-5.4", "scores": {"overall": 42.0}, "raw_response": "JUSTIFICATION: The sequence has a plausible local thread around visualizing temporal sequences, streams, and document/social-media data from items 1\u201313, but it becomes increasingly incoherent after that, drifting into very broad multivariate visualization and then unrelated scientific/medical volume rendering papers. Overall it reads more like a loose chain of shared visualization keywords than a meaningful progression from radio-signal abstractions to medical ultrasound.  \nCOHERENCE_SCORE: 42", "path": [87, 303, 361, 682, 766, 882, 1398, 1475, 1558, 1631, 1702, 1719, 1828, 1979, 1994, 2005, 2114, 2169, 2778, 2965, 3157, 3175, 3201, 3223, 3312, 3536], "timestamp": 1773719225.5852, "stage": "stage2_combinator"}
{"pair_idx": 5, "source": 871, "target": 2543, "method": "GM_bal", "model": "claude-opus-4-6", "scores": {"overall": 12.0}, "raw_response": "JUSTIFICATION: The sequence starts with visualization cognition and analytics papers (docs 1-6) but then drifts into increasingly unrelated domain-specific visualization applications (protein complexes, volume rendering, galaxy structures, finite element models, weather) with no clear logical thread connecting successive documents beyond the broad umbrella of \"visualization.\" The progression from source to target lacks a coherent thematic or methodological narrative.\nCOHERENCE_SCORE: 12", "path": [871, 873, 894, 907, 915, 1005, 1801, 2162, 2182, 2423, 2543], "timestamp": 1773719231.6671903, "stage": "stage2_combinator"}
{"pair_idx": 5, "source": 871, "target": 2543, "method": "GM_bal", "model": "gpt-5.4", "scores": {"overall": 42.0}, "raw_response": "JUSTIFICATION: The sequence has a weak broad theme of visualization and analytic support tools, and some adjacent links are plausible (e.g., visual analytics, causality, time-series, multivariate/volume data). However, it lacks a clear logical progression, with several abrupt domain jumps\u2014from visualization cognition to trust, text classification, species distribution, proteomics, astronomy, finite elements, and weather\u2014so the path feels more like a loose topical chain than a coherent narrative.  \nCOHERENCE_SCORE: 42", "path": [871, 873, 894, 907, 915, 1005, 1801, 2162, 2182, 2423, 2543], "timestamp": 1773719236.3990836, "stage": "stage2_combinator"}
{"pair_idx": 5, "source": 871, "target": 2543, "method": "Quad_bal", "model": "claude-opus-4-6", "scores": {"overall": 12.0}, "raw_response": "JUSTIFICATION: The sequence begins with visualization research papers from 2015 that share loose thematic connections (memorability, eye tracking, personal data visualization, digital humanities visualization, causal reasoning, time-series), but after document 6-7 the sequence drifts into increasingly unrelated scientific visualization topics (species distribution, protein mass spectrometry, volumetric data, galaxy structures, finite element models, weather visualization) with no clear logical progression connecting consecutive documents beyond the broad umbrella of \"visualization.\" The path from source to target feels like a random walk through visualization literature rather than a coherent narrative.\n\nCOHERENCE_SCORE: 12", "path": [871, 895, 897, 900, 907, 915, 1005, 1801, 2162, 2182, 2423, 2543], "timestamp": 1773719242.9443598, "stage": "stage2_combinator"}
{"pair_idx": 5, "source": 871, "target": 2543, "method": "Quad_bal", "model": "gpt-5.4", "scores": {"overall": 42.0}, "raw_response": "JUSTIFICATION: The sequence starts with a reasonably coherent cluster around visualization, perception, and interaction in 2015, but the links are mostly broad topical similarity rather than a clear step-by-step progression, and it becomes quite abrupt when jumping from personal/poetic/causal/time-series visualization to species models, proteomics, volume data, astronomy, finite elements, and weather. Overall it shares the umbrella theme of visualization, but the transitions are weak and the chronology reverses sharply at the end, so the path feels more like a loose collection than a meaningful chain.\n\nCOHERENCE_SCORE: 42", "path": [871, 895, 897, 900, 907, 915, 1005, 1801, 2162, 2182, 2423, 2543], "timestamp": 1773719247.7407975, "stage": "stage2_combinator"}
{"pair_idx": 5, "source": 871, "target": 2543, "method": "Min", "model": "claude-opus-4-6", "scores": {"overall": 18.0}, "raw_response": "JUSTIFICATION: The sequence starts with visualization research on memorability and eye tracking, then loosely drifts through various visualization application domains (personal data, poetry, causal reasoning, time-series, epidemics, ocean models, simulation ensembles, nuclear science, particle simulations, weather). While all documents relate to visualization broadly, the transitions between consecutive papers are mostly thematic jumps with only superficial connections, and there is no clear logical or narrative progression from source to target.\n\nCOHERENCE_SCORE: 18", "path": [871, 895, 897, 900, 907, 915, 961, 1118, 1119, 1334, 2193, 2543], "timestamp": 1773719253.6620662, "stage": "stage2_combinator"}
{"pair_idx": 5, "source": 871, "target": 2543, "method": "Min", "model": "gpt-5.4", "scores": {"overall": 43.0}, "raw_response": "JUSTIFICATION: The sequence has a weakly plausible broad theme of visualization/visual analytics, and the later half forms a somewhat coherent path through simulation, spatiotemporal analysis, and scientific visualization. However, the early steps jump erratically across recognition, eye tracking, personal memories, poetry, causality, and time-series without clear document-to-document continuity, so the progression feels driven more by shared venue/topic area than by a logical chain.\n\nCOHERENCE_SCORE: 43", "path": [871, 895, 897, 900, 907, 915, 961, 1118, 1119, 1334, 2193, 2543], "timestamp": 1773719257.9585757, "stage": "stage2_combinator"}
{"pair_idx": 5, "source": 871, "target": 2543, "method": "Max", "model": "claude-opus-4-6", "scores": {"overall": 20.0}, "raw_response": "JUSTIFICATION: The sequence starts coherently with documents 1-6 focusing on perception and cognition in visualization design, but then drifts significantly through information theory, statistical computing integration, parameter tuning, simulation analysis, and weather visualization\u2014topics that share only a loose connection to \"visualization\" as a broad field. The progression from perceptual studies to applied visualization systems lacks logical intermediate steps and the final documents have little thematic connection to the starting point.\nCOHERENCE_SCORE: 20", "path": [871, 892, 958, 1060, 1090, 1137, 1198, 1356, 1424, 1618, 2543], "timestamp": 1773719264.0326395, "stage": "stage2_combinator"}
{"pair_idx": 5, "source": 871, "target": 2543, "method": "Max", "model": "gpt-5.4", "scores": {"overall": 58.0}, "raw_response": "JUSTIFICATION: The sequence is moderately coherent because many papers cluster around empirical studies of visualization perception and data display design, then broaden into interactive visual analytics and multivariate/simulation exploration. However, several transitions are weak or abrupt\u2014especially the jump from cognitive/perceptual visualization studies to statistical computing, image segmentation, simulation tuning, and finally weather visualization\u2014so the chain feels more like a loose topical neighborhood than a clear step-by-step progression.\n\nCOHERENCE_SCORE: 58", "path": [871, 892, 958, 1060, 1090, 1137, 1198, 1356, 1424, 1618, 2543], "timestamp": 1773719268.409287, "stage": "stage2_combinator"}
{"pair_idx": 6, "source": 769, "target": 2756, "method": "GM_bal", "model": "claude-opus-4-6", "scores": {"overall": 12.0}, "raw_response": "JUSTIFICATION: The sequence starts coherently (documents 1-6 form a reasonable progression through data cubes, visual analytics, and high-dimensional data exploration), but then rapidly degenerates after document 7, jumping erratically from cross-filtered queries to Wordle, video visualization, shape navigation, astrophysical environments, handheld displays, and finally to subdivision surfaces and skeletons\u2014topics with no meaningful logical progression connecting them to each other or back to the source/target themes.\n\nCOHERENCE_SCORE: 12", "path": [769, 794, 1240, 1406, 1428, 1572, 1677, 1682, 1924, 2036, 2164, 2277, 2537, 2647, 2663, 2723, 2756], "timestamp": 1773719275.4527655, "stage": "stage2_combinator"}
{"pair_idx": 6, "source": 769, "target": 2756, "method": "GM_bal", "model": "gpt-5.4", "scores": {"overall": 42.0}, "raw_response": "JUSTIFICATION: The sequence has a loose visualization/HCI thread\u2014moving from big-data visual analytics through high-dimensional exploration into broader interaction, navigation, and 3D visualization topics\u2014but many adjacent steps feel weak or abrupt, especially the jumps from multidimensional analytics to text visualization, then to video, shape-space navigation, medical visualization, and finally geometric interference detection. Overall it reads more like a broad corpus walk through visualization-related papers than a logically chained progression where each document clearly motivates the next.\n\nCOHERENCE_SCORE: 42", "path": [769, 794, 1240, 1406, 1428, 1572, 1677, 1682, 1924, 2036, 2164, 2277, 2537, 2647, 2663, 2723, 2756], "timestamp": 1773719281.8529453, "stage": "stage2_combinator"}
{"pair_idx": 6, "source": 769, "target": 2756, "method": "Quad_bal", "model": "claude-opus-4-6", "scores": {"overall": 12.0}, "raw_response": "JUSTIFICATION: The sequence starts with data visualization topics (documents 1-5) but then drifts through increasingly tangential connections\u2014graph visualization, video visualization, ambient displays, display walls, VR navigation, and finally subdivision surfaces\u2014showing no coherent thematic progression from source to target. The connections between consecutive documents are mostly superficial (sharing broad \"visualization\" or \"interaction\" keywords) rather than forming a meaningful intellectual pathway.\nCOHERENCE_SCORE: 12", "path": [769, 829, 1185, 1200, 1259, 1295, 1357, 1422, 1619, 2164, 2277, 2537, 2647, 2663, 2723, 2756], "timestamp": 1773719289.7029471, "stage": "stage2_combinator"}
{"pair_idx": 6, "source": 769, "target": 2756, "method": "Quad_bal", "model": "gpt-5.4", "scores": {"overall": 46.0}, "raw_response": "JUSTIFICATION: The sequence has a loose high-level theme of visualization and interaction, and some local links work reasonably well (e.g., graph/set/faceted data exploration, then broader visual analytics and navigation). However, it is not a strongly coherent progression: several transitions are abrupt or domain-shifting (from big-data visual exploration to neuroscience, report layout, video visualization, energy feedback, and then VR/medical geometry), so the chain feels more like topical co-membership in visualization than a logical step-by-step path.\n\nCOHERENCE_SCORE: 46", "path": [769, 829, 1185, 1200, 1259, 1295, 1357, 1422, 1619, 2164, 2277, 2537, 2647, 2663, 2723, 2756], "timestamp": 1773719294.494102, "stage": "stage2_combinator"}
{"pair_idx": 6, "source": 769, "target": 2756, "method": "Min", "model": "claude-opus-4-6", "scores": {"overall": 22.0}, "raw_response": "JUSTIFICATION: The sequence starts with data visualization and analytics (documents 1-7), which is reasonably coherent, but then drifts into scientific visualization of physical simulations (8), neuroimaging surface visualization (9), surface parameterization (10), and finally subdivision surfaces for interference detection (11), representing a gradual but poorly motivated shift from data analytics to computational geometry. The transitions between individual documents are often only loosely connected by broad themes like \"visualization\" or \"scientific computing,\" and the overall arc from real-time data exploration to subdivision-surface interference detection lacks a coherent narrative.\n\nCOHERENCE_SCORE: 22", "path": [769, 829, 907, 920, 961, 1118, 1119, 1334, 1391, 1464, 2756], "timestamp": 1773719301.9044027, "stage": "stage2_combinator"}
{"pair_idx": 6, "source": 769, "target": 2756, "method": "Min", "model": "gpt-5.4", "scores": {"overall": 54.0}, "raw_response": "JUSTIFICATION: The sequence is loosely coherent through broad themes of visual analytics, visualization, and analysis of complex or large scientific data, and several adjacent pairs connect reasonably via interactive analytics or simulation/ensemble visualization. However, it drifts across quite different problem domains and methods without a strong step-by-step conceptual bridge, especially in the later jump from domain-specific scientific visualization and surface analysis to geometric parameterization and subdivision-surface interference detection.  \nCOHERENCE_SCORE: 54", "path": [769, 829, 907, 920, 961, 1118, 1119, 1334, 1391, 1464, 2756], "timestamp": 1773719305.8161247, "stage": "stage2_combinator"}
{"pair_idx": 6, "source": 769, "target": 2756, "method": "Max", "model": "claude-opus-4-6", "scores": {"overall": 12.0}, "raw_response": "JUSTIFICATION: The sequence starts with data visualization, loosely transitions through glyph and 3D visualization topics, then drifts into simulation-based design, subsurface modeling, flow analysis, and finally lands on subdivision surfaces\u2014a topic with little connection to either the source or target. The intermediate steps lack a clear logical progression, with many jumps between loosely related visualization subfields, and the final document on subdivision surfaces feels completely disconnected from the preceding chain.\nCOHERENCE_SCORE: 12", "path": [769, 833, 868, 1107, 1212, 1363, 1368, 1377, 1382, 1384, 2756], "timestamp": 1773719312.8389027, "stage": "stage2_combinator"}
{"pair_idx": 6, "source": 769, "target": 2756, "method": "Max", "model": "gpt-5.4", "scores": {"overall": 46.0}, "raw_response": "JUSTIFICATION: The sequence loosely holds together around interactive visualization and analysis of complex 3D/scientific data, with several adjacent papers on glyphs, vector fields, simulation/design exploration, and geoscience modeling providing some local coherence. However, the path is quite jumpy across subtopics and application domains, and the final leap to a 2001 paper on subdivision-surface interference detection feels especially disconnected from the preceding terrain/volume-analysis papers, so the overall progression is only moderately coherent.\n\nCOHERENCE_SCORE: 46", "path": [769, 833, 868, 1107, 1212, 1363, 1368, 1377, 1382, 1384, 2756], "timestamp": 1773719317.897784, "stage": "stage2_combinator"}
{"pair_idx": 7, "source": 805, "target": 2798, "method": "GM_bal", "model": "claude-opus-4-6", "scores": {"overall": 28.0}, "raw_response": "JUSTIFICATION: The sequence starts coherently with visualization design tools and methodologies (documents 1-4), then shifts to casual/everyday visualization before devolving into a loosely connected series of older visualization papers that seem linked only by the broad topic of \"visualization\" rather than any specific thematic thread. The progression from source to target lacks a clear logical narrative beyond sharing the general visualization domain.\nCOHERENCE_SCORE: 28", "path": [805, 884, 1603, 1706, 1959, 2079, 2438, 2452, 2457, 2588, 2798], "timestamp": 1773719324.4815533, "stage": "stage2_combinator"}
{"pair_idx": 7, "source": 805, "target": 2798, "method": "GM_bal", "model": "gpt-5.4", "scores": {"overall": 56.0}, "raw_response": "JUSTIFICATION: The sequence is loosely coherent around visualization design and practice, moving from modern workflows and sketching into specific visualization design studies and then broader conceptual pieces. However, several transitions are weak or opaque\u2014especially the unexplained \u201cBricolage\u201d entry and the jumps among map legends, software visualization, business visualization, and symposium visualization\u2014so it feels more like a topical cluster than a clear logical progression.\n\nCOHERENCE_SCORE: 56", "path": [805, 884, 1603, 1706, 1959, 2079, 2438, 2452, 2457, 2588, 2798], "timestamp": 1773719328.896082, "stage": "stage2_combinator"}
{"pair_idx": 7, "source": 805, "target": 2798, "method": "Min", "model": "claude-opus-4-6", "scores": {"overall": 30.0}, "raw_response": "JUSTIFICATION: The sequence starts coherently with visualization design tools and methodologies (documents 1-3), then shifts to analyst workspaces and specific visualization systems (documents 4-8), loosely connected by the theme of information visualization. However, the progression from design methodology to specific visualization contest entries and prototypes feels like a drift through loosely related InfoVis papers rather than a purposeful chain, and the final document on composition of visualization paradigms only weakly connects to the starting point about iterating between tools.\n\nCOHERENCE_SCORE: 30", "path": [805, 884, 1269, 1535, 2079, 2428, 2452, 2457, 2798], "timestamp": 1773719335.2427983, "stage": "stage2_combinator"}
{"pair_idx": 7, "source": 805, "target": 2798, "method": "Min", "model": "gpt-5.4", "scores": {"overall": 52.0}, "raw_response": "JUSTIFICATION: The sequence is loosely coherent around information visualization design and tools: it starts with visualization creation/editing, moves into sketching and interaction design, then into sensemaking workspaces and several visualization systems/examples. What doesn\u2019t work is that the later steps become a fairly generic list of unrelated visualization projects (especially items 5\u20138), with weak explicit links between consecutive documents and no strong cumulative progression to the final paper on composing visualization paradigms.\n\nCOHERENCE_SCORE: 52", "path": [805, 884, 1269, 1535, 2079, 2428, 2452, 2457, 2798], "timestamp": 1773719339.166392, "stage": "stage2_combinator"}
{"pair_idx": 7, "source": 805, "target": 2798, "method": "Max", "model": "claude-opus-4-6", "scores": {"overall": 25.0}, "raw_response": "JUSTIFICATION: The sequence starts with visualization design tools and workflows, which loosely connects through design methodologies and visualization design studies, but the progression becomes increasingly tenuous\u2014moving from design tools to map legends to software visualization to collaborative visualization to casual visualization to historical overviews, with no clear thematic thread tying the full chain together beyond the broad umbrella of \"information visualization.\"\nCOHERENCE_SCORE: 25", "path": [805, 884, 1603, 1706, 1708, 1959, 2410, 2452, 2798], "timestamp": 1773719344.5820272, "stage": "stage2_combinator"}
{"pair_idx": 7, "source": 805, "target": 2798, "method": "Max", "model": "gpt-5.4", "scores": {"overall": 68.0}, "raw_response": "JUSTIFICATION: The sequence is broadly coherent because all documents concern information visualization design, use, and practice, and it moves plausibly from modern visualization creation workflows back through sketching, specific design studies, collaboration/casual visualization, and earlier foundational visualization work. What doesn\u2019t work as well is that several transitions are topic-loose rather than clearly progressive\u2014e.g., from sketching methodology to map legends to software visualization to collaboration\u2014so the chain feels more like a shared-area grouping than a tight logical path.\n\nCOHERENCE_SCORE: 68", "path": [805, 884, 1603, 1706, 1708, 1959, 2410, 2452, 2798], "timestamp": 1773719349.1843762, "stage": "stage2_combinator"}
{"pair_idx": 8, "source": 955, "target": 2689, "method": "GM_bal", "model": "claude-opus-4-6", "scores": {"overall": 25.0}, "raw_response": "JUSTIFICATION: The sequence starts coherently with visualization frameworks and declarative/interactive visualization tools (docs 1-7), but then drifts through loosely connected topics\u2014GUI widgets, astrophysical navigation, handheld displays, 2D/3D registration, medical visualization, and motion estimation\u2014with increasingly tenuous connections between consecutive documents. The overall progression lacks a clear thematic arc from source to target, relying mostly on the broad umbrella of \"visualization\" rather than meaningful topical transitions.\n\nCOHERENCE_SCORE: 25", "path": [955, 1567, 1678, 1680, 1746, 1806, 1823, 1961, 2164, 2277, 2537, 2647, 2663, 2689], "timestamp": 1773719355.9259753, "stage": "stage2_combinator"}
{"pair_idx": 8, "source": 955, "target": 2689, "method": "GM_bal", "model": "gpt-5.4", "scores": {"overall": 52.0}, "raw_response": "JUSTIFICATION: The sequence has a loose thematic thread around visualization systems, interaction, and visual analytics, and several mid-sequence links (e.g., declarative/mashup/platform tools for interactive visualization) fit reasonably well. However, it jumps abruptly between framework design, interface studies, navigation/VR, and then older 2D/3D medical and volume-visualization papers without a clear stepwise progression, so the overall path feels more like a broad topical cluster than a coherent chain.\n\nCOHERENCE_SCORE: 52", "path": [955, 1567, 1678, 1680, 1746, 1806, 1823, 1961, 2164, 2277, 2537, 2647, 2663, 2689], "timestamp": 1773719360.050991, "stage": "stage2_combinator"}
{"pair_idx": 8, "source": 955, "target": 2689, "method": "Min", "model": "claude-opus-4-6", "scores": {"overall": 22.0}, "raw_response": "JUSTIFICATION: The sequence starts coherently with visualization frameworks and declarative/interactive visualization tools (docs 1-6), but then drifts through loosely connected topics\u2014visual analytics interfaces, video visualization, astrophysical navigation, handheld displays, and finally medical 3D visualization and motion estimation\u2014losing thematic coherence significantly in the second half with only tenuous \"visualization\" as a common thread.\nCOHERENCE_SCORE: 22", "path": [955, 1567, 1678, 1680, 1746, 1755, 1823, 1924, 2164, 2277, 2537, 2647, 2689], "timestamp": 1773719367.1431239, "stage": "stage2_combinator"}
{"pair_idx": 8, "source": 955, "target": 2689, "method": "Min", "model": "gpt-5.4", "scores": {"overall": 58.0}, "raw_response": "JUSTIFICATION: The sequence is loosely coherent around visualization systems, interaction, and visual analytics, with several reasonable local transitions (e.g., framework/language/platform/mashup/dashboard themes and earlier 2D/3D interaction work). However, it jumps inconsistently between subtopics like medical volume analysis, VR/navigation, video visualization, interface evaluation, and collaborative dashboards, so the end-to-end progression feels more like a broad topical cluster than a clear logical chain.\n\nCOHERENCE_SCORE: 58", "path": [955, 1567, 1678, 1680, 1746, 1755, 1823, 1924, 2164, 2277, 2537, 2647, 2689], "timestamp": 1773719371.0843592, "stage": "stage2_combinator"}
{"pair_idx": 8, "source": 955, "target": 2689, "method": "Max", "model": "claude-opus-4-6", "scores": {"overall": 22.0}, "raw_response": "JUSTIFICATION: The sequence begins coherently with visualization frameworks and toolkits (documents 1-4), but then drifts through loosely connected application-specific visualization papers, eventually ending on volume data and tensor visualization topics that have little connection to the starting theme. The transitions between individual documents are often tenuous, relying only on the broad umbrella of \"visualization\" rather than a clear thematic or logical progression.\nCOHERENCE_SCORE: 22", "path": [955, 1260, 1402, 1499, 1568, 1667, 1670, 1826, 1829, 1901, 1922, 2001, 2081, 2137, 2199, 2222, 2307, 2449, 2662, 2689], "timestamp": 1773719377.1233199, "stage": "stage2_combinator"}
{"pair_idx": 8, "source": 955, "target": 2689, "method": "Max", "model": "gpt-5.4", "scores": {"overall": 58.0}, "raw_response": "JUSTIFICATION: The sequence has a plausible high-level thread around visualization systems, toolkits, and interactive visual analytics, with some reasonable links such as query-driven visualization leading into multidimensional analysis and later toolkit/framework papers. However, it is quite uneven: several jumps are driven more by broad topic overlap than by a clear conceptual progression, and the chronology runs backward overall while mixing application-specific case studies with general frameworks in a way that weakens coherence.\n\nCOHERENCE_SCORE: 58", "path": [955, 1260, 1402, 1499, 1568, 1667, 1670, 1826, 1829, 1901, 1922, 2001, 2081, 2137, 2199, 2222, 2307, 2449, 2662, 2689], "timestamp": 1773719381.3863015, "stage": "stage2_combinator"}
{"pair_idx": 9, "source": 1184, "target": 2872, "method": "GM_bal", "model": "claude-opus-4-6", "scores": {"overall": 20.0}, "raw_response": "JUSTIFICATION: The sequence starts coherently (documents 1-3) with a clear theme of beyond-desktop visualization and physical interaction, but then drifts significantly\u2014document 4 bridges to ambient visualization, and documents 5-8 shift progressively into 3D visualization, haptic rendering, mesh extraction, and medical imaging surface reconstruction, which have little connection to the original theme or to each other beyond being loosely in \"visualization.\"\n\nCOHERENCE_SCORE: 20", "path": [1184, 1204, 1241, 2505, 2537, 2539, 2717, 2872], "timestamp": 1773719387.8434792, "stage": "stage2_combinator"}
{"pair_idx": 9, "source": 1184, "target": 2872, "method": "GM_bal", "model": "gpt-5.4", "scores": {"overall": 48.0}, "raw_response": "JUSTIFICATION: The first three documents form a coherent cluster around beyond-desktop, embodied interaction, proxemics, and spatial sensemaking in visualization, but the sequence then jumps abruptly backward into older work on ambient visualization, 2D/3D mental registration, haptic volume exploration, and mesh/surface extraction with only weak topical continuity. Overall, it starts as a strong HCI/visualization progression but loses coherence in the second half as it shifts toward technical scientific visualization and geometry processing without a clear bridging logic.\n\nCOHERENCE_SCORE: 48", "path": [1184, 1204, 1241, 2505, 2537, 2539, 2717, 2872], "timestamp": 1773719391.9044144, "stage": "stage2_combinator"}
{"pair_idx": 9, "source": 1184, "target": 2872, "method": "Min", "model": "claude-opus-4-6", "scores": {"overall": 12.0}, "raw_response": "JUSTIFICATION: The sequence starts with interaction models for visualizations and ambient information visualization, which share a thematic link, then transitions to zooming/panning in 2D spaces, which is tangentially related. However, the jump to multiresolution feature extraction on meshes and then to scanline surfacing from planar contours represents a sharp departure from the visualization interaction theme into computational geometry/mesh processing, with no meaningful narrative thread connecting the full sequence.\nCOHERENCE_SCORE: 12", "path": [1184, 2505, 2506, 2717, 2872], "timestamp": 1773719399.6917188, "stage": "stage2_combinator"}
{"pair_idx": 9, "source": 1184, "target": 2872, "method": "Min", "model": "gpt-5.4", "scores": {"overall": 43.0}, "raw_response": "JUSTIFICATION: The sequence has a loose visualization/HCI-to-graphics thread\u2014beyond-desktop visualization to ambient visualization to navigation in large visual spaces\u2014but it then shifts rather abruptly into geometric feature extraction and finally medical surface reconstruction, which weakens the step-by-step logical continuity. Overall it feels more like a broad drift across adjacent areas of visualization and graphics than a clearly motivated progression from source to target.\n\nCOHERENCE_SCORE: 43", "path": [1184, 2505, 2506, 2717, 2872], "timestamp": 1773719405.1956265, "stage": "stage2_combinator"}
{"pair_idx": 9, "source": 1184, "target": 2872, "method": "Max", "model": "claude-opus-4-6", "scores": {"overall": 18.0}, "raw_response": "JUSTIFICATION: The sequence starts coherently with documents about interaction models and visualization techniques (docs 1-7), but then drifts into increasingly specialized and loosely connected scientific visualization topics (genomic rearrangements, crystal structures, evolutionary morphing, mass spectrometry, tensor fields, contour surfacing), where the only common thread is that they all involve \"visualization\" in some broad sense. The progression lacks a clear thematic arc and the later documents seem connected only by the generic topic of scientific visualization rather than by meaningful conceptual links.\n\nCOHERENCE_SCORE: 18", "path": [1184, 1241, 1298, 1302, 1303, 1313, 1373, 1428, 1620, 1923, 2199, 2222, 2307, 2449, 2662, 2720, 2872], "timestamp": 1773719411.451663, "stage": "stage2_combinator"}
{"pair_idx": 9, "source": 1184, "target": 2872, "method": "Max", "model": "gpt-5.4", "scores": {"overall": 42.0}, "raw_response": "JUSTIFICATION: The sequence is broadly coherent only at the very high level of \u201cinteractive/scientific visualization,\u201d with a few locally plausible transitions such as beyond-desktop interaction \u2192 spatial organization/sensemaking \u2192 multi-touch exhibit, and later tensor/vector/medical visualization topics near the end. However, many adjacent jumps are weak or arbitrary\u2014especially from biological taxonomy/glyphs to generic chart overlays, then to medical interfaces, genomic rearrangements, crystal structures, evolutionary morphing, mass spectrometry, and cortical waves\u2014so it does not form a strong logical progression.\n\nCOHERENCE_SCORE: 42", "path": [1184, 1241, 1298, 1302, 1303, 1313, 1373, 1428, 1620, 1923, 2199, 2222, 2307, 2449, 2662, 2720, 2872], "timestamp": 1773719416.0571306, "stage": "stage2_combinator"}
{"pair_idx": 10, "source": 21, "target": 2665, "method": "GM_bal", "model": "claude-opus-4-6", "scores": {"overall": 30.0}, "raw_response": "JUSTIFICATION: The sequence starts with graph layout algorithms and transitions through network visualization and set visualization, which is reasonably connected through documents 1-5. However, the shift from set visualization (document 5) to ranking data visualization (document 6), then to geo-spatial point visualization (document 7), and finally to cartograms (document 8) represents a series of loosely related jumps that lack a clear logical progression, connected only by the broad umbrella of \"information visualization.\"\n\nCOHERENCE_SCORE: 30", "path": [21, 160, 276, 1083, 1408, 1872, 2151, 2665], "timestamp": 1773719422.1516418, "stage": "stage2_combinator"}
{"pair_idx": 10, "source": 21, "target": 2665, "method": "GM_bal", "model": "gpt-5.4", "scores": {"overall": 64.0}, "raw_response": "JUSTIFICATION: The sequence is moderately coherent around information visualization and especially graph/set/network layout: 2022\u21922021\u21922020\u21922014\u21922011 forms a sensible chain from graph layout to layered layouts, set visualization, and evaluations of node-link/group techniques. It becomes much weaker from 2011\u21922008\u21922006\u21922002, where the topic broadens into ranked-data, geospatial point-set, and cartogram visualization without a strong logical bridge beyond the very general theme of visualizing structured data.\n\nCOHERENCE_SCORE: 64", "path": [21, 160, 276, 1083, 1408, 1872, 2151, 2665], "timestamp": 1773719426.901751, "stage": "stage2_combinator"}
{"pair_idx": 10, "source": 21, "target": 2665, "method": "Min", "model": "claude-opus-4-6", "scores": {"overall": 25.0}, "raw_response": "JUSTIFICATION: The sequence starts with graph layout techniques (docs 1-5), then shifts to data grouping and small multiples (docs 6-7), pivots to scatterplot diagnostics and dimension reduction (docs 8-10), and finally moves to geographic visualization including necklace maps and cartograms (docs 11-13). While individual transitions between adjacent documents are somewhat justifiable, the overall trajectory lacks a coherent thematic arc, wandering across several distinct visualization subfields without a clear logical progression from source to target.\n\nCOHERENCE_SCORE: 25", "path": [21, 160, 276, 347, 415, 602, 956, 1104, 1179, 1601, 1672, 2151, 2665], "timestamp": 1773719432.99977, "stage": "stage2_combinator"}
{"pair_idx": 10, "source": 21, "target": 2665, "method": "Min", "model": "gpt-5.4", "scores": {"overall": 63.0}, "raw_response": "JUSTIFICATION: The sequence is fairly coherent in the broad sense that it stays within visualization research and often touches graph/network layout, set/hypergraph, matrix, and multivariate visual encoding, with especially strong local links among the first several graph-layout papers and the final geo-visualization/cartogram papers. What doesn\u2019t work as well is the middle stretch, which jumps from graph layout to grouping, small multiples, scagnostics, scatterplots, and then to geographic visualization without a clear step-by-step conceptual bridge, so the overall progression feels more topical than truly logical.\n\nCOHERENCE_SCORE: 63", "path": [21, 160, 276, 347, 415, 602, 956, 1104, 1179, 1601, 1672, 2151, 2665], "timestamp": 1773719437.432297, "stage": "stage2_combinator"}
{"pair_idx": 10, "source": 21, "target": 2665, "method": "Max", "model": "claude-opus-4-6", "scores": {"overall": 48.0}, "raw_response": "JUSTIFICATION: The sequence follows a reasonable thematic progression from general graph layout techniques to specific spatial visualization methods (treemaps, grid maps, cartograms), all dealing with spatial arrangement and layout algorithms for data visualization. However, the connections between consecutive documents are somewhat loose\u2014each represents a different visualization technique rather than building directly on the previous work\u2014and the chronological jump backward to 2002 at the end feels slightly disjointed.\nCOHERENCE_SCORE: 48", "path": [21, 41, 296, 2665], "timestamp": 1773719443.1648169, "stage": "stage2_combinator"}
{"pair_idx": 10, "source": 21, "target": 2665, "method": "Max", "model": "gpt-5.4", "scores": {"overall": 58.0}, "raw_response": "JUSTIFICATION: The sequence is loosely coherent because all four papers concern spatial/data visualization layout techniques, moving from general graph layout to treemaps, grid maps, and finally cartograms as alternative map-based representations. However, the transitions are fairly weak and broad rather than cumulative or logically specific, with noticeable shifts in visualization paradigm and a backwards jump in time that makes the progression feel more thematic than methodologically connected.  \nCOHERENCE_SCORE: 58", "path": [21, 41, 296, 2665], "timestamp": 1773719446.7778125, "stage": "stage2_combinator"}
{"pair_idx": 11, "source": 747, "target": 3269, "method": "GM_bal", "model": "claude-opus-4-6", "scores": {"overall": 15.0}, "raw_response": "JUSTIFICATION: The sequence starts with specific visualization techniques (storylines, Gantt charts, glyphs) and then drifts through a loosely connected set of visualization papers covering overlays, search interfaces, text exploration, labeling, treemaps, urban visualization, spreadsheets, and information spaces. While all papers relate broadly to information visualization, there is no clear logical progression or thematic thread connecting each consecutive step\u2014the transitions feel like random walks through the visualization literature rather than a purposeful path from source to target.\n\nCOHERENCE_SCORE: 15", "path": [747, 1084, 1302, 1303, 1677, 1719, 1828, 1857, 1867, 1966, 1994, 2943, 3269], "timestamp": 1773719452.836416, "stage": "stage2_combinator"}
{"pair_idx": 11, "source": 747, "target": 3269, "method": "GM_bal", "model": "gpt-5.4", "scores": {"overall": 68.0}, "raw_response": "JUSTIFICATION: The sequence is broadly coherent as a chain through information visualization topics\u2014storyline/layout design, scheduling and workflow visualization, chart-reading aids, search/result exploration, graph labeling, hierarchical/urban visualization, and finally earlier general visual information systems. What works is the consistent visualization theme, but many transitions are weak or generic rather than causally progressive, with several jumps between subdomains (e.g., manufacturing schedules, biological workflows, search interfaces, spreadsheets) that feel more like topical neighborhood than a tight logical path.\n\nCOHERENCE_SCORE: 68", "path": [747, 1084, 1302, 1303, 1677, 1719, 1828, 1857, 1867, 1966, 1994, 2943, 3269], "timestamp": 1773719457.9469328, "stage": "stage2_combinator"}
{"pair_idx": 11, "source": 747, "target": 3269, "method": "Min", "model": "claude-opus-4-6", "scores": {"overall": 28.0}, "raw_response": "JUSTIFICATION: The sequence broadly stays within the information visualization domain, moving from specialized visualization techniques (storylines, Gantt charts, glyphs) through interactive exploration tools (cross-filtered queries, search interfaces) to foundational work on dynamic queries and hierarchy visualization. However, the transitions between individual documents are often loosely connected\u2014each step shares the general theme of visualization but lacks strong topical continuity, and the progression feels more like a random walk through the visualization literature ordered roughly by decreasing date than a coherent argumentative or thematic chain.\n\nCOHERENCE_SCORE: 28", "path": [747, 1084, 1302, 1303, 1677, 1719, 1967, 2549, 2948, 3269], "timestamp": 1773719467.0949557, "stage": "stage2_combinator"}
{"pair_idx": 11, "source": 747, "target": 3269, "method": "Min", "model": "gpt-5.4", "scores": {"overall": 68.0}, "raw_response": "JUSTIFICATION: The sequence is broadly coherent as a path through information visualization and interactive visual analysis, moving from early general systems for exploring complex information spaces toward techniques for querying, search interfaces, chart aids, glyphs, schedules, and finally storyline visualization. What works is the consistent visualization theme, but several transitions feel weak or lateral rather than cumulative\u2014especially the jumps between geographic/search/query systems and later workflow/schedule/storyline papers, which do not form a tightly motivated progression.\n\nCOHERENCE_SCORE: 68", "path": [747, 1084, 1302, 1303, 1677, 1719, 1967, 2549, 2948, 3269], "timestamp": 1773719471.7833874, "stage": "stage2_combinator"}
{"pair_idx": 11, "source": 747, "target": 3269, "method": "Max", "model": "claude-opus-4-6", "scores": {"overall": 22.0}, "raw_response": "JUSTIFICATION: The sequence begins with narrative/storytelling visualization topics (documents 1-4), then shifts to visualization design and evaluation (5-6), then to collaborative/conversational visualization tools (7-8), then to specific contest entries and tools (9-11), and finally to domain analysis and interaction techniques (12-16). While all documents fall within the broad information visualization field, the transitions between individual documents are often loosely connected at best, and the overall progression lacks a clear thematic thread\u2014it reads more like a chronological walk backward through the visualization literature than a coherent topical chain.\n\nCOHERENCE_SCORE: 22", "path": [747, 782, 897, 1404, 1446, 1681, 1806, 1953, 2363, 2439, 2453, 2966, 2967, 3147, 3190, 3269], "timestamp": 1773719478.1840653, "stage": "stage2_combinator"}
{"pair_idx": 11, "source": 747, "target": 3269, "method": "Max", "model": "gpt-5.4", "scores": {"overall": 68.0}, "raw_response": "JUSTIFICATION: The sequence is broadly coherent as a backward tour through information visualization research, moving from narrative/storytelling and authoring toward interaction, design frameworks, and earlier foundational systems. What works is the consistent InfoVis theme, but several adjacent jumps feel weak or only loosely connected (e.g., from storylines to data videos to personal-data mementos, and from contest/paper-history tools to lookmarks), so it reads more like a topical cluster than a tightly motivated progression.\n\nCOHERENCE_SCORE: 68", "path": [747, 782, 897, 1404, 1446, 1681, 1806, 1953, 2363, 2439, 2453, 2966, 2967, 3147, 3190, 3269], "timestamp": 1773719483.4291928, "stage": "stage2_combinator"}
{"pair_idx": 12, "source": 474, "target": 3495, "method": "GM_bal", "model": "claude-opus-4-6", "scores": {"overall": 12.0}, "raw_response": "JUSTIFICATION: The sequence starts with social media bot detection, loosely transitions through visual analytics and anomaly detection, but then drifts through increasingly unrelated topics\u2014cohort construction, causal reasoning, dataset exploration, neuroscience visualization, animation, hardware debugging, superscalar processors, and finally volume rendering/surface particles. While adjacent pairs sometimes share a tenuous \"visual analytics\" connection, the overall trajectory from social spambot labeling to rendering surface-particles lacks any meaningful thematic progression.\n\nCOHERENCE_SCORE: 12", "path": [474, 540, 565, 893, 907, 916, 1078, 1185, 1200, 1259, 1335, 1568, 2018, 2469, 2794, 2954, 3153, 3164, 3175, 3495], "timestamp": 1773719490.1374598, "stage": "stage2_combinator"}
{"pair_idx": 12, "source": 474, "target": 3495, "method": "GM_bal", "model": "gpt-5.4", "scores": {"overall": 58.0}, "raw_response": "JUSTIFICATION: The sequence is loosely coherent as a broad trajectory through visualization and visual analytics: it moves from classic scientific/volume and performance visualization toward interactive analytics for relations, cohorts, causality, anomaly detection, and finally cybersecurity/social spambots. What doesn\u2019t work is that many adjacent transitions are weak or abrupt\u2014jumping across domains like neuroscience, report layout, causality animation, and hardware debugging with only the general theme of visualization connecting them.\n\nCOHERENCE_SCORE: 58", "path": [474, 540, 565, 893, 907, 916, 1078, 1185, 1200, 1259, 1335, 1568, 2018, 2469, 2794, 2954, 3153, 3164, 3175, 3495], "timestamp": 1773719494.4886332, "stage": "stage2_combinator"}
{"pair_idx": 12, "source": 474, "target": 3495, "method": "Quad_bal", "model": "claude-opus-4-6", "scores": {"overall": 14.0}, "raw_response": "JUSTIFICATION: The sequence starts with social spambot detection and anomaly detection in networks/HPC, then drifts through visual analytics topics (cohort construction, causal reasoning, sensemaking) before settling into a long descent through increasingly older and more general scientific visualization papers (volume rendering, CAVE VR, haptic interaction, surface particles). While there is a loose thread of \"visual analytics and visualization,\" the thematic connections between consecutive documents are often tenuous, and the overall progression from social media bot detection to rendering surface particles lacks a coherent narrative arc.\n\nCOHERENCE_SCORE: 14", "path": [474, 540, 565, 893, 907, 916, 975, 1078, 1185, 1200, 1259, 1335, 1568, 2018, 2469, 2697, 2954, 3153, 3164, 3175, 3495], "timestamp": 1773719502.2811773, "stage": "stage2_combinator"}
{"pair_idx": 12, "source": 474, "target": 3495, "method": "Quad_bal", "model": "gpt-5.4", "scores": {"overall": 58.0}, "raw_response": "JUSTIFICATION: The sequence is loosely coherent as a broad progression through interactive visualization and visual analytics, with several adjacent pairs linked by themes like anomaly detection, relational analysis, temporal data, and volume/scientific visualization. However, many transitions are weak or generic rather than logically specific\u2014especially the jumps between social spambots, cybersecurity, HPC call stacks, causal reasoning, reporting/layout, and neuroscience\u2014so it feels more like a chain of papers from the visualization field than a focused conceptual path.\n\nCOHERENCE_SCORE: 58", "path": [474, 540, 565, 893, 907, 916, 975, 1078, 1185, 1200, 1259, 1335, 1568, 2018, 2469, 2697, 2954, 3153, 3164, 3175, 3495], "timestamp": 1773719507.4651096, "stage": "stage2_combinator"}
{"pair_idx": 12, "source": 474, "target": 3495, "method": "Min", "model": "claude-opus-4-6", "scores": {"overall": 18.0}, "raw_response": "JUSTIFICATION: The sequence begins with social media/online education visual analytics, then drifts through general visual analytics and visualization, eventually transitioning to immersive/3D visualization and volume rendering. While adjacent documents often share loose thematic connections (e.g., visual analytics tools, interaction techniques, visualization methods), the overall progression from social spambot detection to rendering surface-particles lacks a coherent narrative thread, and the path appears to be primarily a chronological walk backward through loosely related visualization research rather than a meaningful topical chain.\n\nCOHERENCE_SCORE: 18", "path": [474, 619, 784, 990, 1018, 1058, 1197, 1511, 1645, 1681, 1706, 1823, 1924, 2036, 2164, 2384, 2833, 2965, 3157, 3163, 3175, 3250, 3495], "timestamp": 1773719513.992117, "stage": "stage2_combinator"}
{"pair_idx": 12, "source": 474, "target": 3495, "method": "Min", "model": "gpt-5.4", "scores": {"overall": 46.0}, "raw_response": "JUSTIFICATION: The sequence has some local coherence through broad visualization/HCI themes\u2014especially around visual analytics, interaction, and immersive/medical/scientific visualization in the older papers\u2014but the early transitions are weak and feel topic-jumpy (social spambots \u2192 online education \u2192 MOOCs \u2192 taxi GPS \u2192 observational studies), suggesting similarity at the methodological level rather than a clear logical progression. Overall it reads more like a loose chain across the visualization field than a strongly motivated path from source to target.\n\nCOHERENCE_SCORE: 46", "path": [474, 619, 784, 990, 1018, 1058, 1197, 1511, 1645, 1681, 1706, 1823, 1924, 2036, 2164, 2384, 2833, 2965, 3157, 3163, 3175, 3250, 3495], "timestamp": 1773719519.073249, "stage": "stage2_combinator"}
{"pair_idx": 12, "source": 474, "target": 3495, "method": "Max", "model": "claude-opus-4-6", "scores": {"overall": 18.0}, "raw_response": "JUSTIFICATION: The sequence starts with social media/web analytics topics and gradually drifts through text/document visualization into general scientific visualization, eventually ending at flow rendering\u2014a topic completely unrelated to the starting point. While adjacent documents often share loose connections (e.g., visualization as a broad theme), the overall progression lacks a coherent thematic thread and appears to simply walk backward through time across increasingly unrelated visualization subfields.\n\nCOHERENCE_SCORE: 18", "path": [474, 1120, 1289, 1439, 1475, 1558, 1631, 1702, 1719, 1828, 1979, 1994, 2005, 2114, 2169, 2778, 2965, 3157, 3175, 3201, 3495], "timestamp": 1773719525.7330437, "stage": "stage2_combinator"}
{"pair_idx": 12, "source": 474, "target": 3495, "method": "Max", "model": "gpt-5.4", "scores": {"overall": 54.0}, "raw_response": "JUSTIFICATION: The sequence has some local coherence around visual analytics and text/document-focused systems (search, clickstreams, microblogs, sentiment, spambots), but it is undermined by major chronological disorder and a weak long-range transition from early scientific/meteorological/volume visualization papers into later document and social media analytics. Overall it feels like two loosely related threads\u2014general visualization methods and document/text analytics\u2014stitched together rather than a clean logical progression.\n\nCOHERENCE_SCORE: 54", "path": [474, 1120, 1289, 1439, 1475, 1558, 1631, 1702, 1719, 1828, 1979, 1994, 2005, 2114, 2169, 2778, 2965, 3157, 3175, 3201, 3495], "timestamp": 1773719530.366933, "stage": "stage2_combinator"}
{"pair_idx": 13, "source": 510, "target": 3112, "method": "GM_bal", "model": "claude-opus-4-6", "scores": {"overall": 28.0}, "raw_response": "JUSTIFICATION: The sequence starts with flow visualization and Lagrangian coherent structures, transitions through vortex extraction and vector field topology, then shifts to scalar field topology (Morse-Smale complexes, critical points), and finally drifts into isosurface extraction, mesh simplification, and polygonal model simplification. While adjacent documents generally share some topical overlap, the overall trajectory from fluid flow visualization to polygonal mesh simplification lacks a unified theme, and the second half feels like a loosely connected chain of computational geometry/visualization papers rather than a coherent progression.\n\nCOHERENCE_SCORE: 28", "path": [510, 585, 938, 992, 1263, 1484, 1485, 1838, 1876, 2275, 2324, 2550, 2681, 2992, 3112], "timestamp": 1773719537.040196, "stage": "stage2_combinator"}
{"pair_idx": 13, "source": 510, "target": 3112, "method": "GM_bal", "model": "gpt-5.4", "scores": {"overall": 58.0}, "raw_response": "JUSTIFICATION: The sequence has a plausible broad theme of scientific visualization and topology-based analysis, moving from recent flow visualization/Lagrangian structure papers into vortex extraction, vector/scalar field topology, Morse-Smale/isosurface methods, and finally mesh simplification. However, the local transitions are often weak or abrupt\u2014especially from FTLE rendering to observer Killing fields, then to superconducting vortices, and later from scalar-field topology to histogram statistics and surface mapping\u2014so it feels more like a loose topical chain than a tightly logical progression.\n\nCOHERENCE_SCORE: 58", "path": [510, 585, 938, 992, 1263, 1484, 1485, 1838, 1876, 2275, 2324, 2550, 2681, 2992, 3112], "timestamp": 1773719541.5941288, "stage": "stage2_combinator"}
{"pair_idx": 13, "source": 510, "target": 3112, "method": "Quad_bal", "model": "claude-opus-4-6", "scores": {"overall": 18.0}, "raw_response": "JUSTIFICATION: The sequence starts coherently with flow visualization topics (documents 1-5), but then drifts through volume visualization and scalar field analysis into increasingly unrelated areas like point set surfaces, mesh data structures, and polygonal simplification, losing any clear thematic thread by the end. The transitions between individual documents are often only tenuously connected (e.g., shared computational geometry vocabulary), and the overall progression from Lyapunov exponents in fluid dynamics to genus-reducing polygon simplification lacks a meaningful narrative arc.\n\nCOHERENCE_SCORE: 18", "path": [510, 585, 938, 992, 1868, 2145, 2643, 2688, 2708, 2745, 2773, 2992, 3112], "timestamp": 1773719548.2551525, "stage": "stage2_combinator"}
{"pair_idx": 13, "source": 510, "target": 3112, "method": "Quad_bal", "model": "gpt-5.4", "scores": {"overall": 46.0}, "raw_response": "JUSTIFICATION: The sequence has a plausible broad arc through scientific visualization\u2014especially flow visualization, vortices, scalar/isosurface methods, and then geometric/data-structure foundations\u2014but many adjacent links feel weak or opportunistic rather than logically progressive. In particular, it jumps from modern Lagrangian flow analysis to observer frames, then to vortices in superconductors, then to generic scalar-field, embedding, point-set, stream-surface, and mesh-simplification papers without a clear step-by-step thematic bridge.\n\nCOHERENCE_SCORE: 46", "path": [510, 585, 938, 992, 1868, 2145, 2643, 2688, 2708, 2745, 2773, 2992, 3112], "timestamp": 1773719552.7365515, "stage": "stage2_combinator"}
{"pair_idx": 13, "source": 510, "target": 3112, "method": "Min", "model": "claude-opus-4-6", "scores": {"overall": 15.0}, "raw_response": "JUSTIFICATION: The sequence begins coherently with flow visualization topics (documents 1-7), but then drifts through increasingly unrelated visualization subtopics\u2014parallel coordinates, volume reformation, spectral analysis, isosurfaces\u2014before ending in surface reconstruction and mesh simplification, which have little connection to the original fluid dynamics theme. The transitions between individual documents are often tenuous, and the overall arc from Lyapunov exponents in fluid flow to polygonal mesh simplification lacks a meaningful logical progression.\n\nCOHERENCE_SCORE: 15", "path": [510, 734, 801, 981, 1340, 1368, 1383, 1510, 1764, 2145, 2643, 2688, 2708, 2745, 2922, 2990, 2992, 3112], "timestamp": 1773719559.93037, "stage": "stage2_combinator"}
{"pair_idx": 13, "source": 510, "target": 3112, "method": "Min", "model": "gpt-5.4", "scores": {"overall": 58.0}, "raw_response": "JUSTIFICATION: The sequence is reasonably coherent in its first half, moving through flow visualization topics (Lagrangian structures, jet streams, jet engines, turbulence, mantle convection) and then more general visualization techniques, but it becomes increasingly loose after that, shifting from scalar/volume/flow methods into geometry processing, cloth animation, and mesh simplification with weak logical transitions. Overall it feels like a plausible path through adjacent visualization/graphics areas rather than a tightly motivated progression from source to target.\n\nCOHERENCE_SCORE: 58", "path": [510, 734, 801, 981, 1340, 1368, 1383, 1510, 1764, 2145, 2643, 2688, 2708, 2745, 2922, 2990, 2992, 3112], "timestamp": 1773719564.593661, "stage": "stage2_combinator"}
{"pair_idx": 13, "source": 510, "target": 3112, "method": "Max", "model": "claude-opus-4-6", "scores": {"overall": 25.0}, "raw_response": "JUSTIFICATION: The sequence starts coherently in flow visualization and vector field topology (documents 1-5), then transitions reasonably into topological analysis of scalar fields (5-10), but then makes a jarring shift from topology-based data structures to surface reconstruction and mesh processing (11-17), which are only loosely connected through shared geometric/computational themes rather than a meaningful conceptual progression from source to target.\n\nCOHERENCE_SCORE: 25", "path": [510, 585, 938, 992, 1263, 1484, 1485, 1978, 2221, 2604, 2688, 2708, 2777, 2813, 2854, 2964, 3112], "timestamp": 1773719570.7691343, "stage": "stage2_combinator"}
{"pair_idx": 13, "source": 510, "target": 3112, "method": "Max", "model": "gpt-5.4", "scores": {"overall": 74.0}, "raw_response": "JUSTIFICATION: The sequence is fairly coherent in a broad visualization/topology sense: it moves from geometric modeling and mesh/surface reconstruction into scalar/vector-field topology, simplification, persistence, and eventually flow visualization and vortex/Lagrangian structure analysis. What doesn\u2019t work as well is the jumpiness in the later steps\u2014especially from general vector-field topology to superconducting flux vortices and then to rotation-invariant and observer-based flow methods\u2014so several transitions feel domain-adjacent rather than tightly motivated.\n\nCOHERENCE_SCORE: 74", "path": [510, 585, 938, 992, 1263, 1484, 1485, 1978, 2221, 2604, 2688, 2708, 2777, 2813, 2854, 2964, 3112], "timestamp": 1773719578.0769718, "stage": "stage2_combinator"}
{"pair_idx": 14, "source": 975, "target": 2602, "method": "GM_bal", "model": "claude-opus-4-6", "scores": {"overall": 20.0}, "raw_response": "JUSTIFICATION: The sequence begins with time-varying volumetric data analysis, drifts through loosely related scientific visualization topics (mineral classification, species distribution models, ocean models, simulation ensembles, molecular surfaces, pore networks), then returns to time-varying data visualization at the end. While all documents fall under the broad umbrella of scientific visualization, the middle documents lack a coherent logical progression, and the transitions between many consecutive pairs (e.g., species distribution models \u2192 ocean model comparison \u2192 simulation ensembles \u2192 molecular surfaces) feel thematically disjointed rather than building a clear narrative.\n\nCOHERENCE_SCORE: 20", "path": [975, 998, 1005, 1118, 1119, 1146, 1325, 1840, 2602], "timestamp": 1773719584.6021037, "stage": "stage2_combinator"}
{"pair_idx": 14, "source": 975, "target": 2602, "method": "GM_bal", "model": "gpt-5.4", "scores": {"overall": 48.0}, "raw_response": "JUSTIFICATION: The sequence has a loose thematic backbone in visualization/visual analytics of scientific, volumetric, and topological data, and the endpoints connect reasonably through feature extraction and analysis of complex spatial datasets. However, several adjacent transitions are weak or abrupt\u2014especially jumps across application domains (minerals, species distributions, ocean models, engineering systems, molecular surfaces) without a clear methodological thread\u2014so it feels more like a topical cluster than a tightly logical progression.\n\nCOHERENCE_SCORE: 48", "path": [975, 998, 1005, 1118, 1119, 1146, 1325, 1840, 2602], "timestamp": 1773719588.4905932, "stage": "stage2_combinator"}
{"pair_idx": 14, "source": 975, "target": 2602, "method": "Quad_bal", "model": "claude-opus-4-6", "scores": {"overall": 20.0}, "raw_response": "JUSTIFICATION: The sequence begins and ends with time-varying volumetric data analysis, providing a loose thematic frame, but the middle documents wander through largely unrelated topics (spinel minerals, species distribution models, colon flattening, molecular surfaces) connected only by tenuous shared methodological elements like comparison/visualization. The transitions between many consecutive documents feel forced, with no clear logical progression from one to the next.\nCOHERENCE_SCORE: 20", "path": [975, 998, 1005, 1118, 1119, 1212, 1253, 1255, 1256, 1262, 1476, 1840, 2602], "timestamp": 1773719594.520269, "stage": "stage2_combinator"}
{"pair_idx": 14, "source": 975, "target": 2602, "method": "Quad_bal", "model": "gpt-5.4", "scores": {"overall": 47.0}, "raw_response": "JUSTIFICATION: The sequence has a loose thematic backbone in scientific visualization, simulation/volume data, and comparative analysis, and the endpoints are reasonably connected through work on time-varying volumetric data and feature tracking. However, many adjacent jumps are weak or abrupt\u2014especially into mineral categorization, species distribution models, molecular surfaces, and colon flattening\u2014so it reads more like a broad topical cluster than a clear logical progression.\n\nCOHERENCE_SCORE: 47", "path": [975, 998, 1005, 1118, 1119, 1212, 1253, 1255, 1256, 1262, 1476, 1840, 2602], "timestamp": 1773719598.7758808, "stage": "stage2_combinator"}
{"pair_idx": 14, "source": 975, "target": 2602, "method": "Min", "model": "claude-opus-4-6", "scores": {"overall": 30.0}, "raw_response": "JUSTIFICATION: The sequence begins with time-varying volumetric data analysis, drifts through several loosely related visualization/visual analytics topics (mineral categorization, species distribution, ocean models, geriatric data), then returns to feature-based scientific data analysis and time-varying volume visualization. While many documents share a broad theme of scientific visualization and comparison, the middle documents (especially 2, 3, 6) represent significant topical jumps, and the overall progression lacks a clear logical thread connecting source to target.\n\nCOHERENCE_SCORE: 30", "path": [975, 998, 1005, 1118, 1201, 1245, 1325, 1476, 1840, 2602], "timestamp": 1773719605.4950047, "stage": "stage2_combinator"}
{"pair_idx": 14, "source": 975, "target": 2602, "method": "Min", "model": "gpt-5.4", "scores": {"overall": 64.0}, "raw_response": "JUSTIFICATION: The sequence is moderately coherent because most papers fall within visual analytics of scientific, spatial, or time-varying data, with recurring themes like feature extraction, topology, comparison, and ensemble analysis. However, the transitions are often application-driven rather than conceptually tight\u2014jumping from volumetric visualization to mineral categorization, species distribution, ocean and CFD ensembles, geriatric spatial data, and pore networks makes the chain feel broad and somewhat loosely connected rather than a clear step-by-step progression.\n\nCOHERENCE_SCORE: 64", "path": [975, 998, 1005, 1118, 1201, 1245, 1325, 1476, 1840, 2602], "timestamp": 1773719611.4301507, "stage": "stage2_combinator"}
{"pair_idx": 14, "source": 975, "target": 2602, "method": "Max", "model": "claude-opus-4-6", "scores": {"overall": 22.0}, "raw_response": "JUSTIFICATION: The sequence starts with time-varying volumetric data analysis, shifts to bicluster/multi-relational visualization, then to rankings and multivariate analysis, detours through statistical computing integration and parameter tuning, moves to simulation steering, and finally loops back to volumetric visualization. While there are local topical connections between adjacent pairs (e.g., multi-relational exploration \u2192 rankings \u2192 multivariate data), the overall path lacks a coherent thematic arc, meandering through disparate visualization subfields before artificially returning to volumetric data at the end.\n\nCOHERENCE_SCORE: 22", "path": [975, 1114, 1124, 1168, 1198, 1356, 1424, 1618, 1882, 1916, 1999, 2602], "timestamp": 1773719619.2887042, "stage": "stage2_combinator"}
{"pair_idx": 14, "source": 975, "target": 2602, "method": "Max", "model": "gpt-5.4", "scores": {"overall": 63.0}, "raw_response": "JUSTIFICATION: The sequence has a plausible high-level thread around visual analytics of complex, often multivariate or volumetric data, moving from early volume tracking and exploration toward interactive analysis, parameter tuning, and later graph/bicluster/ranking-based analytic frameworks. However, several transitions are fairly loose\u2014especially the jump from medical/scientific volume visualization to drug discovery, rankings, and bicluster visualization\u2014so the chain feels more like a broad topical neighborhood than a tightly logical progression.\n\nCOHERENCE_SCORE: 63", "path": [975, 1114, 1124, 1168, 1198, 1356, 1424, 1618, 1882, 1916, 1999, 2602], "timestamp": 1773719623.6550503, "stage": "stage2_combinator"}
{"pair_idx": 15, "source": 957, "target": 3099, "method": "GM_bal", "model": "claude-opus-4-6", "scores": {"overall": 12.0}, "raw_response": "JUSTIFICATION: The sequence starts with social media analytics, transitions through visual analytics and network analysis, then shifts to general visualization taxonomy and simulation visualization, and finally drifts into polygonal simplification and terrain rendering\u2014topics with little connection to the starting point. While adjacent documents sometimes share loose thematic links (e.g., visualization as a broad umbrella), the overall progression lacks a coherent narrative thread, meandering from social media demographics to polygon mesh simplification.\n\nCOHERENCE_SCORE: 12", "path": [957, 1068, 1070, 1110, 1114, 1185, 1259, 1335, 1568, 2018, 2469, 2575, 2790, 2890, 2930, 2991, 2992, 3099], "timestamp": 1773719630.74177, "stage": "stage2_combinator"}
{"pair_idx": 15, "source": 957, "target": 3099, "method": "GM_bal", "model": "gpt-5.4", "scores": {"overall": 54.0}, "raw_response": "JUSTIFICATION: The sequence has a plausible broad thread of visualization/visual analytics, moving from social-media and high-dimensional analytic systems into more general visualization frameworks and then further back into simulation, geometric rendering, and mesh simplification. However, many adjacent transitions are weak or abrupt\u2014especially from demographic/emotion/social analytics to policing/network/bicluster work, and later from dynamic visualization taxonomies to simulation and then low-level graphics papers\u2014so it feels more like a shared field lineage than a tight logical progression.\n\nCOHERENCE_SCORE: 54", "path": [957, 1068, 1070, 1110, 1114, 1185, 1259, 1335, 1568, 2018, 2469, 2575, 2790, 2890, 2930, 2991, 2992, 3099], "timestamp": 1773719635.2584364, "stage": "stage2_combinator"}
{"pair_idx": 15, "source": 957, "target": 3099, "method": "Quad_bal", "model": "claude-opus-4-6", "scores": {"overall": 18.0}, "raw_response": "JUSTIFICATION: The sequence begins with social media analytics, transitions through visual analytics and network analysis, then shifts to general visualization topics, and finally drifts into scientific simulation visualization and geometric mesh simplification\u2014topics with no connection to the original social media theme. While adjacent documents often share a loose \"visualization\" thread, the overall progression lacks a coherent narrative arc and the later documents (terrain rendering, mesh simplification) are thematically disconnected from the starting point.\n\nCOHERENCE_SCORE: 18", "path": [957, 1068, 1070, 1110, 1114, 1185, 1259, 1335, 1568, 2018, 2469, 2575, 2790, 2890, 2930, 2991, 3002, 3099], "timestamp": 1773719642.3094807, "stage": "stage2_combinator"}
{"pair_idx": 15, "source": 957, "target": 3099, "method": "Quad_bal", "model": "gpt-5.4", "scores": {"overall": 58.0}, "raw_response": "JUSTIFICATION: The sequence has a plausible broad thread around visualization and visual analytics, moving from social-media analytics into network/faceted data exploration and then further back into dynamic, simulation, and geometric visualization. However, the early transitions are weak and feel topic-jumpy\u2014especially from demographic/emotion analysis to policing and then to general network/bicluster methods\u2014so the chain is more united by the umbrella field of visualization than by a tight logical progression.\n\nCOHERENCE_SCORE: 58", "path": [957, 1068, 1070, 1110, 1114, 1185, 1259, 1335, 1568, 2018, 2469, 2575, 2790, 2890, 2930, 2991, 3002, 3099], "timestamp": 1773719646.6806977, "stage": "stage2_combinator"}
{"pair_idx": 15, "source": 957, "target": 3099, "method": "Min", "model": "claude-opus-4-6", "scores": {"overall": 12.0}, "raw_response": "JUSTIFICATION: The sequence starts with social media analytics, transitions through various visual analytics applications, then drifts into scientific visualization, flow visualization, and finally polygon simplification\u2014showing a very loose \"visualization\" thread but no meaningful logical progression between most consecutive documents, with several abrupt topic shifts (e.g., from bicluster visualization to hierarchical reports, or from gravitational ray tracing to transfer functions to polygon simplification).\nCOHERENCE_SCORE: 12", "path": [957, 1068, 1070, 1076, 1105, 1114, 1185, 1259, 1335, 1568, 2018, 2469, 2575, 2786, 2837, 2861, 2918, 2952, 3099], "timestamp": 1773719652.6089678, "stage": "stage2_combinator"}
{"pair_idx": 15, "source": 957, "target": 3099, "method": "Min", "model": "gpt-5.4", "scores": {"overall": 46.0}, "raw_response": "JUSTIFICATION: The sequence has a loose throughline around visualization and visual analytics, moving from social-media/urban analytics into broader visualization methods and then older scientific visualization topics. However, many adjacent transitions are weak or abrupt\u2014especially from demographic/emotion analysis to policing, then into climate, biclustering, report layout, and finally fluid dynamics/physics\u2014so it reads more like a general visualization literature chain than a tightly coherent progression.\n\nCOHERENCE_SCORE: 46", "path": [957, 1068, 1070, 1076, 1105, 1114, 1185, 1259, 1335, 1568, 2018, 2469, 2575, 2786, 2837, 2861, 2918, 2952, 3099], "timestamp": 1773719656.811739, "stage": "stage2_combinator"}
{"pair_idx": 15, "source": 957, "target": 3099, "method": "Max", "model": "claude-opus-4-6", "scores": {"overall": 18.0}, "raw_response": "JUSTIFICATION: The sequence starts coherently with social media visual analytics (docs 1-3), then transitions to general visualization techniques (docs 4-6), but progressively drifts through dimension reduction, volume visualization, and ends at polygonal simplification, with the later connections becoming increasingly tenuous and driven only by surface-level visualization keywords rather than meaningful thematic progression.\nCOHERENCE_SCORE: 18", "path": [957, 1038, 1055, 1114, 1124, 1168, 1179, 1186, 1221, 1494, 2222, 2307, 2823, 2882, 3057, 3069, 3085, 3099], "timestamp": 1773719662.6700068, "stage": "stage2_combinator"}
{"pair_idx": 15, "source": 957, "target": 3099, "method": "Max", "model": "gpt-5.4", "scores": {"overall": 56.0}, "raw_response": "JUSTIFICATION: The sequence has some local coherence through broad visualization themes\u2014social media analysis transitions into visual analytics, then into high-dimensional/multi-attribute exploration, and later into more general visualization techniques. However, it becomes increasingly loose and historically regressive in the second half, with several jumps between application domains and visualization subtopics (drug discovery, volume data, mass spectrometry, Hilbert curves, DNA, polygon simplification) that do not form a strong logical chain.\n\nCOHERENCE_SCORE: 56", "path": [957, 1038, 1055, 1114, 1124, 1168, 1179, 1186, 1221, 1494, 2222, 2307, 2823, 2882, 3057, 3069, 3085, 3099], "timestamp": 1773719667.306151, "stage": "stage2_combinator"}
{"pair_idx": 16, "source": 957, "target": 2975, "method": "GM_bal", "model": "claude-opus-4-6", "scores": {"overall": 18.0}, "raw_response": "JUSTIFICATION: The sequence starts with social media demographics and activity recognition (docs 1-3), then shifts to model comparison and visual analytics for ensembles (docs 4-7), and finally drifts into volume rendering and ray tracing (docs 8-11). While there are locally reasonable transitions between adjacent pairs (e.g., visual analytics connects docs 4-7, and volume visualization connects docs 8-11), the overall trajectory from demographic analysis to multi-resolution ray tracing lacks a coherent thematic arc, with at least two major topic shifts.\n\nCOHERENCE_SCORE: 18", "path": [957, 966, 967, 1005, 1118, 1119, 1212, 1253, 1254, 1739, 2975], "timestamp": 1773719674.5080125, "stage": "stage2_combinator"}
{"pair_idx": 16, "source": 957, "target": 2975, "method": "GM_bal", "model": "gpt-5.4", "scores": {"overall": 56.0}, "raw_response": "JUSTIFICATION: The sequence has a reasonably coherent broad visual-analytics/visualization thread, moving from user-generated demographic analysis through activity recognition, cohort/event analysis, environmental and engineering model comparison, and finally into core volume rendering and ray-tracing techniques. However, several transitions are weak and feel corpus-driven rather than conceptually motivated\u2014especially the jumps from social-media demographics to activity recognition, from healthcare cohorts to species distribution models, and from application-focused visual analytics into older low-level rendering papers.  \nCOHERENCE_SCORE: 56", "path": [957, 966, 967, 1005, 1118, 1119, 1212, 1253, 1254, 1739, 2975], "timestamp": 1773719679.3286066, "stage": "stage2_combinator"}
{"pair_idx": 16, "source": 957, "target": 2975, "method": "Min", "model": "claude-opus-4-6", "scores": {"overall": 22.0}, "raw_response": "JUSTIFICATION: The sequence starts with social media demographics and activity recognition (docs 1-3), then shifts to model comparison and topology (docs 4-7), and finally settles into volume visualization and rendering (docs 8-12). While the latter half forms a reasonable progression through scientific visualization techniques, the early documents on demographics, activity recognition, and healthcare timelines have only a tenuous connection (visual analytics broadly), making the overall path from source to target feel like it drifts through loosely related topics rather than forming a coherent narrative.\n\nCOHERENCE_SCORE: 22", "path": [957, 966, 967, 1005, 1118, 1119, 1334, 1391, 1450, 1463, 1739, 2975], "timestamp": 1773719685.8568606, "stage": "stage2_combinator"}
{"pair_idx": 16, "source": 957, "target": 2975, "method": "Min", "model": "gpt-5.4", "scores": {"overall": 58.0}, "raw_response": "JUSTIFICATION: The sequence is moderately coherent in that it stays broadly within visual analytics/scientific visualization, moving from analytics applications (demographics, activity recognition, healthcare, ecology, ocean/engineering) into more technical visualization and volume-rendering methods. However, the early transitions are mostly domain-hopping without a clear conceptual bridge, so the path feels like a loose cluster of visualization papers rather than a tightly logical progression from source to target.\n\nCOHERENCE_SCORE: 58", "path": [957, 966, 967, 1005, 1118, 1119, 1334, 1391, 1450, 1463, 1739, 2975], "timestamp": 1773719689.9169526, "stage": "stage2_combinator"}
{"pair_idx": 16, "source": 957, "target": 2975, "method": "Max", "model": "claude-opus-4-6", "scores": {"overall": 18.0}, "raw_response": "JUSTIFICATION: The sequence starts coherently with social media visualization papers (docs 1-3), then transitions reasonably through multi-dimensional data exploration and visualization (docs 4-9), but then drifts into volume visualization, hardware-accelerated rendering, isosurfacing, and vector field visualization (docs 10-18), which are thematically distant from the source document's focus on demographic/social media analysis. The overall path lacks a clear logical thread connecting source to target, with the second half feeling like a random walk through increasingly unrelated scientific visualization topics.\n\nCOHERENCE_SCORE: 18", "path": [957, 1038, 1055, 1114, 1124, 1168, 1179, 1186, 1221, 1494, 2222, 2307, 2823, 2882, 2912, 2937, 2952, 2975], "timestamp": 1773719696.5651765, "stage": "stage2_combinator"}
{"pair_idx": 16, "source": 957, "target": 2975, "method": "Max", "model": "gpt-5.4", "scores": {"overall": 52.0}, "raw_response": "JUSTIFICATION: The sequence is moderately coherent in a broad visualization-methods sense: it starts with social-media visual analytics, transitions into more general multivariate/high-dimensional visual analysis, and then drifts further back into scientific visualization techniques. What works is the shared umbrella of visualization and multidimensional data analysis, but what doesn\u2019t is the weak local continuity across several jumps\u2014especially from social media to biclustering/drug discovery and later into vector fields/ray tracing\u2014so it feels more like a chain of loosely related visualization papers than a tight logical progression.\n\nCOHERENCE_SCORE: 52", "path": [957, 1038, 1055, 1114, 1124, 1168, 1179, 1186, 1221, 1494, 2222, 2307, 2823, 2882, 2912, 2937, 2952, 2975], "timestamp": 1773719701.6258445, "stage": "stage2_combinator"}
{"pair_idx": 17, "source": 831, "target": 3567, "method": "GM_bal", "model": "claude-opus-4-6", "scores": {"overall": 15.0}, "raw_response": "JUSTIFICATION: The sequence starts coherently (documents 1-3 share blood flow visualization), but then rapidly drifts through loosely related topics\u2014small animal imaging, biomechanical motion, holographic displays, geodesics, Hilbert curves, and parallel coordinates\u2014connected only by the vague thread of \"scientific visualization.\" The progression from source to target lacks a meaningful thematic or logical arc beyond belonging to the broad visualization field.\nCOHERENCE_SCORE: 15", "path": [831, 936, 1594, 1621, 1729, 2465, 2577, 2689, 2866, 2912, 3057, 3200, 3238, 3421, 3567], "timestamp": 1773719708.1871133, "stage": "stage2_combinator"}
{"pair_idx": 17, "source": 831, "target": 3567, "method": "GM_bal", "model": "gpt-5.4", "scores": {"overall": 62.0}, "raw_response": "JUSTIFICATION: The sequence works reasonably well as a broad visualization lineage: it starts with medical blood-flow visualization, stays in time-varying biomedical imaging and motion analysis for several steps, then broadens into more general volume, vector-field, and multidimensional visualization foundations. What doesn\u2019t work is that several transitions are quite loose or domain-shifting\u2014especially from cerebral aneurysm flow to small-animal imaging, then to lizard evolution, holography, geodesics, and Hilbert curves\u2014so it feels more like a chain of visualization-related papers than a tightly logical progression.\n\nCOHERENCE_SCORE: 62", "path": [831, 936, 1594, 1621, 1729, 2465, 2577, 2689, 2866, 2912, 3057, 3200, 3238, 3421, 3567], "timestamp": 1773719713.0041237, "stage": "stage2_combinator"}
{"pair_idx": 17, "source": 831, "target": 3567, "method": "Quad_bal", "model": "claude-opus-4-6", "scores": {"overall": 20.0}, "raw_response": "JUSTIFICATION: The sequence starts coherently (documents 1-4 progress logically through blood flow and vessel visualization), but then diverges sharply at document 5 (industrial metal-artifact reduction) and continues drifting through loosely related volume visualization topics before ending in general multi-dimensional data visualization techniques from the 1990s. The connection from medical vessel visualization to industrial CT to haptic 4D exploration to parallel coordinates lacks a coherent thematic thread beyond the very broad umbrella of \"visualization.\"\n\nCOHERENCE_SCORE: 20", "path": [831, 936, 1349, 1480, 1488, 1657, 1839, 1998, 2296, 3238, 3421, 3567], "timestamp": 1773719719.5697825, "stage": "stage2_combinator"}
{"pair_idx": 17, "source": 831, "target": 3567, "method": "Quad_bal", "model": "gpt-5.4", "scores": {"overall": 63.0}, "raw_response": "JUSTIFICATION: The sequence is fairly coherent through the first half: it stays centered on medical/vascular volume and flow visualization, moving naturally among blood flow, vessel walls, transfer functions, and tubular flow. It becomes much less coherent from the industrial CT/artifact reduction paper onward, then broadens into generic volume, illustrative, and finally abstract multidimensional visualization papers, so the later transitions feel like topic drift rather than a tight logical progression.\n\nCOHERENCE_SCORE: 63", "path": [831, 936, 1349, 1480, 1488, 1657, 1839, 1998, 2296, 3238, 3421, 3567], "timestamp": 1773719723.4373405, "stage": "stage2_combinator"}
{"pair_idx": 17, "source": 831, "target": 3567, "method": "Min", "model": "claude-opus-4-6", "scores": {"overall": 25.0}, "raw_response": "JUSTIFICATION: The sequence starts coherently with documents 1-4 focused on vascular/blood flow visualization, but then progressively drifts through generic medical image processing (5-7), geometric visualization (8), and finally into general-purpose visualization techniques (9-12) that have little connection to the original vascular hemodynamics topic. The transition from domain-specific medical visualization to abstract multi-dimensional visualization methods lacks logical coherence and feels like a random walk through visualization literature connected only by the broad \"visualization\" umbrella.\n\nCOHERENCE_SCORE: 25", "path": [831, 1193, 1434, 1898, 2558, 2835, 2849, 2866, 2912, 3238, 3421, 3567], "timestamp": 1773719730.5392966, "stage": "stage2_combinator"}
{"pair_idx": 17, "source": 831, "target": 3567, "method": "Min", "model": "gpt-5.4", "scores": {"overall": 71.0}, "raw_response": "JUSTIFICATION: The sequence is reasonably coherent as a broad visualization pipeline: it starts with vascular/hemodynamic medical visualization, steps back through vessel extraction, centerlines, ROIs, and geometric/flow visualization foundations, and ends in classic multidimensional visualization work. What doesn\u2019t work as well is that several transitions are weak or backward in specificity/time\u2014especially from aneurysm visualization to cardiac vortex extraction and from medical imaging papers into generic geodesic/vector-field/multivariate visualization papers\u2014so the chain feels more like a thematic drift than a tightly connected progression.\n\nCOHERENCE_SCORE: 71", "path": [831, 1193, 1434, 1898, 2558, 2835, 2849, 2866, 2912, 3238, 3421, 3567], "timestamp": 1773719735.3429902, "stage": "stage2_combinator"}
{"pair_idx": 17, "source": 831, "target": 3567, "method": "Max", "model": "claude-opus-4-6", "scores": {"overall": 22.0}, "raw_response": "JUSTIFICATION: The sequence starts with medical visualization topics (documents 1-4) but then drifts through increasingly loosely connected visualization techniques, eventually arriving at general-purpose multivariate data visualization methods from the 1990s. While there is a broad thematic umbrella of \"visualization,\" the connections between consecutive documents are often tenuous (e.g., Hilbert curves to wavelet brushing to parallel coordinates), and the overall progression lacks a clear logical narrative from source to target.\n\nCOHERENCE_SCORE: 22", "path": [831, 852, 962, 1262, 1483, 1764, 2186, 2771, 3057, 3200, 3238, 3567], "timestamp": 1773719741.3455548, "stage": "stage2_combinator"}
{"pair_idx": 17, "source": 831, "target": 3567, "method": "Max", "model": "gpt-5.4", "scores": {"overall": 61.0}, "raw_response": "JUSTIFICATION: The sequence is loosely coherent as a broad visualization lineage: it starts with biomedical deformation/hemodynamics visualization, moves through medical image registration and shape/volume comparison, and then transitions into more general visualization techniques and foundational multidimensional methods. What doesn\u2019t work well is the abrupt drift from highly specific biomedical applications to older, generic visualization papers (e.g., Hilbert curves, contour maps, parallel coordinates), so several adjacent steps feel driven more by shared \u201cvisualization\u201d vocabulary than by a strong logical progression.\n\nCOHERENCE_SCORE: 61", "path": [831, 852, 962, 1262, 1483, 1764, 2186, 2771, 3057, 3200, 3238, 3567], "timestamp": 1773719745.2245004, "stage": "stage2_combinator"}
{"pair_idx": 18, "source": 646, "target": 2433, "method": "GM_bal", "model": "claude-opus-4-6", "scores": {"overall": 30.0}, "raw_response": "JUSTIFICATION: The sequence starts with topological analysis of scalar fields, transitions through terrain/surface reconstruction, then shifts to isosurface extraction and mesh quality, ending with volume refinement. While there is a loose thematic thread around scalar field processing and surface/mesh generation, the connections between consecutive documents are often tenuous (e.g., fault displacement terrain to PDE-based surface extraction), and the overall progression lacks a clear logical narrative from source to target.\n\nCOHERENCE_SCORE: 30", "path": [646, 1301, 1384, 1911, 1928, 2392, 2433], "timestamp": 1773719751.2144651, "stage": "stage2_combinator"}
{"pair_idx": 18, "source": 646, "target": 2433, "method": "GM_bal", "model": "gpt-5.4", "scores": {"overall": 52.0}, "raw_response": "JUSTIFICATION: The sequence is loosely coherent around topology/isosurface extraction and surface/mesh processing: TTK naturally relates to topological simplification, and later papers cluster around isosurface, mesh quality, triangulation, and fairing. However, the jumps are uneven\u2014especially from topological simplification to planetary retro-deformation\u2014and the chronology mostly runs backward without a clear methodological progression, so the chain feels more like a broad thematic neighborhood than a tight logical path.\n\nCOHERENCE_SCORE: 52", "path": [646, 1301, 1384, 1911, 1928, 2392, 2433], "timestamp": 1773719755.085574, "stage": "stage2_combinator"}
{"pair_idx": 18, "source": 646, "target": 2433, "method": "Quad_bal", "model": "claude-opus-4-6", "scores": {"overall": 28.0}, "raw_response": "JUSTIFICATION: The sequence starts with topological analysis of scalar fields and moves through surface simplification, then drifts into terrain reconstruction, PDE-based surface extraction, mesh visibility analysis, marching cubes mesh quality, compatible triangulations, and isosurface refinement. While there are loose connections between adjacent papers (e.g., scalar fields, surface/mesh processing), the overall trajectory lacks a coherent thematic progression from source to target, meandering across several loosely related subfields of computational geometry and visualization.\n\nCOHERENCE_SCORE: 28", "path": [646, 1301, 1384, 1911, 1920, 1928, 2392, 2433], "timestamp": 1773719761.6913698, "stage": "stage2_combinator"}
{"pair_idx": 18, "source": 646, "target": 2433, "method": "Quad_bal", "model": "gpt-5.4", "scores": {"overall": 43.0}, "raw_response": "JUSTIFICATION: The sequence is only loosely coherent: it starts with a broad topology/visualization toolkit and briefly connects to scalar-field simplification, but then jumps abruptly into terrain fault reconstruction and shifts into a mostly separate chain of surface extraction, mesh analysis, triangulation, and isosurface fairing. What works is a general scientific visualization / geometry-processing theme, but the step-to-step transitions are weak and the chronology also moves inconsistently backward.\n\nCOHERENCE_SCORE: 43", "path": [646, 1301, 1384, 1911, 1920, 1928, 2392, 2433], "timestamp": 1773719766.3377316, "stage": "stage2_combinator"}
{"pair_idx": 18, "source": 646, "target": 2433, "method": "Min", "model": "claude-opus-4-6", "scores": {"overall": 28.0}, "raw_response": "JUSTIFICATION: The sequence starts with topological analysis of scalar data, moves through isosurface extraction and interpolation, then detours through colon flattening and terrain deformation (which are only loosely connected via surface processing), before returning to mesh/surface extraction topics. While many individual transitions share surface processing or mesh-related themes, the overall path lacks a clear logical progression and includes jarring topical shifts in the middle.\nCOHERENCE_SCORE: 28", "path": [646, 1226, 1256, 1384, 1911, 1920, 1928, 2392, 2433], "timestamp": 1773719772.5336938, "stage": "stage2_combinator"}
{"pair_idx": 18, "source": 646, "target": 2433, "method": "Min", "model": "gpt-5.4", "scores": {"overall": 52.0}, "raw_response": "JUSTIFICATION: The sequence has a loose thematic thread around isosurfaces, meshes, topology, and geometric/scientific visualization, with especially plausible links among the interpolation/isosurface, marching methods, triangulation, and fairing papers. However, it is not very coherent as an ordered progression: it jumps backward in time overall, and transitions like uncertainty in isosurface extraction to colon flattening, or terrain retro-deformation to PDE surface extraction, feel domain-shifted rather than logically incremental.  \nCOHERENCE_SCORE: 52", "path": [646, 1226, 1256, 1384, 1911, 1920, 1928, 2392, 2433], "timestamp": 1773719777.2210147, "stage": "stage2_combinator"}
{"pair_idx": 18, "source": 646, "target": 2433, "method": "Max", "model": "claude-opus-4-6", "scores": {"overall": 30.0}, "raw_response": "JUSTIFICATION: The sequence starts coherently with topological analysis tools and scalar field topology (documents 1-3), but then drifts through surface mappings, contour trees, surface reconstruction, and volume refinement in a way that lacks a clear logical progression\u2014the connections become increasingly tenuous and the thematic thread from topological data analysis dissolves into loosely related geometric processing topics.\nCOHERENCE_SCORE: 30", "path": [646, 1326, 2059, 2275, 2324, 2348, 2433], "timestamp": 1773719782.9370468, "stage": "stage2_combinator"}
{"pair_idx": 18, "source": 646, "target": 2433, "method": "Max", "model": "gpt-5.4", "scores": {"overall": 61.0}, "raw_response": "JUSTIFICATION: The sequence is moderately coherent because most papers are linked by topology-based analysis of scalar fields, isosurfaces, and surface/volume visualization, with the 2017 TTK paper reasonably connecting back to Morse-Smale complexes and earlier topological methods. However, the chronology runs backward and some transitions are weak or abrupt\u2014especially from raster representation to surface mapping, then to noisy surface reconstruction\u2014so it feels more like a loose thematic cluster than a clean logical progression.\n\nCOHERENCE_SCORE: 61", "path": [646, 1326, 2059, 2275, 2324, 2348, 2433], "timestamp": 1773719786.9335527, "stage": "stage2_combinator"}
{"pair_idx": 19, "source": 840, "target": 2579, "method": "GM_bal", "model": "claude-opus-4-6", "scores": {"overall": 35.0}, "raw_response": "JUSTIFICATION: The sequence starts with interactive volumetric rendering, transitions through progressive/interactive visualization techniques, then shifts toward large-scale data exploration and environmental data management, ending with environmental observing system visualization. The first half has a reasonable thread around interactive visualization and rendering, but the pivot from adaptive parameter exploration (doc 5) to DOE environmental management (doc 6) and then coastal observatories (doc 7) feels like a topical shift driven more by loose \"visualization\" connections than a coherent narrative progression.\n\nCOHERENCE_SCORE: 35", "path": [840, 861, 1106, 1261, 1371, 1401, 2579], "timestamp": 1773719793.1877024, "stage": "stage2_combinator"}
{"pair_idx": 19, "source": 840, "target": 2579, "method": "GM_bal", "model": "gpt-5.4", "scores": {"overall": 62.0}, "raw_response": "JUSTIFICATION: The sequence is loosely coherent around interactive visualization of large/spatiotemporal scientific data: it moves from volumetric rendering to printable volume visualization, progressive rendering, large-display/gigapixel viewing, interactive parameter-space exploration, and finally environmental-analysis applications. What doesn\u2019t work well is that several transitions are driven more by broad \u201cvisualization/interactivity\u201d overlap than by a clear methodological lineage, and the chronology jumps backward without forming a strong source-to-target progression.\n\nCOHERENCE_SCORE: 62", "path": [840, 861, 1106, 1261, 1371, 1401, 2579], "timestamp": 1773719797.0504453, "stage": "stage2_combinator"}
{"pair_idx": 19, "source": 840, "target": 2579, "method": "Min", "model": "claude-opus-4-6", "scores": {"overall": 32.0}, "raw_response": "JUSTIFICATION: The sequence starts with interactive volumetric rendering, transitions through volume visualization and animation, then shifts to interactive visualization tools more broadly, and finally lands on environmental data visualization\u2014a loosely connected but somewhat meandering path where the thematic links between consecutive documents (e.g., from camera motion design to cluster exploration, or from environmental management to coastal observatories) are tangential rather than strongly logical progressions.\nCOHERENCE_SCORE: 32", "path": [840, 861, 1253, 1371, 1401, 2579], "timestamp": 1773719803.1626008, "stage": "stage2_combinator"}
{"pair_idx": 19, "source": 840, "target": 2579, "method": "Min", "model": "gpt-5.4", "scores": {"overall": 46.0}, "raw_response": "JUSTIFICATION: The sequence has a plausible broad theme of scientific/volume visualization, especially from volumetric rendering and interaction (1\u20134) into environmental visual analytics (5\u20136), but the transitions are weak and somewhat inconsistent: it jumps from rendering/printing volume data to camera animation, then to cluster exploration, before landing in environmental applications, and it also moves backward in time without a clear conceptual bridge. Overall it feels more like a loose topical chain than a logically progressive path from source to target.\n\nCOHERENCE_SCORE: 46", "path": [840, 861, 1253, 1371, 1401, 2579], "timestamp": 1773719808.0364704, "stage": "stage2_combinator"}
{"pair_idx": 19, "source": 840, "target": 2579, "method": "Max", "model": "claude-opus-4-6", "scores": {"overall": 18.0}, "raw_response": "JUSTIFICATION: The sequence loosely connects through themes of volumetric/large-scale data visualization and multiresolution techniques, but the transitions between individual documents are often tenuous\u2014jumping from photon mapping to volume transformation to hexagonal wavelets to floating-point compression to graph rendering to cluster exploration with no strong logical thread. The overall progression from interactive global illumination to coastal observatory visualization lacks a coherent narrative arc.\nCOHERENCE_SCORE: 18", "path": [840, 856, 1002, 1031, 1287, 1371, 1668, 2579], "timestamp": 1773719813.4999964, "stage": "stage2_combinator"}
{"pair_idx": 19, "source": 840, "target": 2579, "method": "Max", "model": "gpt-5.4", "scores": {"overall": 47.0}, "raw_response": "JUSTIFICATION: The sequence loosely hangs together around visualization and multiscale/interactive handling of large scientific data, with several adjacent links making sense via volume data, compression, level-of-detail, and exploratory visualization. However, the progression is not very tight: it jumps across fairly different subtopics (global illumination, volume transformation, wavelets, compressed arrays, graph rendering, clustering, geometric wavelets, coastal observatories) without a clear step-by-step thematic bridge, so the chain feels more corpus-adjacent than logically developed.\n\nCOHERENCE_SCORE: 47", "path": [840, 856, 1002, 1031, 1287, 1371, 1668, 2579], "timestamp": 1773719817.9837697, "stage": "stage2_combinator"}
{"pair_idx": 20, "source": 387, "target": 3013, "method": "GM_bal", "model": "claude-opus-4-6", "scores": {"overall": 18.0}, "raw_response": "JUSTIFICATION: The sequence starts with machine learning fairness and visual analytics, then loosely transitions through various visualization techniques, but the shift from ML/data analysis (docs 1-5) to scientific visualization of physical phenomena (docs 7-14) represents a significant thematic drift with only weak connections through the broad umbrella of \"visualization.\" The progression from source to target lacks a coherent narrative thread, feeling more like a random walk through visualization literature.\nCOHERENCE_SCORE: 18", "path": [387, 484, 566, 597, 661, 732, 1801, 2162, 2182, 2193, 2238, 2419, 2435, 3013], "timestamp": 1773719824.3049114, "stage": "stage2_combinator"}
{"pair_idx": 20, "source": 387, "target": 3013, "method": "GM_bal", "model": "gpt-5.4", "scores": {"overall": 46.0}, "raw_response": "JUSTIFICATION: The sequence has a loose visual-analytics thread, moving from recent ML/data analysis papers into broader high-dimensional and scientific visualization topics, and the later fluid/flow simulation papers connect reasonably well. However, several transitions are abrupt and weakly motivated\u2014especially from intersectional bias in ML to pattern relevance models, then into protein and astronomy applications\u2014so the overall progression feels more like a chain of broadly related visualization papers than a coherent narrative path.  \nCOHERENCE_SCORE: 46", "path": [387, 484, 566, 597, 661, 732, 1801, 2162, 2182, 2193, 2238, 2419, 2435, 3013], "timestamp": 1773719828.7289839, "stage": "stage2_combinator"}
{"pair_idx": 20, "source": 387, "target": 3013, "method": "Min", "model": "claude-opus-4-6", "scores": {"overall": 15.0}, "raw_response": "JUSTIFICATION: The sequence begins with ML fairness and visual analytics, then drifts through various domain-specific visualization applications (finance, healthcare, spatio-temporal data), before settling into a more coherent progression through scientific visualization topics (protein modeling, volume rendering, flow field analysis). The first half lacks logical coherence between consecutive steps, while the second half (documents 8\u201314) forms a reasonable progression from scientific volume visualization to flow feature detection, though the overall path from ML bias to flow field separation lines is arbitrary and thematically disjointed.\n\nCOHERENCE_SCORE: 15", "path": [387, 483, 538, 545, 661, 732, 1801, 2162, 2182, 2193, 2290, 2490, 2706, 3013], "timestamp": 1773719835.496602, "stage": "stage2_combinator"}
{"pair_idx": 20, "source": 387, "target": 3013, "method": "Min", "model": "gpt-5.4", "scores": {"overall": 48.0}, "raw_response": "JUSTIFICATION: The back half of the sequence is fairly coherent, with a clear thread through scientific/flow/volume visualization, feature detection, and large multivariate data analysis, but the front half is weak: it jumps abruptly from intersectional bias in ML to stock portfolios to diabetes treatment without an obvious conceptual bridge beyond broad \u201cvisual analytics.\u201d Overall it feels like two partially related visualization chains stitched together rather than a smooth end-to-end progression.\n\nCOHERENCE_SCORE: 48", "path": [387, 483, 538, 545, 661, 732, 1801, 2162, 2182, 2193, 2290, 2490, 2706, 3013], "timestamp": 1773719840.021995, "stage": "stage2_combinator"}
{"pair_idx": 20, "source": 387, "target": 3013, "method": "Max", "model": "claude-opus-4-6", "scores": {"overall": 12.0}, "raw_response": "JUSTIFICATION: The sequence starts with fairness/bias in ML (docs 1-2), then shifts to data quality in visualization (docs 3-4), then moves through various visualization techniques (scatterplots, glyphs, 3D fields) before ending in flow simulation and feature detection. While there are local connections between adjacent pairs, the overall trajectory from ML fairness to fluid dynamics separation lines lacks any coherent thematic thread, representing a random walk through the visualization research literature.\n\nCOHERENCE_SCORE: 12", "path": [387, 391, 541, 560, 587, 653, 721, 738, 833, 868, 1107, 1212, 1363, 1368, 3013], "timestamp": 1773719846.2077153, "stage": "stage2_combinator"}
{"pair_idx": 20, "source": 387, "target": 3013, "method": "Max", "model": "gpt-5.4", "scores": {"overall": 58.0}, "raw_response": "JUSTIFICATION: The sequence is reasonably coherent in the middle as a broad visualization-methods chain: fairness visual analytics leads to uncertainty/error visualization, then to scatterplots, dot plots, glyphs, and scientific visualization/design exploration. However, several transitions are weak or abrupt\u2014especially from fairness analytics to missing data, and the final jump from 2012 design-analysis/scientific visualization papers back to a 1998 CFD feature-detection paper\u2014so the overall progression feels more like a loose topical drift within visualization than a tightly connected path.\n\nCOHERENCE_SCORE: 58", "path": [387, 391, 541, 560, 587, 653, 721, 738, 833, 868, 1107, 1212, 1363, 1368, 3013], "timestamp": 1773719850.9949565, "stage": "stage2_combinator"}
{"pair_idx": 21, "source": 315, "target": 2426, "method": "GM_bal", "model": "claude-opus-4-6", "scores": {"overall": 32.0}, "raw_response": "JUSTIFICATION: The sequence starts with node-link diagram layouts, transitions reasonably through graph/network visualization topics (multivariate graphs, tables, edge bundling, network exploration), but then drifts into increasingly tangential network visualization applications (longitudinal social networks, Internet prefix propagation, P2P networks) with weakening connections between consecutive documents. The early steps (1\u21922\u21923) have reasonable thematic links, but documents 6\u21927\u21928 share only a loose \"network visualization\" theme with diminishing topical coherence.\nCOHERENCE_SCORE: 32", "path": [315, 579, 719, 916, 1049, 1432, 2165, 2426], "timestamp": 1773719857.9171274, "stage": "stage2_combinator"}
{"pair_idx": 21, "source": 315, "target": 2426, "method": "GM_bal", "model": "gpt-5.4", "scores": {"overall": 72.0}, "raw_response": "JUSTIFICATION: The sequence is broadly coherent around network/graph visualization: it moves from peer-to-peer and Internet network visualization into social and multivariate network exploration, then to biclusters/tables and back to multivariate graph visualization, ending with a node-link layout technique. What doesn\u2019t work as well is the middle jump from table-change visualization (TACO) to semantic edge bundling, which feels thematically adjacent but not a strong direct progression, and the chronology runs backward rather than showing a clear conceptual build-up.\n\nCOHERENCE_SCORE: 72", "path": [315, 579, 719, 916, 1049, 1432, 2165, 2426], "timestamp": 1773719863.2024796, "stage": "stage2_combinator"}
{"pair_idx": 21, "source": 315, "target": 2426, "method": "Quad_bal", "model": "claude-opus-4-6", "scores": {"overall": 35.0}, "raw_response": "JUSTIFICATION: The sequence starts with node-link diagram layout techniques, transitions through graph/network visualization tools (Juniper, Graphiti), and then shifts to network infrastructure visualization (Internet prefix propagation, P2P networks). While there is a loose thematic thread of network/graph visualization throughout, the progression from interactive graph visualization tools to domain-specific Internet topology and P2P network assessment feels like a significant topical drift, with the last two documents only loosely connected to the first three.\n\nCOHERENCE_SCORE: 35", "path": [315, 579, 728, 2165, 2426], "timestamp": 1773719869.8444448, "stage": "stage2_combinator"}
{"pair_idx": 21, "source": 315, "target": 2426, "method": "Quad_bal", "model": "gpt-5.4", "scores": {"overall": 58.0}, "raw_response": "JUSTIFICATION: The sequence is loosely coherent because all papers concern graph/network visualization, moving from node-link layout techniques to multivariate graph views, network modeling, and then older network-specific visualization tools. However, the transitions are mostly thematic rather than logically progressive, and the jump from modern graph visualization methods to Internet prefix propagation and peer-to-peer performance assessment feels weak and historically backward rather than conceptually building.\n\nCOHERENCE_SCORE: 58", "path": [315, 579, 728, 2165, 2426], "timestamp": 1773719873.6271021, "stage": "stage2_combinator"}
{"pair_idx": 21, "source": 315, "target": 2426, "method": "Min", "model": "claude-opus-4-6", "scores": {"overall": 28.0}, "raw_response": "JUSTIFICATION: The sequence starts with graph/network layout techniques (documents 1-3), then shifts to social network visualization (4-5), and finally drifts to Internet/network infrastructure visualization (6-7). While there is a loose thematic connection through \"network visualization,\" the progression lacks a clear logical thread\u2014each transition feels like a lateral move rather than a purposeful step from source to target, and the final two documents on Internet topology and P2P networks are only tenuously connected to the earlier graph layout focus.\n\nCOHERENCE_SCORE: 28", "path": [315, 1314, 1336, 1360, 1432, 2165, 2426], "timestamp": 1773719879.8760808, "stage": "stage2_combinator"}
{"pair_idx": 21, "source": 315, "target": 2426, "method": "Min", "model": "gpt-5.4", "scores": {"overall": 61.0}, "raw_response": "JUSTIFICATION: The sequence is moderately coherent because most papers concern network/graph visualization and layout, moving through node-link diagrams, graph drawing, social networks, and internet/P2P network visualization. However, the transitions are uneven\u2014especially from the 2020 exemplar-based layout paper back to 2012 gene regulatory network matrices, and from social-network methods to internet prefix propagation\u2014so it feels more like a loose thematic cluster than a clear step-by-step progression.\n\nCOHERENCE_SCORE: 61", "path": [315, 1314, 1336, 1360, 1432, 2165, 2426], "timestamp": 1773719884.292785, "stage": "stage2_combinator"}
{"pair_idx": 21, "source": 315, "target": 2426, "method": "Max", "model": "claude-opus-4-6", "scores": {"overall": 32.0}, "raw_response": "JUSTIFICATION: The sequence loosely connects through the broad theme of network/graph visualization, transitioning from layout techniques to multivariate graph analysis, graph sampling, matrix-based exploration, dynamic networks, and finally specific network visualization tools. However, the transitions between individual documents are often only tenuously related (connected by the general topic rather than specific conceptual progression), and the sequence lacks a clear logical arc from source to target beyond \"things about visualizing networks,\" with the chronological regression appearing incidental rather than purposeful.\n\nCOHERENCE_SCORE: 32", "path": [315, 579, 793, 830, 949, 1049, 1206, 1912, 2426], "timestamp": 1773719890.4127235, "stage": "stage2_combinator"}
{"pair_idx": 21, "source": 315, "target": 2426, "method": "Max", "model": "gpt-5.4", "scores": {"overall": 72.0}, "raw_response": "JUSTIFICATION: The sequence is broadly coherent around network/graph visualization, moving from peer-to-peer and dynamic social networks into multivariate network exploration, sampling, and later graph layout refinement; several adjacent links are reasonable through shared themes like multivariate graphs, dynamic networks, and visualization methods. What weakens it is that some transitions feel lateral rather than progressive\u2014especially the jump from dynamic hierarchies to phone-call social networks and from matrix-view search to graph sampling\u2014so it reads more like a topical cluster than a tightly argued path.\n\nCOHERENCE_SCORE: 72", "path": [315, 579, 793, 830, 949, 1049, 1206, 1912, 2426], "timestamp": 1773719895.1325276, "stage": "stage2_combinator"}
{"pair_idx": 22, "source": 241, "target": 3189, "method": "GM_bal", "model": "claude-opus-4-6", "scores": {"overall": 28.0}, "raw_response": "JUSTIFICATION: The sequence starts with collaborative visual analytics and online education tools, then transitions through natural language interfaces, dashboards, and visualization frameworks before settling into a chronologically reverse progression through foundational visualization taxonomy and metaphor work. While the broad theme of \"visualization\" loosely connects all documents, the transitions between the first few papers feel forced (e.g., from tangible tabletop systems to online education problem-solving), and the overall arc lacks a clear, purposeful narrative thread beyond moving from modern applied visualization to older foundational visualization research.\n\nCOHERENCE_SCORE: 28", "path": [241, 307, 447, 514, 557, 649, 1359, 2462, 2806, 2977, 2995, 3189], "timestamp": 1773719901.8307326, "stage": "stage2_combinator"}
{"pair_idx": 22, "source": 241, "target": 3189, "method": "GM_bal", "model": "gpt-5.4", "scores": {"overall": 73.0}, "raw_response": "JUSTIFICATION: The sequence is broadly coherent as a progression through visualization research themes: early foundational work on web-based visualization, interaction frameworks, metaphors, and taxonomies leads into papers on representation/meaning, comparison, ubiquitous analytics, dashboards, conversational interfaces, and finally collaborative visual analytics systems. What doesn\u2019t work as well is that several transitions are thematic rather than tightly causal\u2014especially the jump from simulation uncertainty to representation theory and the shift into education-focused analytics\u2014so the chain feels plausible but somewhat stitched together rather than fully organic.\n\nCOHERENCE_SCORE: 73", "path": [241, 307, 447, 514, 557, 649, 1359, 2462, 2806, 2977, 2995, 3189], "timestamp": 1773719906.388622, "stage": "stage2_combinator"}
{"pair_idx": 22, "source": 241, "target": 3189, "method": "Quad_bal", "model": "claude-opus-4-6", "scores": {"overall": 22.0}, "raw_response": "JUSTIFICATION: The sequence starts with collaborative visual analytics and loosely threads through visualization topics (dashboards, component models, comparison, uncertainty, video visualization, metaphors, interaction frameworks, web-based visualization), but the connections between consecutive documents are often tenuous and driven more by the broad umbrella of \"visualization\" than by any specific conceptual progression. The chronological regression from 2020 to 1996 suggests the algorithm may have been following citation chains, but the thematic drift from collaborative analytics to web-based visualization environments lacks a clear narrative arc.\n\nCOHERENCE_SCORE: 22", "path": [241, 307, 514, 557, 649, 1359, 1894, 2977, 2995, 3189], "timestamp": 1773719914.0172496, "stage": "stage2_combinator"}
{"pair_idx": 22, "source": 241, "target": 3189, "method": "Quad_bal", "model": "gpt-5.4", "scores": {"overall": 58.0}, "raw_response": "JUSTIFICATION: The sequence is moderately coherent around the broad theme of visualization systems and visual analytics, with reasonable links from collaborative/tabletop analytics to dashboards, ubiquitous analytics, comparison, and older visualization frameworks. However, several transitions are weak or abrupt\u2014especially from educational problem-solving analytics to dashboards, from uncertainty in simulations to video visualization, and the overall chronology jumps backward without forming a clear conceptual progression from source to target.\n\nCOHERENCE_SCORE: 58", "path": [241, 307, 514, 557, 649, 1359, 1894, 2977, 2995, 3189], "timestamp": 1773719918.0276978, "stage": "stage2_combinator"}
{"pair_idx": 22, "source": 241, "target": 3189, "method": "Min", "model": "claude-opus-4-6", "scores": {"overall": 22.0}, "raw_response": "JUSTIFICATION: The sequence begins coherently with collaborative visual analytics and data exploration tools (documents 1-8), but then gradually drifts into increasingly loosely related visualization topics\u2014historical document imaging, RDF visualization, business strategy, algorithm visualization, and web-based visualization\u2014connected only by the broad umbrella of \"visualization\" rather than any meaningful thematic progression. The chronological reverse ordering from 2020 to 1996 suggests the algorithm may have prioritized citation chains over topical coherence, resulting in a sequence that loses its thread after the midpoint.\n\nCOHERENCE_SCORE: 22", "path": [241, 250, 615, 748, 786, 824, 828, 1099, 1259, 1622, 2002, 2581, 2667, 2884, 2977, 2995, 3189], "timestamp": 1773719924.8767588, "stage": "stage2_combinator"}
{"pair_idx": 22, "source": 241, "target": 3189, "method": "Min", "model": "gpt-5.4", "scores": {"overall": 68.0}, "raw_response": "JUSTIFICATION: The sequence is broadly coherent as a long historical arc through information visualization and visual analytics, moving from early web/database visualization and interaction frameworks toward multidimensional exploratory analysis, collaborative sensemaking, provenance, and finally modern collaborative analytics systems. However, many adjacent transitions are only weakly motivated\u2014there are abrupt jumps between specialized application domains (e.g., hyperspectral historical documents, hierarchical reports, recommender systems, crowdsourcing, multiverse analysis) rather than a tight step-by-step progression.\n\nCOHERENCE_SCORE: 68", "path": [241, 250, 615, 748, 786, 824, 828, 1099, 1259, 1622, 2002, 2581, 2667, 2884, 2977, 2995, 3189], "timestamp": 1773719929.1928854, "stage": "stage2_combinator"}
{"pair_idx": 22, "source": 241, "target": 3189, "method": "Max", "model": "claude-opus-4-6", "scores": {"overall": 22.0}, "raw_response": "JUSTIFICATION: The sequence begins with collaborative visual analytics and meanders through various loosely related visualization topics (sensemaking, natural language interaction, design formalization, tool workflows), eventually drifting toward web-based and automated visualization systems. While all documents fall under the broad umbrella of visualization research, the transitions between individual documents often feel arbitrary\u2014there's no clear thematic thread or logical progression connecting the source to the target, and the shift from modern interactive analytics to 1996 web visualization feels like a random walk through the field rather than a purposeful path.\n\nCOHERENCE_SCORE: 22", "path": [241, 307, 435, 447, 479, 515, 546, 557, 805, 1132, 1957, 2056, 3189], "timestamp": 1773719936.2939823, "stage": "stage2_combinator"}
{"pair_idx": 22, "source": 241, "target": 3189, "method": "Max", "model": "gpt-5.4", "scores": {"overall": 62.0}, "raw_response": "JUSTIFICATION: The sequence has a plausible broad arc around visualization systems and analytics interfaces, moving from web/thin-client visualization foundations through automatic presentation, graph/specification tooling, and into modern visual analytics, conversational interaction, and collaborative sensemaking. However, many adjacent transitions are weak or topic-jumpy\u2014especially from museum decoding to Draco, from educational problem-solving analytics back to visual query systems, and overall the chain feels more like a loose collection of visualization papers than a tightly reasoned progression.\n\nCOHERENCE_SCORE: 62", "path": [241, 307, 435, 447, 479, 515, 546, 557, 805, 1132, 1957, 2056, 3189], "timestamp": 1773719941.5158682, "stage": "stage2_combinator"}
{"pair_idx": 23, "source": 564, "target": 3310, "method": "GM_bal", "model": "claude-opus-4-6", "scores": {"overall": 32.0}, "raw_response": "JUSTIFICATION: The sequence starts with network embedding visualization, transitions through multivariate data exploration and ranking, shifts to dimensionality reduction and interactive visual analytics, then moves backward in time toward foundational work on semantic visualization and diagram generation. While there is a loose thematic thread around visual analytics for complex data, the progression is not tightly connected\u2014the shift from network embeddings to multi-criteria ranking to dimensionality reduction to diagram design theory feels like a wandering path rather than a coherent narrative.\n\nCOHERENCE_SCORE: 32", "path": [564, 618, 709, 754, 758, 789, 1099, 1216, 2462, 3309, 3310], "timestamp": 1773719948.2044077, "stage": "stage2_combinator"}
{"pair_idx": 23, "source": 564, "target": 3310, "method": "GM_bal", "model": "gpt-5.4", "scores": {"overall": 74.0}, "raw_response": "JUSTIFICATION: The sequence is fairly coherent around visual analytics for multidimensional/relational data, moving from modern embedding and blended graph visualization to ranking, dimensionality reduction, interaction, and finally broader theories of representation and diagram generation. What weakens it is a somewhat abrupt jump from network embeddings/graph visualization into skyline and ranking papers, plus a loose final transition from interactive VA systems to older diagram-design theory rather than a tightly connected methodological chain.\n\nCOHERENCE_SCORE: 74", "path": [564, 618, 709, 754, 758, 789, 1099, 1216, 2462, 3309, 3310], "timestamp": 1773719952.262256, "stage": "stage2_combinator"}
{"pair_idx": 23, "source": 564, "target": 3310, "method": "Min", "model": "claude-opus-4-6", "scores": {"overall": 22.0}, "raw_response": "JUSTIFICATION: The sequence starts with network embedding visualization but quickly drifts through loosely related visualization topics (ranking, data grouping, details-on-demand, multiple views, mock-ups, sketching, code navigation, diagram generation). While all documents fall under the broad umbrella of \"visualization,\" the transitions between consecutive documents feel thematically tenuous and the overall progression from network embeddings to diagram design theory lacks a clear logical thread.\n\nCOHERENCE_SCORE: 22", "path": [564, 566, 602, 622, 659, 744, 941, 2249, 3309, 3310], "timestamp": 1773719957.8011115, "stage": "stage2_combinator"}
{"pair_idx": 23, "source": 564, "target": 3310, "method": "Min", "model": "gpt-5.4", "scores": {"overall": 68.0}, "raw_response": "JUSTIFICATION: The sequence is fairly coherent through the 2018\u20132015 papers, which all center on interactive visualization design, manipulation, and authoring workflows, but it becomes much weaker when it jumps to source code investigation and then to older diagram-generation theory papers. The overall progression is plausible at a broad \u201cvisualization/diagram tools\u201d level, yet several transitions feel topical rather than logically incremental.\n\nCOHERENCE_SCORE: 68", "path": [564, 566, 602, 622, 659, 744, 941, 2249, 3309, 3310], "timestamp": 1773719962.0366654, "stage": "stage2_combinator"}
{"pair_idx": 23, "source": 564, "target": 3310, "method": "Max", "model": "claude-opus-4-6", "scores": {"overall": 28.0}, "raw_response": "JUSTIFICATION: The sequence begins with network embedding and high-dimensional data visualization, transitions through multi-attribute analysis and dimensionality reduction, then shifts to collaborative and web-based visual analytics, before ending with early visualization design and diagram generation. While there is a loose thematic thread of visual analytics throughout, the progression feels like a meandering walk through the field's history rather than a coherent logical chain, with several transitions (e.g., from dimensionality reduction to funding portfolio analysis, or from contest entries to domain analysis) being only tenuously connected.\n\nCOHERENCE_SCORE: 28", "path": [564, 597, 709, 754, 758, 824, 1036, 1122, 1242, 1615, 1953, 2363, 2439, 2454, 2966, 3310], "timestamp": 1773719969.4120848, "stage": "stage2_combinator"}
{"pair_idx": 23, "source": 564, "target": 3310, "method": "Max", "model": "gpt-5.4", "scores": {"overall": 68.0}, "raw_response": "JUSTIFICATION: The sequence is fairly coherent as a broad progression through visual analytics and multidimensional/tabular data analysis, moving from modern embedding and high-dimensional exploration papers into ranking, dimensionality reduction, progressive analytics, collaborative visualization, and earlier foundational visualization systems. However, several transitions feel weak or thematic rather than causal\u2014especially the jumps from embedding inspection to table-based analysis, from cyberinfrastructure/collaboration back to InfoVis history visualizations, and the final leap to older general visualization design papers.\n\nCOHERENCE_SCORE: 68", "path": [564, 597, 709, 754, 758, 824, 1036, 1122, 1242, 1615, 1953, 2363, 2439, 2454, 2966, 3310], "timestamp": 1773719973.8612127, "stage": "stage2_combinator"}
{"pair_idx": 24, "source": 91, "target": 3368, "method": "GM_bal", "model": "claude-opus-4-6", "scores": {"overall": 18.0}, "raw_response": "JUSTIFICATION: The sequence starts with domain-specific visual analytics (coal plants), moves to time series quality assessment, then to health monitoring visual analytics, then to managing massive data visualization, and finally to a generic visualization construction kit. While there is a loose thematic thread of \"visualization/visual analytics,\" the connections between consecutive documents are tenuous and the progression from a specific energy domain application to a 1994 generic visualization toolkit feels arbitrary and lacks a coherent narrative thread.\nCOHERENCE_SCORE: 18", "path": [91, 795, 2045, 2047, 3368], "timestamp": 1773719980.5162983, "stage": "stage2_combinator"}
{"pair_idx": 24, "source": 91, "target": 3368, "method": "GM_bal", "model": "gpt-5.4", "scores": {"overall": 46.0}, "raw_response": "JUSTIFICATION: The sequence has a weak but plausible thread through visual analytics and interactive visualization systems: coal-plant control analysis \u2192 time-series quality assessment \u2192 health visual analytics \u2192 massive-data interactive management \u2192 general visualization construction kits. What doesn\u2019t work well is the abrupt domain jump from energy to animal-human health and the reverse chronological ordering, which makes the progression feel more like a loose thematic cluster than a logical step-by-step path.\n\nCOHERENCE_SCORE: 46", "path": [91, 795, 2045, 2047, 3368], "timestamp": 1773719984.2010293, "stage": "stage2_combinator"}
{"pair_idx": 24, "source": 91, "target": 3368, "method": "Min", "model": "claude-opus-4-6", "scores": {"overall": 8.0}, "raw_response": "JUSTIFICATION: The sequence lacks coherent thematic progression\u2014it jumps from coal-fired power plant control strategies to animal-human health monitoring to a general visualization construction kit, connected only by the loosest thread of \"visualization\" as a broad field. There is no logical narrative or topical flow linking these documents.\nCOHERENCE_SCORE: 8", "path": [91, 2045, 3368], "timestamp": 1773719991.1802278, "stage": "stage2_combinator"}
{"pair_idx": 24, "source": 91, "target": 3368, "method": "Min", "model": "gpt-5.4", "scores": {"overall": 34.0}, "raw_response": "JUSTIFICATION: The sequence is only weakly coherent: all three papers involve visualization/visual analytics, so there is a broad thematic link. However, the transition from coal-plant control analysis to animal-human health surveillance is domain-disconnected, and the final step to a general visualization construction kit feels like a loose methodological backtrack rather than a clear progression.\n\nCOHERENCE_SCORE: 34", "path": [91, 2045, 3368], "timestamp": 1773719995.0106192, "stage": "stage2_combinator"}
{"pair_idx": 24, "source": 91, "target": 3368, "method": "Max", "model": "claude-opus-4-6", "scores": {"overall": 18.0}, "raw_response": "JUSTIFICATION: The sequence starts with domain-specific visual analytics applications (coal plants, engines, financial networks, criminal investigations, social media) and gradually shifts toward more general visualization topics (dimensionality reduction, collaborative sensemaking, visualization toolkits/construction kits), showing a loose thematic drift from applied VA systems to foundational visualization infrastructure. However, many transitions between consecutive documents are only tenuously connected by the broad umbrella of \"visualization,\" with no strong logical or topical thread linking most adjacent pairs, making the progression feel like a random walk through the visualization literature rather than a coherent narrative.\n\nCOHERENCE_SCORE: 18", "path": [91, 128, 336, 368, 422, 440, 497, 545, 618, 709, 754, 758, 824, 1036, 1064, 1615, 1755, 2363, 2439, 2453, 2880, 3368], "timestamp": 1773720002.676453, "stage": "stage2_combinator"}
{"pair_idx": 24, "source": 91, "target": 3368, "method": "Max", "model": "gpt-5.4", "scores": {"overall": 74.0}, "raw_response": "JUSTIFICATION: The sequence is broadly coherent as a history of visual analytics and visualization systems, moving from reusable visualization construction and collaborative dashboards into progressive analytics, multidimensional/ranking methods, and then domain-specific applications in social media, investigations, finance, and industrial systems. What doesn\u2019t work as well is that several adjacent transitions are driven more by general \u201cvisual analytics\u201d similarity than by a tight thematic bridge, especially in the later jumps across very different application domains (criminal investigations, loan risk, engine acoustics, coal plant control).\n\nCOHERENCE_SCORE: 74", "path": [91, 128, 336, 368, 422, 440, 497, 545, 618, 709, 754, 758, 824, 1036, 1064, 1615, 1755, 2363, 2439, 2453, 2880, 3368], "timestamp": 1773720007.392907, "stage": "stage2_combinator"}
{"pair_idx": 25, "source": 508, "target": 3188, "method": "GM_bal", "model": "claude-opus-4-6", "scores": {"overall": 15.0}, "raw_response": "JUSTIFICATION: The sequence starts with ontology/data visualization, transitions through various scientific visualization applications (proteins, galaxies, quantum dots), and ends with medical/anatomical visualization and surgical simulation. While there is a loose thread of \"visualization\" connecting all documents, the transitions between individual steps are often thematically weak (e.g., galaxy structures to quantum dots to knot tightening), and the overall progression from ontology visualization to facial tissue modeling lacks a coherent narrative arc.\n\nCOHERENCE_SCORE: 15", "path": [508, 597, 661, 732, 1801, 2162, 2182, 2287, 2295, 2312, 2405, 2759, 3188], "timestamp": 1773720014.6887991, "stage": "stage2_combinator"}
{"pair_idx": 25, "source": 508, "target": 3188, "method": "GM_bal", "model": "gpt-5.4", "scores": {"overall": 46.0}, "raw_response": "JUSTIFICATION: The sequence is loosely coherent as a broad tour of scientific visualization, with many adjacent papers connected by shared themes like visual analytics, high-dimensional data, biomedical data, and large-scale rendering. However, the transitions are often weak or abrupt\u2014especially from ontology visualization to tabular analytics, from outlier analysis to protein-rule networks, and across several application-domain jumps\u2014so it feels more like a chain of visualization papers than a clear logical progression.\n\nCOHERENCE_SCORE: 46", "path": [508, 597, 661, 732, 1801, 2162, 2182, 2287, 2295, 2312, 2405, 2759, 3188], "timestamp": 1773720019.1517184, "stage": "stage2_combinator"}
{"pair_idx": 25, "source": 508, "target": 3188, "method": "Min", "model": "claude-opus-4-6", "scores": {"overall": 22.0}, "raw_response": "JUSTIFICATION: The sequence starts with ontology visualization, shifts to spatio-temporal data analysis, then to scientific visualization of biological/physical data, and finally drifts into medical visualization and surgical simulation. While there are local connections between adjacent papers (e.g., large-scale data visualization, scientific visualization techniques, medical imaging), the overall trajectory from ontology visualization to facial tissue modeling for surgical simulation lacks a coherent thematic thread, and several transitions feel like loose topical associations rather than meaningful progressions.\n\nCOHERENCE_SCORE: 22", "path": [508, 545, 661, 732, 1801, 2162, 2182, 2193, 2266, 2279, 2312, 2482, 2759, 3188], "timestamp": 1773720025.0019693, "stage": "stage2_combinator"}
{"pair_idx": 25, "source": 508, "target": 3188, "method": "Min", "model": "gpt-5.4", "scores": {"overall": 58.0}, "raw_response": "JUSTIFICATION: The sequence is broadly coherent as a long, visualization-centered path: it moves from medical/surgical and volume-rendering topics into large-data visualization, scientific simulation, protein/biological analysis, and eventually visual analytics for complex relational, spatiotemporal, and ontology data. However, many transitions are weak and feel driven more by the generic theme of \u201cvisualization\u201d than by a clear topical progression, with abrupt domain jumps (e.g., galaxy structures, FTMS ion motions, protein rules, ontologies) that reduce narrative continuity.\n\nCOHERENCE_SCORE: 58", "path": [508, 545, 661, 732, 1801, 2162, 2182, 2193, 2266, 2279, 2312, 2482, 2759, 3188], "timestamp": 1773720031.3796644, "stage": "stage2_combinator"}
{"pair_idx": 25, "source": 508, "target": 3188, "method": "Max", "model": "claude-opus-4-6", "scores": {"overall": 18.0}, "raw_response": "JUSTIFICATION: The sequence starts with ontology visualization and quickly shifts to scatterplots and visual encodings (docs 1-5), then moves through glyph-based and 3D visualization (6-7), transitions into simulation-based design exploration (8-9), and drifts into flow visualization and volumetric analysis (10-14), ending abruptly with facial tissue modeling (15). While adjacent documents share loose thematic connections (visualization techniques), the overall trajectory lacks a coherent narrative arc, and the final document is a jarring non sequitur.\n\nCOHERENCE_SCORE: 18", "path": [508, 566, 653, 721, 738, 833, 868, 1107, 1212, 1363, 1368, 1377, 1382, 1480, 3188], "timestamp": 1773720037.8302715, "stage": "stage2_combinator"}
{"pair_idx": 25, "source": 508, "target": 3188, "method": "Max", "model": "gpt-5.4", "scores": {"overall": 47.0}, "raw_response": "JUSTIFICATION: The sequence is loosely coherent through a broad visualization thread: it moves from ontology and ranking visualization into scatterplots, glyphs, and then toward scientific/engineering visualization and simulation. However, many transitions are abrupt and feel driven by shared visualization terminology rather than a clear topical progression, especially the late jump from flow/volume analysis to facial tissue modeling in 1996.\n\nCOHERENCE_SCORE: 47", "path": [508, 566, 653, 721, 738, 833, 868, 1107, 1212, 1363, 1368, 1377, 1382, 1480, 3188], "timestamp": 1773720042.0762227, "stage": "stage2_combinator"}
{"pair_idx": 26, "source": 34, "target": 2618, "method": "GM_bal", "model": "claude-opus-4-6", "scores": {"overall": 18.0}, "raw_response": "JUSTIFICATION: The sequence starts with visualization education and design patterns (docs 1-5), then loosely transitions through visual analytics tools (docs 6-11), and drifts into increasingly older, more technical work on large-scale data visualization and scientific visualization (docs 12-19). While there is a broad shared theme of \"visualization,\" the connections between consecutive documents are often tenuous and thematic rather than logical, and the overall progression lacks a clear narrative arc from source to target\u2014it feels more like a random walk through the visualization literature.\n\nCOHERENCE_SCORE: 18", "path": [34, 68, 75, 94, 106, 171, 329, 391, 484, 566, 597, 661, 732, 1801, 2162, 2182, 2193, 2266, 2618], "timestamp": 1773720048.1466417, "stage": "stage2_combinator"}
{"pair_idx": 26, "source": 34, "target": 2618, "method": "GM_bal", "model": "gpt-5.4", "scores": {"overall": 62.0}, "raw_response": "JUSTIFICATION: The sequence is broadly coherent as a tour through visualization research: it starts with vis education/design, moves through interaction and communicative/analytic support, then into visual analytics systems for fairness, ranking, high-dimensional data, outliers, and scientific visualization, ending with infrastructure and graph drawing. What doesn\u2019t work is that many adjacent transitions are weak or generic rather than causally or thematically tight (e.g., affective learning objectives \u2192 analytic behavior awareness \u2192 power analysis, and several late jumps across very different scientific domains), so it feels more like a loose chain within visualization than a sharply motivated progression.\n\nCOHERENCE_SCORE: 62", "path": [34, 68, 75, 94, 106, 171, 329, 391, 484, 566, 597, 661, 732, 1801, 2162, 2182, 2193, 2266, 2618], "timestamp": 1773720053.1091223, "stage": "stage2_combinator"}
{"pair_idx": 26, "source": 34, "target": 2618, "method": "Min", "model": "claude-opus-4-6", "scores": {"overall": 18.0}, "raw_response": "JUSTIFICATION: The sequence starts with visualization education and dashboard design, then drifts through various applied visualization systems (COVID dashboards, criminal investigation, cloud computing, spatio-temporal data), before settling into a loosely connected chain of scientific/large-scale data visualization papers. While there is a broad umbrella of \"visualization\" connecting all documents, the transitions between individual papers are often only thematically adjacent rather than logically progressive, and the sequence lacks a clear narrative arc from source to target.\n\nCOHERENCE_SCORE: 18", "path": [34, 68, 75, 99, 129, 368, 438, 545, 661, 732, 1801, 2162, 2182, 2193, 2266, 2279, 2618], "timestamp": 1773720059.2689862, "stage": "stage2_combinator"}
{"pair_idx": 26, "source": 34, "target": 2618, "method": "Min", "model": "gpt-5.4", "scores": {"overall": 54.0}, "raw_response": "JUSTIFICATION: The sequence has a loose throughline around visualization/visual analytics, moving from education and dashboard design into interaction, applied analytics, and eventually older large-scale/scientific visualization work. However, many adjacent transitions are weak or abrupt\u2014especially the jump from dashboard/COVID/public-user systems to multimodal sentiment, criminal investigations, cloud anomalies, and then several disparate scientific domains\u2014so it reads more like a broad topical chain than a tightly coherent progression.\n\nCOHERENCE_SCORE: 54", "path": [34, 68, 75, 99, 129, 368, 438, 545, 661, 732, 1801, 2162, 2182, 2193, 2266, 2279, 2618], "timestamp": 1773720063.2600822, "stage": "stage2_combinator"}
{"pair_idx": 26, "source": 34, "target": 2618, "method": "Max", "model": "claude-opus-4-6", "scores": {"overall": 8.0}, "raw_response": "JUSTIFICATION: The sequence starts with visualization education and dashboard design, then meanders through various loosely related visualization topics (XAI, concept drift, chart images, event sequences, spatiotemporal data), before drifting into simulation/visual effects design and finally ending at volume rendering and graph drawing algorithms. While all documents are broadly in the visualization/graphics domain, there is no coherent logical progression from one document to the next, and the connection between source and target is essentially just the shared general field.\n\nCOHERENCE_SCORE: 8", "path": [34, 66, 97, 111, 287, 291, 309, 321, 349, 444, 448, 463, 725, 1107, 1212, 1566, 1597, 1623, 2618], "timestamp": 1773720069.4348235, "stage": "stage2_combinator"}
{"pair_idx": 26, "source": 34, "target": 2618, "method": "Max", "model": "gpt-5.4", "scores": {"overall": 42.0}, "raw_response": "JUSTIFICATION: The sequence stays broadly within visualization/visual analytics and occasionally forms plausible local links (e.g., dashboards \u2192 collaborative analysis \u2192 explainability; simulation/design papers near the end), but overall it feels like a loose topical grab-bag rather than a clear step-by-step progression. Several transitions are abrupt across subfields and years\u2014moving among education, dashboard recommendation, XAI, concept drift, chart image recovery, secure multi-party visualization, biology communication, rendering, and graph drawing without an evident through-line.\n\nCOHERENCE_SCORE: 42", "path": [34, 66, 97, 111, 287, 291, 309, 321, 349, 444, 448, 463, 725, 1107, 1212, 1566, 1597, 1623, 2618], "timestamp": 1773720074.376312, "stage": "stage2_combinator"}
{"pair_idx": 27, "source": 1104, "target": 3438, "method": "GM_bal", "model": "claude-opus-4-6", "scores": {"overall": 12.0}, "raw_response": "JUSTIFICATION: The sequence begins with scatterplot diagnostics and ranking visualizations, then drifts through a loosely connected series of visualization papers spanning different application domains (reports, animations, hardware debugging, supercomputing, volume visualization, mechanical design). While there is a very broad shared theme of \"visualization,\" the individual transitions between documents are mostly thematic non-sequiturs with no clear logical progression from source to target.\n\nCOHERENCE_SCORE: 12", "path": [1104, 1168, 1185, 1259, 1335, 1568, 2018, 2469, 2794, 2954, 3153, 3164, 3175, 3249, 3438], "timestamp": 1773720080.989347, "stage": "stage2_combinator"}
{"pair_idx": 27, "source": 1104, "target": 3438, "method": "GM_bal", "model": "gpt-5.4", "scores": {"overall": 64.0}, "raw_response": "JUSTIFICATION: The sequence is broadly coherent as a chain of visualization papers, with reasonable local transitions through interactive visual analytics, dynamic visualization, and scientific/volume visualization, and it generally moves backward into earlier foundational visualization work. However, several adjacent steps feel weak or generic rather than logically motivated\u2014especially the jumps from ranking/faceted datasets to report layout, and from causal animation to system identification/debugging\u2014so it reads more like a topical drift within visualization than a tight conceptual progression.\n\nCOHERENCE_SCORE: 64", "path": [1104, 1168, 1185, 1259, 1335, 1568, 2018, 2469, 2794, 2954, 3153, 3164, 3175, 3249, 3438], "timestamp": 1773720085.9919193, "stage": "stage2_combinator"}
{"pair_idx": 27, "source": 1104, "target": 3438, "method": "Quad_bal", "model": "claude-opus-4-6", "scores": {"overall": 12.0}, "raw_response": "JUSTIFICATION: The sequence starts with scatterplot diagnostics and rankings (visual analytics), then drifts through increasingly loosely connected visualization topics\u2014dynamic data visualization, animation, system identification, weather modeling, superscalar processors, volume visualization, haptic interaction, and multi-variable visualization. While there is a very broad shared theme of \"visualization,\" the transitions between individual documents are mostly tenuous and lack logical progression; the path feels like a random walk through the visualization literature rather than a coherent chain of ideas.\n\nCOHERENCE_SCORE: 12", "path": [1104, 1168, 1185, 1259, 1335, 1568, 2018, 2469, 2697, 2954, 3153, 3164, 3175, 3249, 3438], "timestamp": 1773720094.9559348, "stage": "stage2_combinator"}
{"pair_idx": 27, "source": 1104, "target": 3438, "method": "Quad_bal", "model": "gpt-5.4", "scores": {"overall": 68.0}, "raw_response": "JUSTIFICATION: The sequence is broadly coherent around interactive visualization, moving from multidimensional/scientific visualization and volume data in the 1990s toward simulation, dynamic visualization, and then more abstract visual analytics topics like rankings, faceted datasets, and scagnostics. However, many adjacent transitions are weak or generic rather than clearly building on one another, so it feels more like a loose chain of visualization papers than a tightly motivated progression from source to target.  \nCOHERENCE_SCORE: 68", "path": [1104, 1168, 1185, 1259, 1335, 1568, 2018, 2469, 2697, 2954, 3153, 3164, 3175, 3249, 3438], "timestamp": 1773720099.3566926, "stage": "stage2_combinator"}
{"pair_idx": 27, "source": 1104, "target": 3438, "method": "Min", "model": "claude-opus-4-6", "scores": {"overall": 18.0}, "raw_response": "JUSTIFICATION: The sequence begins with scatterplot diagnostics and perception studies (docs 1-5), then shifts to interaction design and multi-touch exhibits (docs 6-8), and finally drifts into immersive/virtual environments, tangible interfaces, and novel visualization techniques (docs 9-15). While adjacent documents often share a loose connection (e.g., perception studies, or interaction modalities, or immersive visualization), the overall trajectory from scagnostics to HyperSlice lacks a coherent thematic progression, feeling more like a random walk through visualization research topics.\n\nCOHERENCE_SCORE: 18", "path": [1104, 1137, 1190, 1248, 1268, 1269, 1298, 1619, 2164, 2384, 2833, 2965, 3157, 3163, 3438], "timestamp": 1773720106.255997, "stage": "stage2_combinator"}
{"pair_idx": 27, "source": 1104, "target": 3438, "method": "Min", "model": "gpt-5.4", "scores": {"overall": 54.0}, "raw_response": "JUSTIFICATION: The sequence has a loose thematic backbone in visualization, perception, and interaction, with some reasonable local transitions (e.g., scatterplot/perception papers, then broader InfoVis interaction, then immersive/virtual environment techniques). However, it becomes increasingly incoherent across several jumps\u2014especially from statistical graphics to interaction systems to VR/tangible interfaces to sonification\u2014so the overall path feels more like a broad field crawl than a clear logical progression.\n\nCOHERENCE_SCORE: 54", "path": [1104, 1137, 1190, 1248, 1268, 1269, 1298, 1619, 2164, 2384, 2833, 2965, 3157, 3163, 3438], "timestamp": 1773720111.14157, "stage": "stage2_combinator"}
{"pair_idx": 27, "source": 1104, "target": 3438, "method": "Max", "model": "claude-opus-4-6", "scores": {"overall": 22.0}, "raw_response": "JUSTIFICATION: The sequence starts with scatterplot diagnostics and multi-attribute visualization, transitions through various visualization techniques (sets, networks, linked views), then drifts into meteorological/atmospheric visualization, immersive environments, and finally mechanical design and multi-dimensional function visualization. While there is a loose thematic thread of \"visualization techniques,\" the connections between consecutive documents are often tenuous and the overall progression lacks a clear narrative arc, meandering across disparate application domains and visualization methods.\n\nCOHERENCE_SCORE: 22", "path": [1104, 1168, 1323, 1408, 1586, 1963, 1994, 2005, 2114, 2169, 2778, 2965, 3157, 3249, 3438], "timestamp": 1773720122.9233367, "stage": "stage2_combinator"}
{"pair_idx": 27, "source": 1104, "target": 3438, "method": "Max", "model": "gpt-5.4", "scores": {"overall": 68.0}, "raw_response": "JUSTIFICATION: The sequence is broadly coherent as a chain through information visualization and visual analytics: it moves from multidimensional/scalar visualization into lenses, immersive and atmospheric visualization, then toward linked views, set/categorical analysis, rankings, and finally scagnostics. What doesn\u2019t work well is that several transitions are quite loose and topic shifts are driven more by general visualization methodology than by a clear, specific research progression, with some chronological reversals at the start and abrupt jumps (e.g., urban/illustrative deformation to rankings/scagnostics).\n\nCOHERENCE_SCORE: 68", "path": [1104, 1168, 1323, 1408, 1586, 1963, 1994, 2005, 2114, 2169, 2778, 2965, 3157, 3249, 3438], "timestamp": 1773720128.5797372, "stage": "stage2_combinator"}
{"pair_idx": 28, "source": 1021, "target": 2978, "method": "GM_bal", "model": "claude-opus-4-6", "scores": {"overall": 20.0}, "raw_response": "JUSTIFICATION: The sequence starts with flow field visualization, transitions through data analytics and multi-attribute exploration tools (documents 2-7), then shifts to dynamic/animated visualization taxonomies (8-10), and finally drifts into scientific simulation visualization (11-14). While there is a loose overarching theme of \"visualization,\" the connections between consecutive documents are often tenuous and topic-shifting, with no clear logical progression from source to target\u2014it reads more like a random walk through the visualization literature than a coherent chain.\n\nCOHERENCE_SCORE: 20", "path": [1021, 1022, 1114, 1124, 1168, 1185, 1259, 1335, 1568, 2018, 2469, 2575, 2786, 2978], "timestamp": 1773720135.1142602, "stage": "stage2_combinator"}
{"pair_idx": 28, "source": 1021, "target": 2978, "method": "GM_bal", "model": "gpt-5.4", "scores": {"overall": 52.0}, "raw_response": "JUSTIFICATION: The sequence has a broad visual analytics/visualization theme, and the middle portion (biclusters, multi-relational exploration, rankings, faceted datasets) forms a reasonably coherent thread around exploratory analysis. However, the transitions are often weak or abrupt\u2014especially from flow field visualization to trending categorical logs at the start, and from dynamic visualization/report layout into simulation, causal animation, and fire/wind-tunnel scientific visualization near the end\u2014so it feels more like a loose topical cluster than a clear logical progression.\n\nCOHERENCE_SCORE: 52", "path": [1021, 1022, 1114, 1124, 1168, 1185, 1259, 1335, 1568, 2018, 2469, 2575, 2786, 2978], "timestamp": 1773720140.7356696, "stage": "stage2_combinator"}
{"pair_idx": 28, "source": 1021, "target": 2978, "method": "Min", "model": "claude-opus-4-6", "scores": {"overall": 18.0}, "raw_response": "JUSTIFICATION: The sequence begins with flow field visualization, shifts to visual analytics and data exploration (documents 2-6), then transitions to simulation visualization and scientific visualization (documents 7-12). While there is a loose thematic connection through \"visualization,\" the path from high-order access dependencies in flow fields to trending event analysis to bicluster visualizations to faceted datasets feels like a series of loosely related jumps rather than a coherent progression, and the second half drifts into physical simulation visualization with only the broad umbrella of \"visualization\" connecting them.\n\nCOHERENCE_SCORE: 18", "path": [1021, 1022, 1114, 1185, 1259, 1335, 1568, 2018, 2469, 2575, 2786, 2978], "timestamp": 1773720148.8699782, "stage": "stage2_combinator"}
{"pair_idx": 28, "source": 1021, "target": 2978, "method": "Min", "model": "gpt-5.4", "scores": {"overall": 68.0}, "raw_response": "JUSTIFICATION: The sequence is broadly coherent as a path through visualization research: it moves from flow-field and event/log visual analytics into relational, faceted, and dynamic visualization, then into simulation/animation and immersive scientific visualization. What doesn\u2019t work as well is the abrupt topical jump from flow-field computation to trending categorical logs, and some mid-sequence links feel driven more by the general umbrella of visualization than by a tight methodological progression.\n\nCOHERENCE_SCORE: 68", "path": [1021, 1022, 1114, 1185, 1259, 1335, 1568, 2018, 2469, 2575, 2786, 2978], "timestamp": 1773720153.9314787, "stage": "stage2_combinator"}
{"pair_idx": 28, "source": 1021, "target": 2978, "method": "Max", "model": "claude-opus-4-6", "scores": {"overall": 22.0}, "raw_response": "JUSTIFICATION: The sequence begins with flow field visualization, shifts to visual analytics for spatiotemporal/multivariate data (docs 2-6), then pivots to text visualization (docs 7-11), before returning to multivariate/scientific visualization (docs 12-19). While there is a loose thread of \"visualization\" throughout, the transitions are often thematically abrupt (e.g., from text corpora to urban visualization to atmospheric data), and the path from flow field computation to simulated room fires lacks a coherent narrative arc beyond sharing the broad visualization domain.\n\nCOHERENCE_SCORE: 22", "path": [1021, 1320, 1387, 1503, 1541, 1554, 1558, 1593, 1702, 1719, 1828, 1979, 1994, 2005, 2114, 2169, 2778, 2895, 2978], "timestamp": 1773720160.409528, "stage": "stage2_combinator"}
{"pair_idx": 28, "source": 1021, "target": 2978, "method": "Max", "model": "gpt-5.4", "scores": {"overall": 61.0}, "raw_response": "JUSTIFICATION: The sequence is broadly coherent as a progression through visualization and visual analytics topics\u2014especially large, multivariate, spatiotemporal, and text/document-oriented data\u2014but many adjacent transitions are weak or opportunistic, shifting abruptly between scientific flow visualization, sensor/event analytics, text/search interfaces, and meteorological/fire applications without a clear thematic bridge. It feels more like a loose chain within the general visualization field than a tightly reasoned step-by-step path from source to target.\n\nCOHERENCE_SCORE: 61", "path": [1021, 1320, 1387, 1503, 1541, 1554, 1558, 1593, 1702, 1719, 1828, 1979, 1994, 2005, 2114, 2169, 2778, 2895, 2978], "timestamp": 1773720165.1841774, "stage": "stage2_combinator"}
{"pair_idx": 29, "source": 1129, "target": 3115, "method": "GM_bal", "model": "claude-opus-4-6", "scores": {"overall": 12.0}, "raw_response": "JUSTIFICATION: The sequence starts with flood simulation and cultural heritage preservation, then meanders through social media analytics, student data visualization, dimensionality reduction, and word clouds before shifting to 3D visualization, volume rendering, and wavelets\u2014topics that bear little relation to the starting documents. While there are some local transitions that share loose thematic ties (e.g., volume splatting \u2192 EWA splatting \u2192 animated volume data \u2192 wavelet compression), the overall path from flood management to Haar wavelets over triangular domains lacks a coherent narrative arc and feels like a random walk through the visualization literature.\n\nCOHERENCE_SCORE: 12", "path": [1129, 1258, 1267, 1353, 1455, 1509, 1521, 1572, 1677, 1682, 1924, 2036, 2164, 2277, 2537, 2647, 2659, 2671, 2721, 2728, 2783, 3115], "timestamp": 1773720172.440619, "stage": "stage2_combinator"}
{"pair_idx": 29, "source": 1129, "target": 3115, "method": "GM_bal", "model": "gpt-5.4", "scores": {"overall": 42.0}, "raw_response": "JUSTIFICATION: The sequence has a loose visual analytics/visualization thread, especially through the middle stretch on coordinated views, dimensionality reduction, graph/MRI analysis, and rendering/volume visualization. However, many adjacent transitions are weak or arbitrary\u2014e.g., flood management to wall painting degradation, student histories to synthetic datasets, and several late jumps across unrelated application domains\u2014so it reads more like a broad survey of visualization papers than a logically progressive chain.\n\nCOHERENCE_SCORE: 42", "path": [1129, 1258, 1267, 1353, 1455, 1509, 1521, 1572, 1677, 1682, 1924, 2036, 2164, 2277, 2537, 2647, 2659, 2671, 2721, 2728, 2783, 3115], "timestamp": 1773720176.791519, "stage": "stage2_combinator"}
{"pair_idx": 29, "source": 1129, "target": 3115, "method": "Quad_bal", "model": "claude-opus-4-6", "scores": {"overall": 8.0}, "raw_response": "JUSTIFICATION: The sequence starts with flood simulation and heritage preservation, meanders through social media analytics, student data visualization, dimensionality reduction, and interactive visualization tools, then shifts to 3D interaction, volume rendering, mesh processing, and finally wavelets\u2014showing no coherent thematic progression from source to target. The connections between consecutive documents are mostly tenuous, relying on broad \"visualization\" overlap rather than meaningful topical links.\nCOHERENCE_SCORE: 8", "path": [1129, 1258, 1267, 1353, 1455, 1509, 1521, 1572, 1677, 1682, 1924, 2036, 2164, 2277, 2537, 2539, 2540, 2550, 2553, 2563, 2783, 3115], "timestamp": 1773720183.3265162, "stage": "stage2_combinator"}
{"pair_idx": 29, "source": 1129, "target": 3115, "method": "Quad_bal", "model": "gpt-5.4", "scores": {"overall": 43.0}, "raw_response": "JUSTIFICATION: The sequence has a loose backbone in visualization/visual analytics, moving from wavelets and volume/mesh rendering through interaction, navigation, coordinated views, and eventually visual analytics applications. However, many adjacent jumps are weak or arbitrary\u2014e.g., flood management to heritage degradation, student histories to synthetic datasets, and Wordle to video placement\u2014so it reads more like a broad topical drift across visualization papers than a tight logical progression.\n\nCOHERENCE_SCORE: 43", "path": [1129, 1258, 1267, 1353, 1455, 1509, 1521, 1572, 1677, 1682, 1924, 2036, 2164, 2277, 2537, 2539, 2540, 2550, 2553, 2563, 2783, 3115], "timestamp": 1773720187.6218774, "stage": "stage2_combinator"}
{"pair_idx": 29, "source": 1129, "target": 3115, "method": "Min", "model": "claude-opus-4-6", "scores": {"overall": 18.0}, "raw_response": "JUSTIFICATION: The sequence starts with simulation-based decision support and visual analytics (docs 1-5), then drifts into biological visualization (docs 7-9), before pivoting to volume rendering and point-based techniques (docs 10-16), and finally settles into wavelet-based multiresolution methods (docs 15-18). While there are local connections between adjacent papers (e.g., visual analytics links, or rendering technique links), the overall path from flood management simulation to Haar wavelets over triangular domains lacks a coherent thematic progression, with several abrupt topic shifts (especially around docs 6-7 and 9-10).\n\nCOHERENCE_SCORE: 18", "path": [1129, 1139, 1158, 1165, 1196, 1206, 1213, 1236, 1801, 2162, 2182, 2186, 2187, 2188, 2309, 2563, 2783, 3115], "timestamp": 1773720194.649188, "stage": "stage2_combinator"}
{"pair_idx": 29, "source": 1129, "target": 3115, "method": "Min", "model": "gpt-5.4", "scores": {"overall": 46.0}, "raw_response": "JUSTIFICATION: The sequence has a loose visual analytics/visualization thread, moving from simulation-based decision support and infrastructure analytics into broader visual analysis applications and then into older core visualization, volume rendering, and wavelet techniques. However, many adjacent transitions are weak and domain-jumping (flood management \u2192 radio signals \u2192 taxi trips \u2192 surveillance \u2192 biology), so it reads more like a chain through the broad field of visualization than a tightly reasoned progression.\n\nCOHERENCE_SCORE: 46", "path": [1129, 1139, 1158, 1165, 1196, 1206, 1213, 1236, 1801, 2162, 2182, 2186, 2187, 2188, 2309, 2563, 2783, 3115], "timestamp": 1773720198.7897785, "stage": "stage2_combinator"}
{"pair_idx": 29, "source": 1129, "target": 3115, "method": "Max", "model": "claude-opus-4-6", "scores": {"overall": 12.0}, "raw_response": "JUSTIFICATION: The sequence starts with simulation-based flood management and ends with wavelet-based flow visualization, but the middle section drifts extensively through unrelated topics like bird populations, music listening histories, email analysis, text exploration, and graph labeling, creating a highly fragmented path with no coherent thematic progression. The final few documents (meteorological visualization \u2192 combustion \u2192 fire \u2192 flow visualization) show some local coherence, but the overall chain lacks a meaningful logical thread connecting source to target.\nCOHERENCE_SCORE: 12", "path": [1129, 1139, 1390, 1453, 1523, 1599, 1665, 1685, 1726, 1816, 1828, 1857, 1867, 1966, 1994, 2005, 2114, 2169, 2778, 2895, 2978, 3056, 3097, 3108, 3115], "timestamp": 1773720205.4263296, "stage": "stage2_combinator"}
{"pair_idx": 29, "source": 1129, "target": 3115, "method": "Max", "model": "gpt-5.4", "scores": {"overall": 63.0}, "raw_response": "JUSTIFICATION: The sequence is fairly coherent in the broad sense that it stays within visualization/visual analytics of complex, often spatiotemporal or simulation-based data, and it gradually moves from domain-specific simulation and infrastructure systems into more general visual analytics and then older scientific visualization work on flow and environmental phenomena. What doesn\u2019t work is the middle stretch, where it jumps rather abruptly across unrelated application domains (floods, CPS, birds, photos, music, email, literary text) with only the loose common thread of visualization, so the step-to-step transitions are often weak even if the overall theme is recognizable.\n\nCOHERENCE_SCORE: 63", "path": [1129, 1139, 1390, 1453, 1523, 1599, 1665, 1685, 1726, 1816, 1828, 1857, 1867, 1966, 1994, 2005, 2114, 2169, 2778, 2895, 2978, 3056, 3097, 3108, 3115], "timestamp": 1773720210.8553176, "stage": "stage2_combinator"}
