# Supplementary material for: An Information-Geometric Justification for Composite Coherence in Event-Based Narrative Extraction
Source: Entropy (Basel). 2026 Jun 28;28(7):732. doi: 10.3390/e28070732 (PMC13409454; doi:10.3390/e28070732)
Supplement: Supplementary file 1 [file entropy-28-00732-s001.zip › downstream/judgments_VisPub_stage3_channels.jsonl]

{"pair_idx": 0, "source": 1126, "target": 3273, "method": "Max", "model": "claude-opus-4-6", "scores": {"overall": 22.0}, "raw_response": "JUSTIFICATION: The sequence starts with boundary/spatiotemporal visual analytics, transitions through event/time series visualization, then shifts to text/opinion mining visualization, and finally drifts into information retrieval and hierarchical browsing interfaces from the late 1990s. While there is a loose thematic thread of \"visualization,\" the transitions become increasingly tenuous\u2014moving from scientific data analysis to social media to Wikipedia to web browsing to 3D hierarchy visualization\u2014with the chronological regression appearing to drive the sequence more than topical coherence.\n\nCOHERENCE_SCORE: 22", "path": [1126, 1194, 1208, 1332, 1381, 1387, 1503, 1541, 1554, 1559, 1685, 1726, 1816, 1893, 2099, 2123, 2831, 3142, 3143, 3225, 3273], "timestamp": 1773720219.3659143, "stage": "stage3_channels"}
{"pair_idx": 0, "source": 1126, "target": 3273, "method": "Max", "model": "gpt-5.4", "scores": {"overall": 71.0}, "raw_response": "JUSTIFICATION: The sequence is reasonably coherent as a broad visual analytics / information visualization trajectory: it moves from early web, hierarchy, and retrieval interfaces into faceted browsing, text and social media analysis, then toward temporal, spatiotemporal, sensor, and environmental data visualization. What works is the sustained focus on interactive visual analysis, but several adjacent jumps are weak or domain-driven rather than methodologically tight (e.g., gun/homicide to sensor anomalies, or group movement to sedimentation to boundary changes), so the chain feels more like a topical sweep than a crisp step-by-step progression.\n\nCOHERENCE_SCORE: 71", "path": [1126, 1194, 1208, 1332, 1381, 1387, 1503, 1541, 1554, 1559, 1685, 1726, 1816, 1893, 2099, 2123, 2831, 3142, 3143, 3225, 3273], "timestamp": 1773720224.837495, "stage": "stage3_channels"}
{"pair_idx": 0, "source": 1126, "target": 3273, "method": "A_only", "model": "claude-opus-4-6", "scores": {"overall": 30.0}, "raw_response": "JUSTIFICATION: The sequence starts with spatiotemporal/boundary visualization, transitions through urban and social media analytics, then shifts to text visualization and document exploration, before settling into a coherent backward-in-time progression through hierarchy and treemap visualization techniques. While individual consecutive pairs share reasonable topical overlap (visual analytics broadly), the overall arc lacks a unified thematic thread\u2014it meanders from geospatial analysis to text visualization to hierarchical data display without a clear logical progression from source to target.\n\nCOHERENCE_SCORE: 30", "path": [1126, 1165, 1267, 1541, 1554, 1558, 1593, 1702, 1719, 1828, 1979, 2102, 2511, 2619, 2808, 3273], "timestamp": 1773720231.8520353, "stage": "stage3_channels"}
{"pair_idx": 0, "source": 1126, "target": 3273, "method": "A_only", "model": "gpt-5.4", "scores": {"overall": 74.0}, "raw_response": "JUSTIFICATION: The sequence is broadly coherent as a visualization/visual analytics trajectory: it moves from early hierarchy and multiscale information visualization, into document/search/text exploration, then to social media and spatiotemporal analytics, ending with boundary-change analysis. What doesn\u2019t work as well is that several transitions are topical jumps rather than clear stepwise continuations\u2014especially from business/multivariate data to document interfaces, and later from text/social media analytics to gun/homicide and urban boundary-change work.\n\nCOHERENCE_SCORE: 74", "path": [1126, 1165, 1267, 1541, 1554, 1558, 1593, 1702, 1719, 1828, 1979, 2102, 2511, 2619, 2808, 3273], "timestamp": 1773720236.4500012, "stage": "stage3_channels"}
{"pair_idx": 0, "source": 1126, "target": 3273, "method": "T_only", "model": "claude-opus-4-6", "scores": {"overall": 18.0}, "raw_response": "JUSTIFICATION: The sequence starts with boundary/spatiotemporal analysis topics (docs 1-6) but then drifts into general visual analytics, multivariate visualization, text exploration, and finally hierarchical data visualization (docs 7-15), with no clear thematic thread connecting the whole chain. While adjacent documents sometimes share loose connections (e.g., visual analytics techniques), the overall progression from boundary changes to hierarchy visualization lacks a coherent narrative arc.\n\nCOHERENCE_SCORE: 18", "path": [1126, 1194, 1208, 1230, 1320, 1776, 1784, 1816, 1828, 1857, 2102, 2108, 2366, 2624, 3273], "timestamp": 1773720242.309091, "stage": "stage3_channels"}
{"pair_idx": 0, "source": 1126, "target": 3273, "method": "T_only", "model": "gpt-5.4", "scores": {"overall": 58.0}, "raw_response": "JUSTIFICATION: The sequence is moderately coherent in that most papers fall under information visualization/visual analytics and there is a loose progression from dynamic spatiotemporal phenomena (boundary change, streams, movement, clouds) to broader multivariate exploration and then to hierarchical/text/graph visualization. However, many adjacent transitions are weak or abrupt\u2014especially from movement/cloud analysis to hurricane statistics, then to generic visual forms, structured data, text exploration, graph layouts, and finally hierarchies\u2014so the chain feels more like a topical grab bag within visualization than a tight logical pathway.\n\nCOHERENCE_SCORE: 58", "path": [1126, 1194, 1208, 1230, 1320, 1776, 1784, 1816, 1828, 1857, 2102, 2108, 2366, 2624, 3273], "timestamp": 1773720247.6121337, "stage": "stage3_channels"}
{"pair_idx": 1, "source": 1130, "target": 3508, "method": "Max", "model": "claude-opus-4-6", "scores": {"overall": 25.0}, "raw_response": "JUSTIFICATION: The sequence starts with network security visualization, transitions through text/document visualization (docs 5-9), then shifts to multivariate/scientific visualization (docs 10-14), meteorological visualization (14-15), and finally drifts into volume rendering (16-21). While adjacent documents often share reasonable topical overlap, the overall trajectory from log-based security visualization to wavelet-based volume rendering lacks a coherent thematic thread, feeling more like a random walk through the visualization literature.\n\nCOHERENCE_SCORE: 25", "path": [1130, 1527, 1529, 1546, 1558, 1593, 1702, 1719, 1828, 1979, 1994, 2005, 2114, 2169, 2778, 2965, 3157, 3175, 3250, 3261, 3508], "timestamp": 1773720254.4407065, "stage": "stage3_channels"}
{"pair_idx": 1, "source": 1130, "target": 3508, "method": "Max", "model": "gpt-5.4", "scores": {"overall": 68.0}, "raw_response": "JUSTIFICATION: The sequence is reasonably coherent as a broad visualization lineage: it moves from volume/scientific visualization and interaction techniques into multivariate visual analytics, then into document/text and search-result visualizations, social media/blog analysis, and finally security log visualization. What doesn\u2019t work well is that several transitions are thematic jumps rather than clear step-by-step progressions (especially from atmospheric/medical volume visualization to document/search interfaces, and from social media text analytics to security visualization), so the chain feels more like a loose visualization-history path than a tightly connected narrative.\n\nCOHERENCE_SCORE: 68", "path": [1130, 1527, 1529, 1546, 1558, 1593, 1702, 1719, 1828, 1979, 1994, 2005, 2114, 2169, 2778, 2965, 3157, 3175, 3250, 3261, 3508], "timestamp": 1773720260.2626197, "stage": "stage3_channels"}
{"pair_idx": 1, "source": 1130, "target": 3508, "method": "A_only", "model": "claude-opus-4-6", "scores": {"overall": 18.0}, "raw_response": "JUSTIFICATION: The sequence starts coherently with network security visualization and VAST challenge tools (docs 1-7), but then drifts into increasingly unrelated territory\u2014from distributed analytics to grid computing, scientific visualization, and finally volume rendering with wavelets. The transition from security/analytics visualization to scientific volume rendering lacks logical coherence, and the final documents have no meaningful connection to the starting topic.\n\nCOHERENCE_SCORE: 18", "path": [1130, 1527, 1529, 1538, 1540, 1785, 1824, 1826, 1900, 1943, 2056, 2204, 2346, 2469, 2973, 3074, 3139, 3145, 3153, 3164, 3206, 3209, 3508], "timestamp": 1773720266.5094543, "stage": "stage3_channels"}
{"pair_idx": 1, "source": 1130, "target": 3508, "method": "A_only", "model": "gpt-5.4", "scores": {"overall": 58.0}, "raw_response": "JUSTIFICATION: The sequence has a plausible broad theme\u2014visualization and visual analytics evolving from foundational volume-rendering and large-data visualization work into distributed/thin-client systems and later VAST/security analysis applications\u2014but many adjacent transitions are weak, especially among the 2011 contest papers and the jump from security/log analytics to microblogging/text analysis. It feels more like a loose chain of papers sharing general visualization lineage than a tightly reasoned document-to-document progression.\n\nCOHERENCE_SCORE: 58", "path": [1130, 1527, 1529, 1538, 1540, 1785, 1824, 1826, 1900, 1943, 2056, 2204, 2346, 2469, 2973, 3074, 3139, 3145, 3153, 3164, 3206, 3209, 3508], "timestamp": 1773720271.0951757, "stage": "stage3_channels"}
{"pair_idx": 1, "source": 1130, "target": 3508, "method": "T_only", "model": "claude-opus-4-6", "scores": {"overall": 25.0}, "raw_response": "JUSTIFICATION: The sequence starts with network security and business ecosystem visualization (docs 1-3), then transitions through multivariate visualization and parameter tuning (docs 4-7), into scientific simulation visualization (docs 8), before abruptly shifting to haptic display (doc 9) and then settling into a reasonably coherent progression through large-scale scientific visualization, mesh simplification, and multiresolution/wavelet-based data representation (docs 10-20). The middle portion from simulation visualization to multiresolution wavelets is fairly coherent, but the early documents on network security and business ecosystems have little connection to the later focus, and the haptic display paper is a clear outlier.\n\nCOHERENCE_SCORE: 25", "path": [1130, 1209, 1213, 1223, 1354, 1424, 1618, 1948, 2359, 2375, 2381, 2411, 2481, 2527, 2553, 2566, 2827, 3129, 3217, 3508], "timestamp": 1773720278.6207, "stage": "stage3_channels"}
{"pair_idx": 1, "source": 1130, "target": 3508, "method": "T_only", "model": "gpt-5.4", "scores": {"overall": 46.0}, "raw_response": "JUSTIFICATION: The sequence has a weak broad theme of visualization/scientific graphics, and the later half forms a more coherent technical lineage around multiresolution, volume rendering, compression, and simulation data. However, the early transitions are quite jumpy across unrelated application domains (network security, business ecosystems, biological pathways, multivariate evaluation), so the overall path feels more like a loose collection from visualization than a logically progressive chain.\n\nCOHERENCE_SCORE: 46", "path": [1130, 1209, 1213, 1223, 1354, 1424, 1618, 1948, 2359, 2375, 2381, 2411, 2481, 2527, 2553, 2566, 2827, 3129, 3217, 3508], "timestamp": 1773720284.084327, "stage": "stage3_channels"}
{"pair_idx": 2, "source": 1044, "target": 2534, "method": "Max", "model": "claude-opus-4-6", "scores": {"overall": 22.0}, "raw_response": "JUSTIFICATION: The sequence starts with urban visual analytics and regression models, transitions reasonably through information-theoretic visualization and interactive visual analysis frameworks, but then drifts into simulation steering, volume exploration, molecular surfaces, and isosurface reconstruction\u2014topics that are only loosely connected through the broad umbrella of \"visualization.\" The transitions between individual adjacent pairs are somewhat plausible but the overall arc from city forensics to isosurface reconstruction lacks a coherent thematic progression.\n\nCOHERENCE_SCORE: 22", "path": [1044, 1182, 1198, 1356, 1424, 1618, 1882, 1916, 2029, 2534], "timestamp": 1773720290.5221617, "stage": "stage3_channels"}
{"pair_idx": 2, "source": 1044, "target": 2534, "method": "Max", "model": "gpt-5.4", "scores": {"overall": 68.0}, "raw_response": "JUSTIFICATION: The sequence is fairly coherent in the middle: it moves from visual analytics for simulation, parameter tuning, and R-integrated statistical/visual exploration into broader multivariate and regression modeling, culminating in a city-scale predictive application. However, the early jump from geometric/scientific visualization of surfaces and volumes to simulation steering is somewhat weak, and the final leap to urban visual prediction feels more like a thematic application shift than a tightly motivated progression.\n\nCOHERENCE_SCORE: 68", "path": [1044, 1182, 1198, 1356, 1424, 1618, 1882, 1916, 2029, 2534], "timestamp": 1773720295.0292192, "stage": "stage3_channels"}
{"pair_idx": 2, "source": 1044, "target": 2534, "method": "A_only", "model": "claude-opus-4-6", "scores": {"overall": 12.0}, "raw_response": "JUSTIFICATION: The sequence starts with urban visual analytics and drifts through various visualization topics (classification, text analytics, flow analysis, microblog monitoring, dynamic graphs, biological pathways, genomics, protein analysis, volume visualization, microscopy data, and finally isosurface reconstruction) with only loose thematic connections between adjacent papers\u2014mostly sharing the broad \"visualization\" umbrella\u2014and no coherent narrative progression from source to target.\nCOHERENCE_SCORE: 12", "path": [1044, 1058, 1074, 1136, 1181, 1189, 1213, 1236, 1598, 1801, 2162, 2174, 2534], "timestamp": 1773720302.6858068, "stage": "stage3_channels"}
{"pair_idx": 2, "source": 1044, "target": 2534, "method": "A_only", "model": "gpt-5.4", "scores": {"overall": 46.0}, "raw_response": "JUSTIFICATION: The sequence has a loose thread through visualization and visual analytics, especially from city analytics to classification, text analytics, dynamic graphs, and bioinformatics visualization. However, many transitions are weak or abrupt\u2014particularly the jump from text analytics to flow-field LDA, and the later shifts across bioinformatics, volume data servers, and isosurface reconstruction feel more like broad domain adjacency than a clear logical progression.\n\nCOHERENCE_SCORE: 46", "path": [1044, 1058, 1074, 1136, 1181, 1189, 1213, 1236, 1598, 1801, 2162, 2174, 2534], "timestamp": 1773720307.0055656, "stage": "stage3_channels"}
{"pair_idx": 2, "source": 1044, "target": 2534, "method": "T_only", "model": "claude-opus-4-6", "scores": {"overall": 15.0}, "raw_response": "JUSTIFICATION: The sequence starts with visual analytics and classification topics (docs 1-3), then drifts through visualization of various data types (docs 4-8), transitions into parameter space exploration (docs 9-10), and finally shifts into scientific visualization topics like volume rendering, unstructured grids, isosurfaces, and implicit surface reconstruction (docs 11-16). While there are some local connections between adjacent pairs, the overall trajectory from urban visual analytics to implicit surface reconstruction lacks a coherent thematic thread, feeling more like a random walk through the visualization literature.\n\nCOHERENCE_SCORE: 15", "path": [1044, 1058, 1197, 1249, 1259, 1315, 1323, 1354, 1424, 1566, 1591, 1600, 1604, 1625, 1736, 2534], "timestamp": 1773720314.4696548, "stage": "stage3_channels"}
{"pair_idx": 2, "source": 1044, "target": 2534, "method": "T_only", "model": "gpt-5.4", "scores": {"overall": 56.0}, "raw_response": "JUSTIFICATION: The sequence is moderately coherent because most papers fall within visualization/visual analytics and there are local links around high-dimensional analysis, classification, parameter exploration, and scientific visualization. However, several transitions feel weak or opportunistic\u2014especially from city attribute prediction to probabilistic classification visualization, from distributed-system diagnosis to report layout, and across the later jump from interaction/performance topics into geometric isosurfaces\u2014so the overall progression is more field-level than logically stepwise.\n\nCOHERENCE_SCORE: 56", "path": [1044, 1058, 1197, 1249, 1259, 1315, 1323, 1354, 1424, 1566, 1591, 1600, 1604, 1625, 1736, 2534], "timestamp": 1773720318.7611694, "stage": "stage3_channels"}
{"pair_idx": 3, "source": 466, "target": 2743, "method": "Max", "model": "claude-opus-4-6", "scores": {"overall": 12.0}, "raw_response": "JUSTIFICATION: The sequence loosely connects through the broad theme of interactive visualization and exploration of complex data, but the specific domains shift erratically (topology analysis \u2192 biological mesoscale \u2192 planetary surfaces \u2192 lighting design \u2192 geometry generators \u2192 volume visualization \u2192 vector fields \u2192 genomics \u2192 hurricanes \u2192 buildings \u2192 sports), with no clear logical progression or narrative thread linking consecutive documents beyond being visualization research.\nCOHERENCE_SCORE: 12", "path": [466, 492, 714, 947, 1107, 1494, 1607, 1620, 1776, 1995, 2743], "timestamp": 1773720324.6043255, "stage": "stage3_channels"}
{"pair_idx": 3, "source": 466, "target": 2743, "method": "Max", "model": "gpt-5.4", "scores": {"overall": 52.0}, "raw_response": "JUSTIFICATION: The sequence is loosely coherent as a broad tour through interactive visualization topics\u2014simulation analysis, multiscale/spatiotemporal exploration, design support, feature discovery, genomics, and movement data\u2014but most transitions are driven more by shared visualization methodology than by a clear thematic or problem-domain progression. It especially weakens in the middle-to-late steps, where the sequence jumps across unrelated application areas (planetary surfaces, lighting, geometry generators, genomics, hurricanes, buildings, sports) without an obvious connective narrative beyond \u201cvisual analytics.\u201d\n\nCOHERENCE_SCORE: 52", "path": [466, 492, 714, 947, 1107, 1494, 1607, 1620, 1776, 1995, 2743], "timestamp": 1773720329.2208009, "stage": "stage3_channels"}
{"pair_idx": 3, "source": 466, "target": 2743, "method": "A_only", "model": "claude-opus-4-6", "scores": {"overall": 18.0}, "raw_response": "JUSTIFICATION: The sequence starts coherently with topological data analysis and large-scale simulation visualization (docs 1-5), but then gradually drifts through multivariate analysis, gene visualization, species modeling, weather correlation, and finally ends at sports trajectory visualization\u2014topics with only loose \"data visualization\" connections. The path from topological analysis of simulations to sports motion trajectories lacks a meaningful thematic progression, with several abrupt topic shifts (e.g., gene splicing to species distribution, vehicle recorder data to sports visualization).\n\nCOHERENCE_SCORE: 18", "path": [466, 496, 498, 507, 584, 596, 976, 1005, 1010, 1013, 2743], "timestamp": 1773720336.955785, "stage": "stage3_channels"}
{"pair_idx": 3, "source": 466, "target": 2743, "method": "A_only", "model": "gpt-5.4", "scores": {"overall": 46.0}, "raw_response": "JUSTIFICATION: The sequence has some local coherence through recurring visualization/data-analysis themes\u2014especially topological analysis, feature extraction, and spatiotemporal scientific data\u2014but several transitions feel weak or abrupt, jumping between unrelated application domains (foams, molecular dynamics, genomics, ecology, weather, transportation, sports) without a clear methodological bridge. Overall it reads more like a loose chain of visualization papers than a strong logical progression from source to target.\n\nCOHERENCE_SCORE: 46", "path": [466, 496, 498, 507, 584, 596, 976, 1005, 1010, 1013, 2743], "timestamp": 1773720340.9886417, "stage": "stage3_channels"}
{"pair_idx": 3, "source": 466, "target": 2743, "method": "T_only", "model": "claude-opus-4-6", "scores": {"overall": 25.0}, "raw_response": "JUSTIFICATION: The sequence starts with scientific visualization topics (tracking graphs, multi-scale visualization) then shifts to interactive visual analytics tools (lighting design, parameter exploration, regression models), and finally transitions into sports visualization. While there's a loose thematic thread of \"interactive visualization,\" the transitions between documents are often tenuous\u2014particularly the jump from scientific/mesoscale visualization to lighting design, and from regression models to game/sports visualization\u2014making the overall path feel like a random walk through the visualization literature rather than a coherent progression.\n\nCOHERENCE_SCORE: 25", "path": [466, 492, 501, 503, 555, 733, 1175, 2743], "timestamp": 1773720347.6654525, "stage": "stage3_channels"}
{"pair_idx": 3, "source": 466, "target": 2743, "method": "T_only", "model": "gpt-5.4", "scores": {"overall": 52.0}, "raw_response": "JUSTIFICATION: The sequence is loosely coherent around interactive visualization/visual analytics, with a plausible shift from scientific data exploration to design-space analysis, model exploration, and finally sports analytics. However, several transitions are weak and mostly driven by broad \u201cvisualization\u201d similarity rather than a clear topical progression\u2014especially from mesoscale biological scales to lighting design, and from regression exploration to RTS games/soccer.  \nCOHERENCE_SCORE: 52", "path": [466, 492, 501, 503, 555, 733, 1175, 2743], "timestamp": 1773720351.6474214, "stage": "stage3_channels"}
{"pair_idx": 4, "source": 87, "target": 3536, "method": "Max", "model": "claude-opus-4-6", "scores": {"overall": 18.0}, "raw_response": "JUSTIFICATION: The sequence starts reasonably with temporal event/sequence visualization (docs 1-6), then drifts into social media/text visualization (7-13), document/multivariate visualization (14-17), and finally descends into scientific/volume visualization from the 1990s (18-26). While adjacent documents often share loose thematic connections, the overall trajectory from radio signal time-frequency analysis to 4D medical ultrasound visualization lacks a coherent narrative arc, essentially just wandering through the visualization field chronologically backward.\n\nCOHERENCE_SCORE: 18", "path": [87, 303, 361, 682, 766, 882, 1398, 1475, 1558, 1631, 1702, 1719, 1828, 1979, 1994, 2005, 2114, 2169, 2778, 2965, 3157, 3175, 3201, 3223, 3312, 3536], "timestamp": 1773720358.033658, "stage": "stage3_channels"}
{"pair_idx": 4, "source": 87, "target": 3536, "method": "Max", "model": "gpt-5.4", "scores": {"overall": 46.0}, "raw_response": "JUSTIFICATION: The sequence has a plausible broad arc from general visualization of complex temporal/multivariate data into document, social media, and event-sequence analysis, but many adjacent transitions are weak or domain-jumping (e.g., radio signals to event sequences, social media/image flows to tag clouds/documents, then back through general visualization to scientific volume rendering). It feels more like a chain through the broad visualization field than a tightly coherent progression from source to target.\n\nCOHERENCE_SCORE: 46", "path": [87, 303, 361, 682, 766, 882, 1398, 1475, 1558, 1631, 1702, 1719, 1828, 1979, 1994, 2005, 2114, 2169, 2778, 2965, 3157, 3175, 3201, 3223, 3312, 3536], "timestamp": 1773720362.261618, "stage": "stage3_channels"}
{"pair_idx": 4, "source": 87, "target": 3536, "method": "A_only", "model": "claude-opus-4-6", "scores": {"overall": 18.0}, "raw_response": "JUSTIFICATION: The sequence starts with time-series visualization and causality analysis (docs 1-5), then shifts to visual analytics tools and user behavior (docs 6-12), transitions to visualization recommendation/exploration (docs 13-15), and then drifts into increasingly older visualization infrastructure, toolkits, and scientific visualization systems (docs 16-30). While individual adjacent pairs share some topical overlap, the overall trajectory from radio signal time-frequency analysis to 4D medical ultrasound rendering lacks a coherent thematic arc, feeling more like a random walk through the visualization literature guided loosely by citation links.\n\nCOHERENCE_SCORE: 18", "path": [87, 136, 280, 297, 336, 368, 439, 483, 736, 763, 771, 814, 870, 1069, 1746, 1943, 2056, 2167, 2204, 2346, 2469, 2973, 3074, 3139, 3145, 3153, 3164, 3201, 3223, 3536], "timestamp": 1773720372.68804, "stage": "stage3_channels"}
{"pair_idx": 4, "source": 87, "target": 3536, "method": "A_only", "model": "gpt-5.4", "scores": {"overall": 54.0}, "raw_response": "JUSTIFICATION: The sequence is loosely coherent around visualization and visual analytics, with some reasonable local links through time-series, causality, user behavior, guidance, and interactive visualization systems. However, many transitions are weak or abrupt\u2014especially across application domains (finance, crime, genealogy, text, grid computing, microscopy, medical ultrasound)\u2014so it reads more like a broad topical grab-bag than a tightly motivated progression from source to target.\n\nCOHERENCE_SCORE: 54", "path": [87, 136, 280, 297, 336, 368, 439, 483, 736, 763, 771, 814, 870, 1069, 1746, 1943, 2056, 2167, 2204, 2346, 2469, 2973, 3074, 3139, 3145, 3153, 3164, 3201, 3223, 3536], "timestamp": 1773720377.3739765, "stage": "stage3_channels"}
{"pair_idx": 4, "source": 87, "target": 3536, "method": "T_only", "model": "claude-opus-4-6", "scores": {"overall": 14.0}, "raw_response": "JUSTIFICATION: The sequence starts with time-frequency visualization and moves through spatiotemporal and multidimensional data visualization, but then drifts into increasingly unrelated topics like scagnostics, glyph visualization, volume rendering, and medical ultrasound with no clear thematic thread connecting source to target. The transitions between individual documents are often tenuous, relying only on the broadest shared category of \"visualization\" rather than meaningful conceptual progression.\nCOHERENCE_SCORE: 14", "path": [87, 112, 226, 444, 545, 597, 721, 738, 833, 868, 1107, 1212, 1363, 1371, 1591, 2266, 2381, 2695, 3536], "timestamp": 1773720385.0413923, "stage": "stage3_channels"}
{"pair_idx": 4, "source": 87, "target": 3536, "method": "T_only", "model": "gpt-5.4", "scores": {"overall": 68.0}, "raw_response": "JUSTIFICATION: The sequence is broadly coherent as a tour through visualization research, with recurring themes of time-varying, spatiotemporal, multivariate, and 3D data analysis; several adjacent transitions (e.g., radio signals \u2192 urban spatiotemporal visualization \u2192 environmental events, and glyph/3D field visualization links) make sense. However, the chain is weakened by multiple loose jumps across application domains and methods without a clear cumulative narrative, especially in the later shift from design/parameter-space exploration to data management, inverse rendering, surface analysis, and medical ultrasound.\n\nCOHERENCE_SCORE: 68", "path": [87, 112, 226, 444, 545, 597, 721, 738, 833, 868, 1107, 1212, 1363, 1371, 1591, 2266, 2381, 2695, 3536], "timestamp": 1773720389.5179727, "stage": "stage3_channels"}
{"pair_idx": 5, "source": 871, "target": 2543, "method": "Max", "model": "claude-opus-4-6", "scores": {"overall": 15.0}, "raw_response": "JUSTIFICATION: The sequence starts coherently with documents 1-6 focusing on perception and cognition in visualization design, but then abruptly shifts at document 7 to information theory, statistical computing integration, parameter tuning, simulation analysis, and weather visualization\u2014topics with no clear logical progression from the earlier perceptual studies or from each other. The overall path from memorability/recognition research to weather visualization lacks a meaningful thematic thread.\nCOHERENCE_SCORE: 15", "path": [871, 892, 958, 1060, 1090, 1137, 1198, 1356, 1424, 1618, 2543], "timestamp": 1773720395.7641559, "stage": "stage3_channels"}
{"pair_idx": 5, "source": 871, "target": 2543, "method": "Max", "model": "gpt-5.4", "scores": {"overall": 62.0}, "raw_response": "JUSTIFICATION: The sequence is reasonably coherent in that many papers concern empirical evaluation of visualization perception and then broaden into interactive visual analysis and multivariate/scientific visualization. However, several adjacent links feel weak or topic-jumping\u2014especially from memorability/recognition to correlation ranking, then later from large-number perception to information-theoretic exploration and from simulation tuning to weather visualization\u2014so the path is more loosely thematic than logically progressive.\n\nCOHERENCE_SCORE: 62", "path": [871, 892, 958, 1060, 1090, 1137, 1198, 1356, 1424, 1618, 2543], "timestamp": 1773720400.3532786, "stage": "stage3_channels"}
{"pair_idx": 5, "source": 871, "target": 2543, "method": "A_only", "model": "claude-opus-4-6", "scores": {"overall": 18.0}, "raw_response": "JUSTIFICATION: The sequence starts with visualization memorability, moves through evaluation and domain-specific visualization, then shifts to sensemaking/text analytics (docs 5-8), before pivoting to biological/scientific visualization (docs 9-14), and finally drifts into large-scale/volumetric scientific visualization (docs 15-19). While local transitions between adjacent documents are sometimes reasonable (e.g., shared visualization or biology themes), the overall path lacks a clear logical progression from source to target, wandering across largely unrelated subfields with no coherent narrative thread connecting visualization recognition/recall to multi-field weather visualization.\n\nCOHERENCE_SCORE: 18", "path": [871, 879, 913, 937, 1004, 1074, 1171, 1183, 1206, 1213, 1217, 1236, 1598, 1801, 2162, 2174, 2182, 2192, 2543], "timestamp": 1773720407.394326, "stage": "stage3_channels"}
{"pair_idx": 5, "source": 871, "target": 2543, "method": "A_only", "model": "gpt-5.4", "scores": {"overall": 58.0}, "raw_response": "JUSTIFICATION: The sequence is loosely coherent in that it stays within visualization/visual analytics and often moves through related subthemes like multivariate analysis, comparative workflows, and domain applications (weather, biology, text). However, many adjacent transitions feel driven more by broad topical similarity than a clear logical progression, with abrupt jumps across domains and methods\u2014especially from perception studies to parallel coordinates, then to energy analytics, text analytics, and later bio/volume visualization.  \nCOHERENCE_SCORE: 58", "path": [871, 879, 913, 937, 1004, 1074, 1171, 1183, 1206, 1213, 1217, 1236, 1598, 1801, 2162, 2174, 2182, 2192, 2543], "timestamp": 1773720412.2356522, "stage": "stage3_channels"}
{"pair_idx": 5, "source": 871, "target": 2543, "method": "T_only", "model": "claude-opus-4-6", "scores": {"overall": 15.0}, "raw_response": "JUSTIFICATION: The sequence starts coherently with documents 1-6 focusing on perceptual studies and empirical evaluations of visualizations, but then abruptly shifts at document 7 to information theory frameworks, parameter tuning, simulation steering, and scientific visualization applications (molecular surfaces, particle visualization, weather), with no clear thematic thread connecting the later documents to the earlier ones or to each other beyond being loosely in the visualization field.\nCOHERENCE_SCORE: 15", "path": [871, 892, 908, 1060, 1090, 1137, 1198, 1356, 1424, 1618, 1882, 1916, 2029, 2193, 2543], "timestamp": 1773720418.111616, "stage": "stage3_channels"}
{"pair_idx": 5, "source": 871, "target": 2543, "method": "T_only", "model": "gpt-5.4", "scores": {"overall": 58.0}, "raw_response": "JUSTIFICATION: The sequence has a decent local thread around empirical visualization/perception studies from 2015 back to 2014, then broadens into interactive visual analytics, parameter tuning, and scientific visualization, so there is some overall continuity through visualization research. However, several transitions are weak or abrupt\u2014especially from human-perception experiments to multivariate/statistical frameworks and then to domain-specific scientific visualization papers\u2014making the end-to-end progression feel more like a loose topical chain than a tightly coherent path.\n\nCOHERENCE_SCORE: 58", "path": [871, 892, 908, 1060, 1090, 1137, 1198, 1356, 1424, 1618, 1882, 1916, 2029, 2193, 2543], "timestamp": 1773720423.1975012, "stage": "stage3_channels"}
{"pair_idx": 6, "source": 769, "target": 2756, "method": "Max", "model": "claude-opus-4-6", "scores": {"overall": 15.0}, "raw_response": "JUSTIFICATION: The sequence begins with data visualization techniques (documents 1-3) and loosely transitions through exploration interfaces and simulation-based engineering (4-6), then shifts to flow analysis and geometric/topological methods (7-10), ending abruptly with subdivision surfaces (11). While adjacent pairs sometimes share tangential connections (e.g., glyphs, 3D visualization, simulation), the overall progression lacks a clear thematic thread and the final document on subdivision surfaces feels disconnected from the rest.\n\nCOHERENCE_SCORE: 15", "path": [769, 833, 868, 1107, 1212, 1363, 1368, 1377, 1382, 1384, 2756], "timestamp": 1773720430.0941684, "stage": "stage3_channels"}
{"pair_idx": 6, "source": 769, "target": 2756, "method": "Max", "model": "gpt-5.4", "scores": {"overall": 46.0}, "raw_response": "JUSTIFICATION: The sequence stays broadly within visualization, geometric/volumetric analysis, and interactive design, so there is some topical continuity, especially through 3D data exploration and simulation. However, many transitions feel weak or abrupt\u2014shifting from big-data visual analytics to glyph occlusion, then to geometry generators, subsurface modeling, airflow analysis, terrain deformation, and finally an older subdivision-surface interference paper\u2014so the overall progression is more corpus-neighborly than logically staged.\n\nCOHERENCE_SCORE: 46", "path": [769, 833, 868, 1107, 1212, 1363, 1368, 1377, 1382, 1384, 2756], "timestamp": 1773720435.2512834, "stage": "stage3_channels"}
{"pair_idx": 6, "source": 769, "target": 2756, "method": "A_only", "model": "claude-opus-4-6", "scores": {"overall": 18.0}, "raw_response": "JUSTIFICATION: The sequence starts coherently with real-time visual exploration of large datasets (docs 1-4), but then drifts into topic modeling and text analytics (docs 5-9), shifts to collaborative/web-based visualization (docs 9-12), and finally meanders through remote/large-scale visualization systems (docs 13-18) before ending inexplicably on subdivision-surface interference detection (doc 19), which has no meaningful connection to the chain. The overall path lacks a clear logical thread and the transitions between thematic clusters are weak.\n\nCOHERENCE_SCORE: 18", "path": [769, 794, 1025, 1087, 1136, 1171, 1279, 1280, 1615, 1755, 1943, 2056, 2204, 2346, 2469, 2575, 2644, 2711, 2756], "timestamp": 1773720443.8019361, "stage": "stage3_channels"}
{"pair_idx": 6, "source": 769, "target": 2756, "method": "A_only", "model": "gpt-5.4", "scores": {"overall": 58.0}, "raw_response": "JUSTIFICATION: The sequence has a reasonable broad theme of visualization/visual analytics over time, with some locally coherent links around interactive exploration, topic modeling, and large-data visualization infrastructure. However, it makes several abrupt topic jumps\u2014especially from big-data cubes to hospital cost analysis, then to flow analysis and later to terrain/subdivision surfaces\u2014so it feels more like a loose chain of visualization papers than a logically progressive path from source to target.\n\nCOHERENCE_SCORE: 58", "path": [769, 794, 1025, 1087, 1136, 1171, 1279, 1280, 1615, 1755, 1943, 2056, 2204, 2346, 2469, 2575, 2644, 2711, 2756], "timestamp": 1773720448.7525773, "stage": "stage3_channels"}
{"pair_idx": 6, "source": 769, "target": 2756, "method": "T_only", "model": "claude-opus-4-6", "scores": {"overall": 22.0}, "raw_response": "JUSTIFICATION: The sequence begins with data visualization topics (documents 1-8) and transitions reasonably through interactive exploration and volume rendering (documents 9-14), but then drifts into surface smoothing and subdivision surfaces (documents 15-17), which are only loosely connected to the earlier visualization focus. The overall path from real-time visual exploration of big data to subdivision-surface interference detection lacks a clear thematic arc, with connections between consecutive documents often being tenuous (e.g., glyph visualization to vector field cutting planes, or scalar field fairing to surface smoothing to subdivision surfaces).\n\nCOHERENCE_SCORE: 22", "path": [769, 833, 868, 1107, 1212, 1363, 1371, 1591, 2266, 2381, 2394, 2398, 2411, 2481, 2582, 2610, 2756], "timestamp": 1773720457.5357814, "stage": "stage3_channels"}
{"pair_idx": 6, "source": 769, "target": 2756, "method": "T_only", "model": "gpt-5.4", "scores": {"overall": 46.0}, "raw_response": "JUSTIFICATION: The sequence has a loose visualization/computer graphics theme, moving through interactive visual analytics, glyph and vector-field visualization, parameter-space exploration, and then older work on volume rendering and geometric processing. However, many adjacent transitions are weak or abrupt\u2014especially from Hashedcubes to glyph visualization, from Hairy Slices to Cupid, and from distributed data management into planetary nebula inverse rendering\u2014so it feels more like a broad topical cluster than a logically stepped progression.\n\nCOHERENCE_SCORE: 46", "path": [769, 833, 868, 1107, 1212, 1363, 1371, 1591, 2266, 2381, 2394, 2398, 2411, 2481, 2582, 2610, 2756], "timestamp": 1773720461.8836293, "stage": "stage3_channels"}
{"pair_idx": 7, "source": 805, "target": 2798, "method": "Max", "model": "claude-opus-4-6", "scores": {"overall": 25.0}, "raw_response": "JUSTIFICATION: The sequence begins with visualization design tools and workflows, which loosely connects through design methodology and legend design, but then drifts into software visualization, collaborative visualization, casual visualization, and history of InfoVis without a clear logical progression. The documents share the broad theme of information visualization but lack a coherent narrative thread connecting source to target\u2014transitions between documents often feel like tangential topic hops rather than meaningful steps.\nCOHERENCE_SCORE: 25", "path": [805, 884, 1603, 1706, 1708, 1959, 2410, 2452, 2798], "timestamp": 1773720467.772597, "stage": "stage3_channels"}
{"pair_idx": 7, "source": 805, "target": 2798, "method": "Max", "model": "gpt-5.4", "scores": {"overall": 61.0}, "raw_response": "JUSTIFICATION: The sequence is broadly coherent in that all documents concern information visualization and move from high-level design/creation practices toward earlier foundational visualization topics. However, several transitions are weak or abrupt\u2014especially from sketching methodology to map legends, then to software visualization, business visualization, and visualization paradigm composition\u2014so the chain feels more like a topical cluster than a tightly reasoned progression.\n\nCOHERENCE_SCORE: 61", "path": [805, 884, 1603, 1706, 1708, 1959, 2410, 2452, 2798], "timestamp": 1773720472.2893934, "stage": "stage3_channels"}
{"pair_idx": 7, "source": 805, "target": 2798, "method": "T_only", "model": "claude-opus-4-6", "scores": {"overall": 30.0}, "raw_response": "JUSTIFICATION: The sequence starts coherently with visualization design tools and methodologies (documents 1-3), but then drifts into loosely related visualization systems and contest entries (documents 4-8) before ending on visualization composition. The progression from design workflows to specific visualization tools has a thematic thread (information visualization), but the logical connections between individual documents in the second half are weak and appear more like a topical cluster than a meaningful narrative chain.\nCOHERENCE_SCORE: 30", "path": [805, 884, 1269, 1535, 2079, 2428, 2452, 2457, 2798], "timestamp": 1773720478.731796, "stage": "stage3_channels"}
{"pair_idx": 7, "source": 805, "target": 2798, "method": "T_only", "model": "gpt-5.4", "scores": {"overall": 58.0}, "raw_response": "JUSTIFICATION: The sequence is broadly coherent in that it stays within visualization/InfoVis and moves from design workflows and sketching into interaction, analytic workspaces, and then a run of older visualization systems/examples. However, several transitions are weak or generic\u2014especially from the specific workspace paper to \u201cThe Bricolage\u201d and then among the 2004 system/demo-style entries\u2014so it feels more like a topical cluster than a tightly reasoned progression.\n\nCOHERENCE_SCORE: 58", "path": [805, 884, 1269, 1535, 2079, 2428, 2452, 2457, 2798], "timestamp": 1773720483.7306151, "stage": "stage3_channels"}
{"pair_idx": 8, "source": 955, "target": 2689, "method": "Max", "model": "claude-opus-4-6", "scores": {"overall": 22.0}, "raw_response": "JUSTIFICATION: The sequence starts with visualization frameworks and toolkits (documents 1-4), which is a coherent cluster, but then drifts through loosely connected topics\u2014simulation visualization, domain-specific tools, stacked graphs, multidimensional analysis, query-driven visualization, and finally volume/tensor visualization\u2014with transitions that are only tenuously linked by the broad theme of \"visualization.\" The progression lacks a clear logical thread, and the latter half feels like a random walk through diverse visualization papers connected mainly by shared citations rather than topical coherence.\n\nCOHERENCE_SCORE: 22", "path": [955, 1260, 1402, 1499, 1568, 1667, 1670, 1826, 1829, 1901, 1922, 2001, 2081, 2137, 2199, 2222, 2307, 2449, 2662, 2689], "timestamp": 1773720490.540872, "stage": "stage3_channels"}
{"pair_idx": 8, "source": 955, "target": 2689, "method": "Max", "model": "gpt-5.4", "scores": {"overall": 58.0}, "raw_response": "JUSTIFICATION: The sequence has a plausible broad thread around visualization systems, frameworks, and interactive visual analytics, with especially coherent local links among toolkit/framework papers (e.g., Inviwo \u2192 ManyVis \u2192 D3/Obvious) and query-driven or application-oriented visualization work. However, it becomes quite loose in the middle and latter half, jumping across heterogeneous application domains (simulation, ice cover, patents, mass spectrometry, cortical waves, tensor/volume motion) where the connections are mostly \u201call are visualization papers\u201d rather than a strong logical progression.\n\nCOHERENCE_SCORE: 58", "path": [955, 1260, 1402, 1499, 1568, 1667, 1670, 1826, 1829, 1901, 1922, 2001, 2081, 2137, 2199, 2222, 2307, 2449, 2662, 2689], "timestamp": 1773720496.273973, "stage": "stage3_channels"}
{"pair_idx": 8, "source": 955, "target": 2689, "method": "A_only", "model": "claude-opus-4-6", "scores": {"overall": 25.0}, "raw_response": "JUSTIFICATION: The sequence begins coherently with visualization frameworks and design methodologies (docs 1-3), then transitions through collaborative and domain-specific visual analytics (docs 4-7), shifts into bioinformatics visualization (docs 8-10), and finally drifts into large-scale scientific volume visualization (docs 11-15). While the broad theme of \"visualization\" loosely connects all documents, the transitions between sub-themes are often abrupt and the overall progression from an extensible visualization framework to motion estimation in volume data lacks a clear logical arc.\n\nCOHERENCE_SCORE: 25", "path": [955, 1039, 1061, 1064, 1068, 1087, 1124, 1236, 1598, 1801, 2162, 2174, 2182, 2192, 2689], "timestamp": 1773720502.621383, "stage": "stage3_channels"}
{"pair_idx": 8, "source": 955, "target": 2689, "method": "A_only", "model": "gpt-5.4", "scores": {"overall": 61.0}, "raw_response": "JUSTIFICATION: The sequence is broadly coherent as a tour through visualization/visual analytics research, moving from frameworks and design concepts into collaborative analysis and then a series of domain-specific biomedical, geographic, and scientific visualization applications. However, many adjacent transitions are weak or theme-based rather than logically progressive, with several abrupt domain jumps and a reverse-chronological ordering that reduces the sense of a clear step-by-step path from source to target.\n\nCOHERENCE_SCORE: 61", "path": [955, 1039, 1061, 1064, 1068, 1087, 1124, 1236, 1598, 1801, 2162, 2174, 2182, 2192, 2689], "timestamp": 1773720506.8368263, "stage": "stage3_channels"}
{"pair_idx": 8, "source": 955, "target": 2689, "method": "T_only", "model": "claude-opus-4-6", "scores": {"overall": 32.0}, "raw_response": "JUSTIFICATION: The sequence starts with visualization frameworks and declarative languages (documents 1-3), then shifts toward interactive visual analytics and steering (documents 4-6), before moving to query-driven visualization of time-varying data (document 7), and ends with motion estimation in volume data (document 8). While there are loose thematic connections through visualization and interactivity, the transitions become increasingly tenuous, and the final document on motion estimation in volume data is a significant departure from the visualization framework/tool design theme that dominates the early sequence.\n\nCOHERENCE_SCORE: 32", "path": [955, 1567, 1678, 1680, 1866, 1882, 1905, 2689], "timestamp": 1773720513.043142, "stage": "stage3_channels"}
{"pair_idx": 8, "source": 955, "target": 2689, "method": "T_only", "model": "gpt-5.4", "scores": {"overall": 58.0}, "raw_response": "JUSTIFICATION: The sequence is loosely coherent around interactive/scientific visualization systems, moving from framework and declarative visualization ideas into linked visualizations, interactive analytics, and then large time-varying scientific data. However, several transitions are weak or abrupt\u2014especially from the 2015 general framework paper back to 2010 language/design work, and from interactive visual analytics into specific time-series/AMR/motion-estimation application papers\u2014so it feels more like a broad topical cluster than a clear stepwise progression.\n\nCOHERENCE_SCORE: 58", "path": [955, 1567, 1678, 1680, 1866, 1882, 1905, 2689], "timestamp": 1773720517.3324125, "stage": "stage3_channels"}
{"pair_idx": 9, "source": 1184, "target": 2872, "method": "Max", "model": "claude-opus-4-6", "scores": {"overall": 15.0}, "raw_response": "JUSTIFICATION: The sequence begins coherently with documents on interaction models and visualization beyond the desktop (docs 1-7), but then drifts into increasingly disparate visualization topics\u2014genomic rearrangements, crystal structures, evolutionary morphing, mass spectrometry, cortical waves, tensor fields, and contour surfacing\u2014connected only by the vague umbrella of \"visualization,\" with no meaningful thematic or logical progression from source to target.\n\nCOHERENCE_SCORE: 15", "path": [1184, 1241, 1298, 1302, 1303, 1313, 1373, 1428, 1620, 1923, 2199, 2222, 2307, 2449, 2662, 2720, 2872], "timestamp": 1773720523.0906994, "stage": "stage3_channels"}
{"pair_idx": 9, "source": 1184, "target": 2872, "method": "Max", "model": "gpt-5.4", "scores": {"overall": 44.0}, "raw_response": "JUSTIFICATION: The sequence is loosely coherent at a very broad level\u2014most papers concern visualization, interaction, or analysis of complex scientific data\u2014but the step-to-step transitions are often weak, jumping between subtopics like beyond-desktop interaction, sensemaking, educational exhibits, glyph design, medical/genomic visualization, and then older scientific visualization techniques without a clear through-line. It feels more like a generic chain through the visualization literature than a logically progressive path from source to target.\n\nCOHERENCE_SCORE: 44", "path": [1184, 1241, 1298, 1302, 1303, 1313, 1373, 1428, 1620, 1923, 2199, 2222, 2307, 2449, 2662, 2720, 2872], "timestamp": 1773720528.1002526, "stage": "stage3_channels"}
{"pair_idx": 9, "source": 1184, "target": 2872, "method": "A_only", "model": "claude-opus-4-6", "scores": {"overall": 18.0}, "raw_response": "JUSTIFICATION: The sequence starts with beyond-desktop visualization and collaborative analytics (docs 1-9), then shifts to web/toolkit-based visualization systems (docs 9-11), and gradually drifts into large-scale data visualization, remote rendering, and mesh/terrain processing (docs 12-19), which are only loosely connected to the starting theme. The transitions between individual consecutive documents are sometimes reasonable but often feel like topic hops, and the overall arc from interaction models for beyond-desktop visualization to scanline surfacing of medical contours lacks a coherent narrative thread.\n\nCOHERENCE_SCORE: 18", "path": [1184, 1308, 1422, 1531, 1535, 1545, 1574, 1615, 1755, 1943, 2056, 2204, 2346, 2469, 2575, 2644, 2711, 2714, 2872], "timestamp": 1773720535.0942817, "stage": "stage3_channels"}
{"pair_idx": 9, "source": 1184, "target": 2872, "method": "A_only", "model": "gpt-5.4", "scores": {"overall": 63.0}, "raw_response": "JUSTIFICATION: The sequence has a plausible broad thread around visualization systems, interaction, collaboration, and handling large or remote data, with several locally coherent links such as collaborative visual analytics, large-display sensemaking, and scalable visualization frameworks. However, it often jumps abruptly between fairly different subtopics (e.g., residential energy feedback, mobile geospatial analytics, information assurance risk, medical contour surfacing), so the end-to-end progression feels more like a loose topical chain than a tightly reasoned sequence.\n\nCOHERENCE_SCORE: 63", "path": [1184, 1308, 1422, 1531, 1535, 1545, 1574, 1615, 1755, 1943, 2056, 2204, 2346, 2469, 2575, 2644, 2711, 2714, 2872], "timestamp": 1773720539.160546, "stage": "stage3_channels"}
{"pair_idx": 9, "source": 1184, "target": 2872, "method": "T_only", "model": "claude-opus-4-6", "scores": {"overall": 12.0}, "raw_response": "JUSTIFICATION: The sequence starts with beyond-desktop visualization interaction models and moves to ambient visualization, which is a reasonable step, but then abruptly shifts to mesh feature extraction and medical image contouring/surfacing, which have no meaningful conceptual connection to the earlier documents on visualization interaction paradigms. The overall progression lacks a coherent thematic thread.\nCOHERENCE_SCORE: 12", "path": [1184, 2505, 2717, 2872], "timestamp": 1773720544.6630557, "stage": "stage3_channels"}
{"pair_idx": 9, "source": 1184, "target": 2872, "method": "T_only", "model": "gpt-5.4", "scores": {"overall": 34.0}, "raw_response": "JUSTIFICATION: The sequence has only a weak thematic link through visualization and spatial/graphical representation: document 1 connects reasonably to document 2 via beyond-desktop and ambient visualization, but the jump from ambient information visualization to mesh feature extraction, and then to medical contour-based surfacing, feels abrupt and driven more by broad graphics/visualization overlap than by a clear conceptual progression. Overall it does not form a strong source-to-target pathway, since the middle steps shift from HCI/interaction design into geometric and medical surface reconstruction without sufficient connective tissue.\n\nCOHERENCE_SCORE: 34", "path": [1184, 2505, 2717, 2872], "timestamp": 1773720549.0511756, "stage": "stage3_channels"}
{"pair_idx": 10, "source": 21, "target": 2665, "method": "Max", "model": "claude-opus-4-6", "scores": {"overall": 40.0}, "raw_response": "JUSTIFICATION: The sequence moves from general graph layout techniques to treemap layouts (a specific type of spatial visualization), then to grid maps (another spatial arrangement technique), and finally to cartograms (geographic spatial distortion visualizations). While there is a loose thematic connection through spatial layout algorithms for visualization, the transitions are somewhat tenuous\u2014each document shifts to a fairly different subproblem rather than forming a tight logical chain, and the chronological jump back to 2002 feels disconnected.\n\nCOHERENCE_SCORE: 40", "path": [21, 41, 296, 2665], "timestamp": 1773720555.3113, "stage": "stage3_channels"}
{"pair_idx": 10, "source": 21, "target": 2665, "method": "Max", "model": "gpt-5.4", "scores": {"overall": 58.0}, "raw_response": "JUSTIFICATION: The sequence is loosely coherent because all four papers concern algorithmic methods for spatial visualization and layout, moving from general graph layout to treemaps, grid maps, and cartograms as specialized visual representations. However, the transitions are fairly broad and thematic rather than logically progressive, with weak continuity between force-based graph layout and hierarchical treemaps, and a noticeable time jump backward at the end.\n\nCOHERENCE_SCORE: 58", "path": [21, 41, 296, 2665], "timestamp": 1773720559.253671, "stage": "stage3_channels"}
{"pair_idx": 10, "source": 21, "target": 2665, "method": "A_only", "model": "claude-opus-4-6", "scores": {"overall": 35.0}, "raw_response": "JUSTIFICATION: The sequence loosely connects through spatial/geographic visualization techniques\u2014from graph layouts to treemaps, grid maps, density maps, small multiples, geo-spatial visualization, and cartograms\u2014but the transitions between individual documents are often tenuous, relying on broad thematic overlap (spatial arrangement, layout algorithms) rather than clear logical progression. The path from graph layout to cartograms touches related but distinct subtopics without a compelling narrative thread.\nCOHERENCE_SCORE: 35", "path": [21, 41, 296, 580, 809, 2151, 2665], "timestamp": 1773720565.8622212, "stage": "stage3_channels"}
{"pair_idx": 10, "source": 21, "target": 2665, "method": "A_only", "model": "gpt-5.4", "scores": {"overall": 58.0}, "raw_response": "JUSTIFICATION: The sequence is loosely coherent at the level of visualization and layout techniques for spatial or hierarchical data: it moves from graph layout to treemaps, grid maps, density maps, small multiples, geospatial point visualization, and cartograms. However, the transitions are fairly broad and thematic rather than tightly causal or methodological, with several jumps between distinct visualization subareas that weaken the sense of a clear step-by-step progression.\n\nCOHERENCE_SCORE: 58", "path": [21, 41, 296, 580, 809, 2151, 2665], "timestamp": 1773720570.6166496, "stage": "stage3_channels"}
{"pair_idx": 10, "source": 21, "target": 2665, "method": "T_only", "model": "claude-opus-4-6", "scores": {"overall": 20.0}, "raw_response": "JUSTIFICATION: The sequence starts coherently with graph layout techniques (documents 1-3), but then drifts through loosely related visualization topics\u2014labeling, treemaps, email visualization, nominal data mapping, and cartograms\u2014without a clear logical thread connecting each step. The transitions after document 3 feel like random walks through the visualization literature rather than a purposeful progression from source to target.\nCOHERENCE_SCORE: 20", "path": [21, 160, 808, 1322, 1867, 2217, 2432, 2488, 2518, 2665], "timestamp": 1773720581.1191096, "stage": "stage3_channels"}
{"pair_idx": 10, "source": 21, "target": 2665, "method": "T_only", "model": "gpt-5.4", "scores": {"overall": 42.0}, "raw_response": "JUSTIFICATION: The sequence has a reasonable local thread around graph/network visualization and layout from items 1\u20133, and a weaker subthread on labeling in 4\u20135, but it becomes increasingly fragmented after that, jumping across hybrid hierarchy views, email interfaces, nominal-variable mapping, and cartograms without a clear conceptual bridge. Overall it feels more like a loose tour of information visualization topics than a coherent progression from the source to the target.\n\nCOHERENCE_SCORE: 42", "path": [21, 160, 808, 1322, 1867, 2217, 2432, 2488, 2518, 2665], "timestamp": 1773720585.7230842, "stage": "stage3_channels"}
{"pair_idx": 11, "source": 747, "target": 3269, "method": "Max", "model": "claude-opus-4-6", "scores": {"overall": 22.0}, "raw_response": "JUSTIFICATION: The sequence starts with specific narrative/storytelling visualization topics (storylines, data videos, visual mementos, narrative visualization) and then drifts into general visualization design, tools, and frameworks, roughly moving backward in time. While the broad theme of \"information visualization\" loosely connects all documents, the transitions between individual papers are often only tenuously related, and the progression lacks a clear thematic thread beyond the field itself and a chronological regression.\n\nCOHERENCE_SCORE: 22", "path": [747, 782, 897, 1404, 1446, 1681, 1806, 1953, 2363, 2439, 2453, 2966, 2967, 3147, 3190, 3269], "timestamp": 1773720593.731292, "stage": "stage3_channels"}
{"pair_idx": 11, "source": 747, "target": 3269, "method": "Max", "model": "gpt-5.4", "scores": {"overall": 72.0}, "raw_response": "JUSTIFICATION: The sequence is broadly coherent as a retrospective walk through information visualization and narrative/communicative visualization: it moves from classic interaction, selection, and user-centered design foundations into web-scale/social visualization, design methodology, and then more recent storytelling and personal-data applications. What doesn\u2019t work is that the first few items are somewhat loosely connected and slightly out of chronological order, with jumps between storytelling, video authoring, personal data, and whiteboard use that feel more like thematic neighbors than a tightly reasoned step-by-step progression.\n\nCOHERENCE_SCORE: 72", "path": [747, 782, 897, 1404, 1446, 1681, 1806, 1953, 2363, 2439, 2453, 2966, 2967, 3147, 3190, 3269], "timestamp": 1773720599.406361, "stage": "stage3_channels"}
{"pair_idx": 11, "source": 747, "target": 3269, "method": "A_only", "model": "claude-opus-4-6", "scores": {"overall": 22.0}, "raw_response": "JUSTIFICATION: The sequence begins with narrative/storytelling visualization topics (docs 1-4) and then drifts into collaborative analytics, VAST challenges, and text/network analysis before ending with general information browsing and visualization. While there is a broad umbrella of \"information visualization\" connecting all documents, the transitions are often loose and thematically meandering, with no clear logical progression from source to target\u2014particularly the mid-sequence detour through VAST contest papers and the gradual shift to search/browsing interfaces feels disjointed.\n\nCOHERENCE_SCORE: 22", "path": [747, 782, 897, 1404, 1556, 1574, 1648, 1785, 1789, 1804, 1871, 1983, 2052, 2066, 2116, 2123, 2125, 2478, 3269], "timestamp": 1773720606.3516264, "stage": "stage3_channels"}
{"pair_idx": 11, "source": 747, "target": 3269, "method": "A_only", "model": "gpt-5.4", "scores": {"overall": 63.0}, "raw_response": "JUSTIFICATION: The sequence is broadly coherent as a long arc through information visualization, text/media analysis, narrative visualization, visual analytics, and eventually data storytelling, with several plausible local links (e.g., text analysis \u2192 narrative/event visualization \u2192 rhetoric/storytelling \u2192 data videos/storylines). However, many adjacent transitions are weak or opportunistic rather than clearly building on one another\u2014especially around the VAST challenge papers and shifts between web/image/video retrieval, social dynamics, education, collaboration, and personal-data mementos\u2014so it reads more like a topical cluster than a tightly reasoned progression.\n\nCOHERENCE_SCORE: 63", "path": [747, 782, 897, 1404, 1556, 1574, 1648, 1785, 1789, 1804, 1871, 1983, 2052, 2066, 2116, 2123, 2125, 2478, 3269], "timestamp": 1773720610.8574274, "stage": "stage3_channels"}
{"pair_idx": 11, "source": 747, "target": 3269, "method": "T_only", "model": "claude-opus-4-6", "scores": {"overall": 18.0}, "raw_response": "JUSTIFICATION: The sequence begins with specific visualization techniques (storylines, Gantt charts, visual links) and then drifts through loosely related graph/tree visualization topics before ending on a general information visualization case study. While all documents fall under the broad umbrella of information visualization, the transitions between individual documents are often thematically weak, with no clear narrative or logical progression connecting source to target.\n\nCOHERENCE_SCORE: 18", "path": [747, 1084, 1427, 1689, 1775, 1786, 1842, 1979, 2090, 2330, 2455, 2478, 3269], "timestamp": 1773720616.8138437, "stage": "stage3_channels"}
{"pair_idx": 11, "source": 747, "target": 3269, "method": "T_only", "model": "gpt-5.4", "scores": {"overall": 58.0}, "raw_response": "JUSTIFICATION: The sequence is broadly coherent as a chain of information visualization papers, with several plausible local transitions around visual links, graphs/trees, and large-data browsing, and it trends backward through related visualization topics. However, many steps feel driven more by shared broad domain vocabulary than by a clear conceptual progression\u2014e.g., jumps between storyline visualization, manufacturing schedules, text phrase nets, social photos, and multimedia data management are fairly loose.\n\nCOHERENCE_SCORE: 58", "path": [747, 1084, 1427, 1689, 1775, 1786, 1842, 1979, 2090, 2330, 2455, 2478, 3269], "timestamp": 1773720622.3286986, "stage": "stage3_channels"}
{"pair_idx": 12, "source": 474, "target": 3495, "method": "Max", "model": "claude-opus-4-6", "scores": {"overall": 18.0}, "raw_response": "JUSTIFICATION: The sequence starts with social media bot detection, transitions through web/text analytics and visualization, then gradually shifts into scientific/3D visualization and eventually flow rendering\u2014a very loose thematic thread of \"visualization\" connects everything, but the topical drift from social spambot detection to rendering surface particles is enormous and the intermediate steps often feel like arbitrary hops through the visualization literature rather than a purposeful progression.\nCOHERENCE_SCORE: 18", "path": [474, 1120, 1289, 1439, 1475, 1558, 1631, 1702, 1719, 1828, 1979, 1994, 2005, 2114, 2169, 2778, 2965, 3157, 3175, 3201, 3495], "timestamp": 1773720630.012676, "stage": "stage3_channels"}
{"pair_idx": 12, "source": 474, "target": 3495, "method": "Max", "model": "gpt-5.4", "scores": {"overall": 42.0}, "raw_response": "JUSTIFICATION: The sequence has some local coherence around visual analytics and document/text visualization (e.g., search interfaces, document collections, microblogs, clickstreams), but it is not temporally ordered and makes several abrupt topic jumps, especially from social spambots/search behavior back into general scientific visualization, meteorology, haptics, and rendering. Overall it feels like a loose chain connected by the broad theme of visualization rather than a strong logical progression from source to target.\n\nCOHERENCE_SCORE: 42", "path": [474, 1120, 1289, 1439, 1475, 1558, 1631, 1702, 1719, 1828, 1979, 1994, 2005, 2114, 2169, 2778, 2965, 3157, 3175, 3201, 3495], "timestamp": 1773720634.7601216, "stage": "stage3_channels"}
{"pair_idx": 12, "source": 474, "target": 3495, "method": "A_only", "model": "claude-opus-4-6", "scores": {"overall": 12.0}, "raw_response": "JUSTIFICATION: The sequence starts with social media bot detection and visual analytics, then loosely transitions through various visual analytics applications, but from around document 12 onward it drifts into visualization infrastructure, toolkits, grid computing, and scientific visualization (volume rendering, particle systems, CAVE environments), which has no meaningful connection back to the source or target themes. The progression feels like it follows a generic \"visualization\" thread that becomes increasingly tenuous and chronologically regressive without logical topical continuity.\nCOHERENCE_SCORE: 12", "path": [474, 540, 549, 555, 654, 665, 710, 753, 814, 870, 1069, 1746, 1943, 2056, 2204, 2346, 2469, 2973, 3074, 3139, 3145, 3153, 3164, 3201, 3495], "timestamp": 1773720641.826432, "stage": "stage3_channels"}
{"pair_idx": 12, "source": 474, "target": 3495, "method": "A_only", "model": "gpt-5.4", "scores": {"overall": 72.0}, "raw_response": "JUSTIFICATION: The sequence is broadly coherent as a long visual analytics/visualization lineage: it moves from classic visualization systems, large-data and distributed rendering, into interactive exploration tools, and finally to modern visual analytics applications for labeling, explainability, and security-related domains. What doesn\u2019t work well is the mid-to-late sequence\u2019s abrupt topic jumps between specific application areas (text, QA evaluation, clinical logistic regression, Bitcoin, network security, spambots), which feel connected more by shared visualization methodology than by a tight document-to-document progression.\n\nCOHERENCE_SCORE: 72", "path": [474, 540, 549, 555, 654, 665, 710, 753, 814, 870, 1069, 1746, 1943, 2056, 2204, 2346, 2469, 2973, 3074, 3139, 3145, 3153, 3164, 3201, 3495], "timestamp": 1773720646.4800014, "stage": "stage3_channels"}
{"pair_idx": 12, "source": 474, "target": 3495, "method": "T_only", "model": "claude-opus-4-6", "scores": {"overall": 8.0}, "raw_response": "JUSTIFICATION: The sequence starts with social media/online education visual analytics, then loosely transitions through general visual analytics topics, but drifts significantly into scientific visualization, volume rendering, and flow visualization with no meaningful connection back to the source or target themes. The progression is essentially a random walk through the visualization literature connected only by the broad umbrella of \"visualization,\" with no coherent narrative thread from social spambot detection to surface-particle rendering.\n\nCOHERENCE_SCORE: 8", "path": [474, 619, 784, 1346, 1348, 1451, 1776, 1784, 1901, 1979, 1981, 2114, 2169, 2778, 2965, 3045, 3163, 3175, 3250, 3402, 3495], "timestamp": 1773720652.9438477, "stage": "stage3_channels"}
{"pair_idx": 12, "source": 474, "target": 3495, "method": "T_only", "model": "gpt-5.4", "scores": {"overall": 63.0}, "raw_response": "JUSTIFICATION: The sequence is broadly coherent in that it follows a long visual analytics/visualization lineage, moving from classic scientific and multidimensional visualization papers into interactive visual analytics systems and then into applied systems for education, surveillance, document reconstruction, and social media analysis. What doesn\u2019t work is that several adjacent transitions are weak or abrupt at the application level\u2014especially the jumps from social spambots to online education, from MOOCs to shredded documents, and from road tunnels to geodemographics\u2014so the chain feels more like a loose topic-family traversal than a tightly reasoned progression.\n\nCOHERENCE_SCORE: 63", "path": [474, 619, 784, 1346, 1348, 1451, 1776, 1784, 1901, 1979, 1981, 2114, 2169, 2778, 2965, 3045, 3163, 3175, 3250, 3402, 3495], "timestamp": 1773720657.7940252, "stage": "stage3_channels"}
{"pair_idx": 13, "source": 510, "target": 3112, "method": "Max", "model": "claude-opus-4-6", "scores": {"overall": 25.0}, "raw_response": "JUSTIFICATION: The sequence starts coherently in flow visualization and vector field topology (docs 1-5), then transitions reasonably into topological analysis of scalar fields (docs 5-10), but then drifts into surface reconstruction, point set modeling, and mesh processing (docs 11-17), which represents a significant thematic departure from the source document's focus on fluid flow visualization. The connection between topology-based scalar field analysis and mesh/surface processing is tenuous, making the latter half feel like a different topic entirely.\n\nCOHERENCE_SCORE: 25", "path": [510, 585, 938, 992, 1263, 1484, 1485, 1978, 2221, 2604, 2688, 2708, 2777, 2813, 2854, 2964, 3112], "timestamp": 1773720665.8499815, "stage": "stage3_channels"}
{"pair_idx": 13, "source": 510, "target": 3112, "method": "Max", "model": "gpt-5.4", "scores": {"overall": 68.0}, "raw_response": "JUSTIFICATION: The sequence is fairly coherent through a broad visualization/topology thread: it moves from flow visualization and vortices into vector-field topology, then scalar-field topology, distance fields, and finally geometric/surface representations and mesh processing. What doesn\u2019t work as well is the transition from the early fluid-flow/Lagrangian papers to superconducting vortices and then into more general scalar-field and geometry papers, which feels like a drift by shared methods rather than a tight document-to-document progression.\n\nCOHERENCE_SCORE: 68", "path": [510, 585, 938, 992, 1263, 1484, 1485, 1978, 2221, 2604, 2688, 2708, 2777, 2813, 2854, 2964, 3112], "timestamp": 1773720670.5577066, "stage": "stage3_channels"}
{"pair_idx": 13, "source": 510, "target": 3112, "method": "T_only", "model": "claude-opus-4-6", "scores": {"overall": 15.0}, "raw_response": "JUSTIFICATION: The sequence starts coherently with flow visualization topics (documents 1-7), but then drifts through increasingly unrelated visualization subtopics (parallel coordinates, volume reformation, spectral analysis) before ending in surface reconstruction and mesh simplification, which have no meaningful connection to the original fluid flow theme. The transition from flow visualization to generic scientific visualization to geometry processing feels like a random walk through loosely related computer graphics papers rather than a purposeful progression.\n\nCOHERENCE_SCORE: 15", "path": [510, 734, 801, 981, 1340, 1368, 1383, 1510, 1764, 2145, 2643, 2688, 2708, 2745, 2922, 2990, 2992, 3112], "timestamp": 1773720680.0289452, "stage": "stage3_channels"}
{"pair_idx": 13, "source": 510, "target": 3112, "method": "T_only", "model": "gpt-5.4", "scores": {"overall": 46.0}, "raw_response": "JUSTIFICATION: The sequence is fairly coherent in the first half, with a strong flow through fluid-flow and visualization topics (Lagrangian structures, jet streams, engine simulations, turbulence, mantle convection), but it becomes increasingly loose after that, drifting into general visualization, geometry processing, surface reconstruction, and mesh simplification with several abrupt topic jumps. The overall progression feels more like a chain of weak methodological or visualization-related associations than a clear logical path from the 2019 source to the 1997 target.\n\nCOHERENCE_SCORE: 46", "path": [510, 734, 801, 981, 1340, 1368, 1383, 1510, 1764, 2145, 2643, 2688, 2708, 2745, 2922, 2990, 2992, 3112], "timestamp": 1773720684.7815518, "stage": "stage3_channels"}
{"pair_idx": 14, "source": 975, "target": 2602, "method": "Max", "model": "claude-opus-4-6", "scores": {"overall": 25.0}, "raw_response": "JUSTIFICATION: The sequence starts with time-varying volumetric data analysis, shifts to bicluster/multi-relational visualization and rankings (docs 2-4), then moves through statistical computing integration and parameter tuning (docs 5-7), transitions to simulation steering and volume exploration (docs 8-10), and ends back at volumetric data. While individual consecutive pairs share some topical overlap (e.g., visualization, multivariate analysis), the overall path meanders considerably through disparate subfields, and the middle sections on drug discovery, rankings, and R integration feel disconnected from the volumetric data theme that bookends the sequence.\n\nCOHERENCE_SCORE: 25", "path": [975, 1114, 1124, 1168, 1198, 1356, 1424, 1618, 1882, 1916, 1999, 2602], "timestamp": 1773720691.7537367, "stage": "stage3_channels"}
{"pair_idx": 14, "source": 975, "target": 2602, "method": "Max", "model": "gpt-5.4", "scores": {"overall": 64.0}, "raw_response": "JUSTIFICATION: The sequence has a plausible broad arc around visual analytics, interactive exploration, parameter/simulation analysis, and finally graph-based understanding of complex volumetric or multivariate data; several adjacent links, such as simulation tuning to segmentation tuning to R-integrated visual/statistical analysis to multivariate ranking/biclustering, are reasonably coherent. However, the chain is uneven and sometimes jumps between fairly different application domains and data types\u2014especially from volumetric/medical visualization to relation-aware drug discovery and ranking/bicluster visualization\u2014so the progression feels more thematic than tightly logical.\n\nCOHERENCE_SCORE: 64", "path": [975, 1114, 1124, 1168, 1198, 1356, 1424, 1618, 1882, 1916, 1999, 2602], "timestamp": 1773720697.2976668, "stage": "stage3_channels"}
{"pair_idx": 14, "source": 975, "target": 2602, "method": "A_only", "model": "claude-opus-4-6", "scores": {"overall": 25.0}, "raw_response": "JUSTIFICATION: The sequence begins with time-varying volumetric data visualization, drifts into biological pathway and genomic visualization (docs 2-6), then shifts to large-scale scientific data visualization and volume analysis (docs 7-10), loosely returning to the source topic. While there is a broad umbrella of scientific visualization connecting adjacent documents, the thematic thread is weak and meandering\u2014there is no clear logical progression from source to target, and the biological pathway/genomics detour (docs 2-6) has little connection to the volumetric data focus of the endpoints.\n\nCOHERENCE_SCORE: 25", "path": [975, 1213, 1217, 1236, 1598, 1801, 2162, 2174, 2182, 2602], "timestamp": 1773720708.9889152, "stage": "stage3_channels"}
{"pair_idx": 14, "source": 975, "target": 2602, "method": "A_only", "model": "gpt-5.4", "scores": {"overall": 46.0}, "raw_response": "JUSTIFICATION: The sequence has a loose high-level theme of visualization and analysis of complex scientific data, with some plausible local links through bio/omics visualization (2\u20136) and volumetric data (1, 7, 10). However, it is not very coherent as a progression: it jumps abruptly between domains such as pathways, image comparison, genomics, proteomics, microscopy, astronomy, and back to volumetric tracking, with several adjacent pairs connected mainly by generic \u201cvisual analytics\u201d rather than a clear logical bridge.  \nCOHERENCE_SCORE: 46", "path": [975, 1213, 1217, 1236, 1598, 1801, 2162, 2174, 2182, 2602], "timestamp": 1773720713.5137682, "stage": "stage3_channels"}
{"pair_idx": 14, "source": 975, "target": 2602, "method": "T_only", "model": "claude-opus-4-6", "scores": {"overall": 18.0}, "raw_response": "JUSTIFICATION: The sequence begins with time-varying volumetric data analysis and ends with volume tracking in time-varying data, which provides reasonable start-end alignment, but the middle path meanders significantly through unrelated topics like spinel mineral categorization, perceptual pattern detection, animated transitions, video game geometry generators, and HCI biomechanical studies, making the intermediate connections feel arbitrary and forced rather than forming a logical progression.\nCOHERENCE_SCORE: 18", "path": [975, 998, 1016, 1047, 1077, 1107, 1143, 1325, 1476, 1840, 2602], "timestamp": 1773720719.4642715, "stage": "stage3_channels"}
{"pair_idx": 14, "source": 975, "target": 2602, "method": "T_only", "model": "gpt-5.4", "scores": {"overall": 46.0}, "raw_response": "JUSTIFICATION: The sequence has a loose high-level theme around visualization, feature extraction, clustering, and analysis of scientific/interactive data, and the endpoints connect reasonably well through time-varying volumetric/feature-based visualization. However, many adjacent transitions are weak or abrupt\u2014especially the jumps into mineral categorization, HCI animation, and geometry generators\u2014so it reads more like a broad visualization corpus walk than a logically tight progression.\n\nCOHERENCE_SCORE: 46", "path": [975, 998, 1016, 1047, 1077, 1107, 1143, 1325, 1476, 1840, 2602], "timestamp": 1773720723.1786373, "stage": "stage3_channels"}
{"pair_idx": 15, "source": 957, "target": 3099, "method": "Max", "model": "claude-opus-4-6", "scores": {"overall": 18.0}, "raw_response": "JUSTIFICATION: The sequence starts coherently with social media visualization papers (docs 1-3), then transitions to general data exploration and multi-attribute visualization (docs 4-6), shifts to high-dimensional data projection techniques (docs 7-9), and then drifts into volume visualization, hardware rendering, isosurfacing, space-filling curves, and polygon simplification\u2014topics increasingly disconnected from each other and from the starting point. The progression lacks a clear thematic thread after the midpoint, with late documents connected only by the loosest notion of \"visualization.\"\n\nCOHERENCE_SCORE: 18", "path": [957, 1038, 1055, 1114, 1124, 1168, 1179, 1186, 1221, 1494, 2222, 2307, 2823, 2882, 3057, 3069, 3085, 3099], "timestamp": 1773720729.4407172, "stage": "stage3_channels"}
{"pair_idx": 15, "source": 957, "target": 3099, "method": "Max", "model": "gpt-5.4", "scores": {"overall": 58.0}, "raw_response": "JUSTIFICATION: The sequence is somewhat coherent in the middle, where it moves through visual analytics of social/high-dimensional data, rankings, projections, and broader visualization techniques. However, the transitions are often loose and increasingly drift into generic scientific visualization topics (e.g., LCMS, isosurfacing, Hilbert curves, polygon simplification), so the overall path feels more like a chain of weakly related visualization papers than a clear logical progression from source to target.\n\nCOHERENCE_SCORE: 58", "path": [957, 1038, 1055, 1114, 1124, 1168, 1179, 1186, 1221, 1494, 2222, 2307, 2823, 2882, 3057, 3069, 3085, 3099], "timestamp": 1773720734.577906, "stage": "stage3_channels"}
{"pair_idx": 15, "source": 957, "target": 3099, "method": "A_only", "model": "claude-opus-4-6", "scores": {"overall": 15.0}, "raw_response": "JUSTIFICATION: The sequence starts coherently (documents 1-6) with a clear theme of social media text analysis and visualization, but then drifts through collaborative visual analytics, web-based visualization systems, grid computing, and finally ends at polygonal mesh simplification\u2014a topic completely unrelated to the source document's focus on demographic analysis of social media. The second half of the sequence follows a loosely connected \"visualization systems\" thread but lacks meaningful topical progression toward any coherent destination.\n\nCOHERENCE_SCORE: 15", "path": [957, 1038, 1055, 1063, 1177, 1306, 1413, 1418, 1498, 1615, 1755, 1943, 2056, 2204, 2346, 2469, 2697, 2702, 2890, 2930, 2932, 3099], "timestamp": 1773720740.7458484, "stage": "stage3_channels"}
{"pair_idx": 15, "source": 957, "target": 3099, "method": "A_only", "model": "gpt-5.4", "scores": {"overall": 72.0}, "raw_response": "JUSTIFICATION: The sequence is fairly coherent in its broad evolution from geometric/compression and web-based visualization infrastructure toward collaborative visual analytics and finally social media/text-analysis applications, with several locally sensible transitions around collaboration, interactive modeling, and text/topic analysis. What doesn\u2019t work as well is the jump from demographic inference back to opinion/topic diffusion at the start and a few mid-sequence transitions (e.g., system identification/weather office setups to particle simulations) that feel driven more by general \u201cvisualization\u201d overlap than by a tight topical chain.\n\nCOHERENCE_SCORE: 72", "path": [957, 1038, 1055, 1063, 1177, 1306, 1413, 1418, 1498, 1615, 1755, 1943, 2056, 2204, 2346, 2469, 2697, 2702, 2890, 2930, 2932, 3099], "timestamp": 1773720745.9473343, "stage": "stage3_channels"}
{"pair_idx": 15, "source": 957, "target": 3099, "method": "T_only", "model": "claude-opus-4-6", "scores": {"overall": 15.0}, "raw_response": "JUSTIFICATION: The sequence starts with social media demographics and user activity visualization, then transitions through temporal data analysis to scientific visualization, eventually drifting into volume rendering and mesh simplification\u2014topics with no meaningful connection to the starting point. While some adjacent pairs share loose thematic links (e.g., clickstream\u2192listening histories, or isosurface extraction\u2192mesh simplification), the overall trajectory is incoherent, moving from social media analytics to computational geometry with no unifying thread.\n\nCOHERENCE_SCORE: 15", "path": [957, 1116, 1289, 1599, 1609, 1629, 1742, 1776, 1780, 1807, 1923, 2199, 2222, 2307, 2449, 2577, 2739, 2802, 2818, 3099], "timestamp": 1773720752.5095692, "stage": "stage3_channels"}
{"pair_idx": 15, "source": 957, "target": 3099, "method": "T_only", "model": "gpt-5.4", "scores": {"overall": 58.0}, "raw_response": "JUSTIFICATION: The sequence has a loose high-level theme around visualization and analysis of complex data, and some local transitions work reasonably well (e.g., social/log/clickstream/user-history data, then temporal and scientific visualization, then volume/isurface/simplification techniques). However, it drifts across very different application domains with weak semantic links in the middle-to-late stages, so the path feels more like a broad crawl through visualization papers than a clearly motivated progression from source to target.\n\nCOHERENCE_SCORE: 58", "path": [957, 1116, 1289, 1599, 1609, 1629, 1742, 1776, 1780, 1807, 1923, 2199, 2222, 2307, 2449, 2577, 2739, 2802, 2818, 3099], "timestamp": 1773720757.0621483, "stage": "stage3_channels"}
{"pair_idx": 16, "source": 957, "target": 2975, "method": "Max", "model": "claude-opus-4-6", "scores": {"overall": 18.0}, "raw_response": "JUSTIFICATION: The sequence starts coherently with social media visual analytics (docs 1-3), then transitions through general visualization techniques (docs 4-8) into dimension reduction and high-dimensional data visualization, but then drifts significantly into volume rendering, vector field visualization, and ray tracing (docs 10-18), which are completely unrelated to the original social media analytics topic. The connection between source and target is tenuous, with the middle portion serving as a loose bridge through the broad umbrella of \"visualization\" rather than any meaningful thematic progression.\n\nCOHERENCE_SCORE: 18", "path": [957, 1038, 1055, 1114, 1124, 1168, 1179, 1186, 1221, 1494, 2222, 2307, 2823, 2882, 2912, 2937, 2952, 2975], "timestamp": 1773720764.6901195, "stage": "stage3_channels"}
{"pair_idx": 16, "source": 957, "target": 2975, "method": "Max", "model": "gpt-5.4", "scores": {"overall": 58.0}, "raw_response": "JUSTIFICATION: The sequence is moderately coherent in that it stays broadly within visualization/visual analytics and moves from social-media analysis into higher-dimensional data exploration and then older scientific visualization techniques. However, several transitions are weak or abrupt\u2014especially from social media topics to biclustering/drug discovery and later into vector fields/ray tracing\u2014so it feels more like a loose chain of visualization papers than a tightly motivated progression.\n\nCOHERENCE_SCORE: 58", "path": [957, 1038, 1055, 1114, 1124, 1168, 1179, 1186, 1221, 1494, 2222, 2307, 2823, 2882, 2912, 2937, 2952, 2975], "timestamp": 1773720768.5283012, "stage": "stage3_channels"}
{"pair_idx": 16, "source": 957, "target": 2975, "method": "A_only", "model": "claude-opus-4-6", "scores": {"overall": 18.0}, "raw_response": "JUSTIFICATION: The sequence starts coherently (documents 1-6) with a clear theme of social media text/topic visualization and analysis, but then drifts into increasingly disconnected territory\u2014from decision trees to collaborative analytics to grid computing to volume rendering\u2014with only the loosest connection of \"visualization\" tying later documents together. The progression from source to target lacks a meaningful thematic thread beyond the broadest possible categorization.\n\nCOHERENCE_SCORE: 18", "path": [957, 1038, 1055, 1063, 1177, 1306, 1413, 1418, 1498, 1615, 1755, 1943, 2056, 2204, 2346, 2469, 2697, 2702, 2890, 2930, 2931, 2975], "timestamp": 1773720774.895125, "stage": "stage3_channels"}
{"pair_idx": 16, "source": 957, "target": 2975, "method": "A_only", "model": "gpt-5.4", "scores": {"overall": 67.0}, "raw_response": "JUSTIFICATION: The sequence is fairly coherent in a broad visual analytics/visualization sense: it moves from early rendering, web, and large-data visualization work into collaborative visual analytics, interactive modeling, and finally text/social-media analysis. However, several adjacent jumps are weak or abrupt\u2014especially from medical/scientific visualization to office/display case studies, then to discourse/text analytics, and the ordering among the 2014\u20132015 social media papers feels more like topical clustering than a clear logical progression.\n\nCOHERENCE_SCORE: 67", "path": [957, 1038, 1055, 1063, 1177, 1306, 1413, 1418, 1498, 1615, 1755, 1943, 2056, 2204, 2346, 2469, 2697, 2702, 2890, 2930, 2931, 2975], "timestamp": 1773720780.0542681, "stage": "stage3_channels"}
{"pair_idx": 16, "source": 957, "target": 2975, "method": "T_only", "model": "claude-opus-4-6", "scores": {"overall": 18.0}, "raw_response": "JUSTIFICATION: The sequence starts with social media demographics visualization and logging infrastructure, then shifts to network visualization and multivariate data, before transitioning into parameter space exploration and finally settling into volume rendering and ray casting techniques. While there are local connections between adjacent papers (e.g., logging\u2192log visualization, multivariate data\u2192multivariate evaluation, parameter finding\u2192parameter spaces, volume rendering chain at the end), the overall trajectory from social media demographics to ray tracing mathematics lacks a coherent thematic arc, with at least two major topic shifts.\n\nCOHERENCE_SCORE: 18", "path": [957, 1116, 1130, 1209, 1213, 1223, 1354, 1424, 1566, 1591, 1600, 1604, 1623, 1739, 2975], "timestamp": 1773720790.0210972, "stage": "stage3_channels"}
{"pair_idx": 16, "source": 957, "target": 2975, "method": "T_only", "model": "gpt-5.4", "scores": {"overall": 42.0}, "raw_response": "JUSTIFICATION: The sequence has some local coherence around visualization of logs/multivariate data (1\u21924 and 5\u21927) and later around parameter-space exploration and volume rendering (8\u219215), but it makes several sharp domain jumps\u2014social-media demographics to logging/security, then business/biology, then back to image segmentation and low-level volume ray casting\u2014without a clear thematic bridge. Overall it reads more like a loose chain of papers sharing broad visualization keywords than a logically progressive path from source to target.\n\nCOHERENCE_SCORE: 42", "path": [957, 1116, 1130, 1209, 1213, 1223, 1354, 1424, 1566, 1591, 1600, 1604, 1623, 1739, 2975], "timestamp": 1773720794.4613848, "stage": "stage3_channels"}
{"pair_idx": 17, "source": 831, "target": 3567, "method": "Max", "model": "claude-opus-4-6", "scores": {"overall": 18.0}, "raw_response": "JUSTIFICATION: The sequence starts with specific medical visualization topics, loosely transitions through shape/deformation visualization to more general volume and curve visualization, then drifts into increasingly fundamental and unrelated visualization techniques (Hilbert curves, wavelet brushing, parallel coordinates). While there is a very broad \"visualization\" theme throughout, the connections between consecutive documents are often tenuous and the overall trajectory from cerebral aneurysm hemodynamics to parallel coordinates lacks a coherent narrative arc.\n\nCOHERENCE_SCORE: 18", "path": [831, 852, 962, 1262, 1483, 1764, 2186, 2771, 3057, 3200, 3238, 3567], "timestamp": 1773720800.9302387, "stage": "stage3_channels"}
{"pair_idx": 17, "source": 831, "target": 3567, "method": "Max", "model": "gpt-5.4", "scores": {"overall": 68.0}, "raw_response": "JUSTIFICATION: The sequence is broadly coherent as a visualization-focused trajectory: it moves from modern biomedical/medical-image visualization through shape, volume, and multivariate visualization, ending at the foundational parallel coordinates paper. However, several adjacent transitions are weak or abrupt\u2014especially from cerebral aneurysm visualization to colon registration, and from biomedical volume methods to more abstract cartographic/curve/wavelet topics\u2014so it feels more like a loose chain within visualization than a tightly motivated progression.\n\nCOHERENCE_SCORE: 68", "path": [831, 852, 962, 1262, 1483, 1764, 2186, 2771, 3057, 3200, 3238, 3567], "timestamp": 1773720805.1187732, "stage": "stage3_channels"}
{"pair_idx": 17, "source": 831, "target": 3567, "method": "A_only", "model": "claude-opus-4-6", "scores": {"overall": 20.0}, "raw_response": "JUSTIFICATION: The sequence starts with medical visualization and deformation analysis, loosely transitions through shape analysis and flow visualization, then drifts into general visualization techniques (color/texture, Hilbert curves, wavelets, parallel coordinates). While adjacent papers sometimes share thematic overlap (e.g., flow visualization in docs 8-12), the overall trajectory lacks a clear logical progression and feels like a random walk through the visualization literature rather than a coherent chain connecting specific concepts.\n\nCOHERENCE_SCORE: 20", "path": [831, 852, 962, 1262, 1483, 1582, 1766, 1868, 1992, 2220, 2353, 2529, 3057, 3200, 3238, 3567], "timestamp": 1773720811.444673, "stage": "stage3_channels"}
{"pair_idx": 17, "source": 831, "target": 3567, "method": "A_only", "model": "gpt-5.4", "scores": {"overall": 71.0}, "raw_response": "JUSTIFICATION: The sequence is reasonably coherent as a broad visualization-methods trajectory: it moves from classic multivariate visualization foundations into flow visualization, shape/surface analysis, tensor and multimodal biomedical imaging, and ends in recent patient-specific medical visualization. However, several transitions are abrupt\u2014especially from colon visualization to deformation ensembles, and from general flow/shape papers to highly specific biomedical applications\u2014so it feels more like a chain of related visualization subfields than a tightly connected logical progression.\n\nCOHERENCE_SCORE: 71", "path": [831, 852, 962, 1262, 1483, 1582, 1766, 1868, 1992, 2220, 2353, 2529, 3057, 3200, 3238, 3567], "timestamp": 1773720815.4513993, "stage": "stage3_channels"}
{"pair_idx": 17, "source": 831, "target": 3567, "method": "T_only", "model": "claude-opus-4-6", "scores": {"overall": 18.0}, "raw_response": "JUSTIFICATION: The sequence starts coherently with documents 1-4 forming a meaningful progression around vascular/blood flow visualization, but then drifts broadly into general scientific visualization topics (geodesics, fire simulation, microstructures, parallel coordinates) with no clear thematic thread connecting the later documents to each other or back to the source/target topics. The progression from document 5 onward appears to be connected only by the loosest umbrella of \"visualization,\" losing topical coherence.\n\nCOHERENCE_SCORE: 18", "path": [831, 1193, 1434, 1898, 2558, 2835, 2849, 2866, 2912, 2940, 2978, 3045, 3076, 3421, 3567], "timestamp": 1773720823.580875, "stage": "stage3_channels"}
{"pair_idx": 17, "source": 831, "target": 3567, "method": "T_only", "model": "gpt-5.4", "scores": {"overall": 61.0}, "raw_response": "JUSTIFICATION: The sequence has a plausible broad trajectory from medical/flow visualization in vascular data into more general visualization and geometric feature-extraction foundations, with several locally coherent links around blood flow, vessels, centerlines, and vector fields. However, it becomes increasingly loose in the second half, where the chain jumps from medical ROI/geodesics to generic vector-field, CFD, fire, microstructure, mechanical design, and finally abstract orientation/parallel-coordinate visualization, so the end-to-end progression feels more like a thematic drift than a tightly reasoned path.\n\nCOHERENCE_SCORE: 61", "path": [831, 1193, 1434, 1898, 2558, 2835, 2849, 2866, 2912, 2940, 2978, 3045, 3076, 3421, 3567], "timestamp": 1773720828.0589938, "stage": "stage3_channels"}
{"pair_idx": 18, "source": 646, "target": 2433, "method": "Max", "model": "claude-opus-4-6", "scores": {"overall": 30.0}, "raw_response": "JUSTIFICATION: The sequence starts with topological analysis tools and Morse-Smale complexes, which is coherent, but then drifts through loosely related topics\u2014multivariate topology, surface mappings, contour trees, surface reconstruction, and isosurface fairing\u2014connected mainly by the broad themes of scalar fields and surfaces rather than a clear logical progression from source to target. The later documents (5-7) share a focus on isosurfaces and surface processing but their connection to the earlier topological analysis papers is tenuous.\n\nCOHERENCE_SCORE: 30", "path": [646, 1326, 2059, 2275, 2324, 2348, 2433], "timestamp": 1773720833.9772851, "stage": "stage3_channels"}
{"pair_idx": 18, "source": 646, "target": 2433, "method": "Max", "model": "gpt-5.4", "scores": {"overall": 56.0}, "raw_response": "JUSTIFICATION: The sequence is loosely coherent through a shared theme of topology and scalar-field/isosurface analysis: TTK naturally relates to Morse-Smale complexes, and several later papers concern topological or geometric processing of surfaces and volumes. However, the chronology runs backward and the transitions become weak after the first few steps, shifting from visualization topology to raster representations, mapping, reconstruction, and fairing without a clear causal or methodological progression.\n\nCOHERENCE_SCORE: 56", "path": [646, 1326, 2059, 2275, 2324, 2348, 2433], "timestamp": 1773720838.0343795, "stage": "stage3_channels"}
{"pair_idx": 18, "source": 646, "target": 2433, "method": "T_only", "model": "claude-opus-4-6", "scores": {"overall": 25.0}, "raw_response": "JUSTIFICATION: The sequence starts with topological analysis of scalar data and moves through isosurface extraction, surface processing, and mesh quality topics, maintaining a loose connection through computational geometry and visualization. However, the transitions are often weak\u2014colon flattening to terrain deformation to PDE-based surfaces feels like a random walk through tangentially related visualization papers rather than a purposeful progression from source to target.\n\nCOHERENCE_SCORE: 25", "path": [646, 1226, 1256, 1384, 1911, 1920, 1928, 2392, 2433], "timestamp": 1773720844.483079, "stage": "stage3_channels"}
{"pair_idx": 18, "source": 646, "target": 2433, "method": "T_only", "model": "gpt-5.4", "scores": {"overall": 46.0}, "raw_response": "JUSTIFICATION: The sequence has a loose visual-computing/thread around topology, isosurfaces, meshes, and surface processing, with several plausible local links (e.g., isosurface extraction, mesh analysis, triangulation/refinement). However, it is not very coherent as a progression: it jumps backward in time, shifts abruptly into colon flattening and terrain retro-deformation, and the 2017 TTK paper does not clearly lead into the more specialized 2013\u20132004 papers as a logical chain.\n\nCOHERENCE_SCORE: 46", "path": [646, 1226, 1256, 1384, 1911, 1920, 1928, 2392, 2433], "timestamp": 1773720849.0030155, "stage": "stage3_channels"}
{"pair_idx": 19, "source": 840, "target": 2579, "method": "Max", "model": "claude-opus-4-6", "scores": {"overall": 20.0}, "raw_response": "JUSTIFICATION: The sequence loosely connects through themes of volumetric/large-scale data visualization, multiresolution techniques, and interactive rendering, but the transitions between individual documents are often tenuous\u2014each paper shifts to a fairly different specific topic (photon mapping \u2192 volume transformation \u2192 hexagonal wavelets \u2192 floating-point compression \u2192 graph rendering \u2192 cluster exploration \u2192 geometric wavelets \u2192 coastal visualization), making the progression feel like a random walk through visualization research rather than a coherent narrative chain.\nCOHERENCE_SCORE: 20", "path": [840, 856, 1002, 1031, 1287, 1371, 1668, 2579], "timestamp": 1773720856.8101494, "stage": "stage3_channels"}
{"pair_idx": 19, "source": 840, "target": 2579, "method": "Max", "model": "gpt-5.4", "scores": {"overall": 43.0}, "raw_response": "JUSTIFICATION: The sequence loosely holds together through broad visualization and multiscale/data-reduction themes\u2014volume rendering, transformations, multiresolution methods, compression, level-of-detail, and interactive exploration\u2014but the step-to-step transitions are often weak and feel algorithmically linked by generic \u201clarge data visualization\u201d rather than a clear conceptual progression. The biggest breaks are between volumetric global illumination and volume transformation, then later into graph rendering and clustering, with the final jump to coastal observatory visualization feeling especially disconnected from the preceding machine-learning-style geometric wavelets paper.\n\nCOHERENCE_SCORE: 43", "path": [840, 856, 1002, 1031, 1287, 1371, 1668, 2579], "timestamp": 1773720861.506309, "stage": "stage3_channels"}
{"pair_idx": 19, "source": 840, "target": 2579, "method": "A_only", "model": "claude-opus-4-6", "scores": {"overall": 18.0}, "raw_response": "JUSTIFICATION: The sequence loosely connects through the general theme of scientific visualization and large-scale data processing, but the transitions between individual documents are weak and often arbitrary\u2014moving from volumetric rendering to wavelets to compression to graph rendering to cluster exploration with no clear logical thread. The progression from newer to older papers appears more like a random walk through the visualization literature than a coherent chain of ideas.\nCOHERENCE_SCORE: 18", "path": [840, 856, 1002, 1031, 1287, 1371, 1447, 1930, 2138, 2315, 2579], "timestamp": 1773720867.2463737, "stage": "stage3_channels"}
{"pair_idx": 19, "source": 840, "target": 2579, "method": "A_only", "model": "gpt-5.4", "scores": {"overall": 68.0}, "raw_response": "JUSTIFICATION: The sequence is broadly coherent around interactive/scientific visualization of large data, moving from environmental and process visualization to supercomputing, flow/vector-field analysis, and then scalable rendering/compression techniques for large volumetric or multiresolution data. However, several transitions are weak or abrupt\u2014especially from graph rendering to cluster exploration, and from floating-point compression to hexagonal wavelets to volume transformation\u2014so it feels more like a loose topical chain than a tightly motivated progression.\n\nCOHERENCE_SCORE: 68", "path": [840, 856, 1002, 1031, 1287, 1371, 1447, 1930, 2138, 2315, 2579], "timestamp": 1773720871.3560977, "stage": "stage3_channels"}
{"pair_idx": 19, "source": 840, "target": 2579, "method": "T_only", "model": "claude-opus-4-6", "scores": {"overall": 35.0}, "raw_response": "JUSTIFICATION: The sequence starts with interactive volumetric rendering, transitions through volume visualization and animation, then shifts to interactive visualization more broadly, and finally lands on environmental data visualization\u2014a reasonable but loosely connected path. The thematic thread of \"interactive visualization of volumetric/spatial data\" holds somewhat, but the transitions from documents 4\u21925\u21926 feel more like topic drift (from cluster exploration to environmental management to coastal observatories) rather than a tight logical progression.\n\nCOHERENCE_SCORE: 35", "path": [840, 861, 1253, 1371, 1401, 2579], "timestamp": 1773720878.565764, "stage": "stage3_channels"}
{"pair_idx": 19, "source": 840, "target": 2579, "method": "T_only", "model": "gpt-5.4", "scores": {"overall": 46.0}, "raw_response": "JUSTIFICATION: The sequence has a loose visualization theme\u2014especially around volumetric data and interactive analysis in the first half\u2014but the transitions are uneven: it jumps from global illumination to printable interaction, then to camera animation, then to cluster exploration, before ending in environmental visualization applications. The overall progression feels more like a chain of broad visualization-related papers than a tightly connected intellectual path from source to target.\n\nCOHERENCE_SCORE: 46", "path": [840, 861, 1253, 1371, 1401, 2579], "timestamp": 1773720882.9872973, "stage": "stage3_channels"}
{"pair_idx": 20, "source": 387, "target": 3013, "method": "Max", "model": "claude-opus-4-6", "scores": {"overall": 18.0}, "raw_response": "JUSTIFICATION: The sequence starts with fairness/bias in ML visualization (docs 1-2), then shifts to data quality visualization (docs 3-4), then to visualization design and techniques (docs 5-8), then to 3D glyph/vector visualization (docs 9-10), then to simulation/engineering visualization (docs 11-14), and finally to flow feature detection (doc 15). While adjacent documents often share some topical overlap, the overall trajectory from ML fairness to fluid dynamics feature detection lacks a coherent thematic arc, and the sequence feels like a random walk through the visualization research literature.\n\nCOHERENCE_SCORE: 18", "path": [387, 391, 541, 560, 587, 653, 721, 738, 833, 868, 1107, 1212, 1363, 1368, 3013], "timestamp": 1773720890.031335, "stage": "stage3_channels"}
{"pair_idx": 20, "source": 387, "target": 3013, "method": "Max", "model": "gpt-5.4", "scores": {"overall": 58.0}, "raw_response": "JUSTIFICATION: The sequence is moderately coherent in that it stays broadly within visualization/visual analytics and moves through related topics like fairness analytics, missing/error data, scatterplot design, glyphs, and simulation/scientific visualization. However, several transitions are weak or abrupt\u2014especially from algorithmic fairness to missing data, and from human-centered visual analytics into domain-specific engineering/flow simulation papers\u2014so the path feels more like a loose chain within visualization than a tight logical progression.\n\nCOHERENCE_SCORE: 58", "path": [387, 391, 541, 560, 587, 653, 721, 738, 833, 868, 1107, 1212, 1363, 1368, 3013], "timestamp": 1773720895.3988776, "stage": "stage3_channels"}
{"pair_idx": 20, "source": 387, "target": 3013, "method": "A_only", "model": "claude-opus-4-6", "scores": {"overall": 15.0}, "raw_response": "JUSTIFICATION: The sequence starts coherently (docs 1-5) moving from fairness in ML to visual analytics frameworks, but then drifts into visualization design/education (docs 6-10), before sliding into increasingly older and loosely connected papers on general visualization infrastructure, grid computing, and finally flow/vector field visualization techniques (docs 15-25), which have no meaningful connection to the original fairness-in-ML topic. The progression feels like a random walk through citation networks with only local (adjacent-paper) topical overlap.\n\nCOHERENCE_SCORE: 15", "path": [387, 391, 528, 551, 615, 640, 666, 676, 708, 805, 1132, 1957, 2056, 2167, 2204, 2346, 2469, 2697, 2702, 2890, 2930, 2932, 2952, 2962, 3013], "timestamp": 1773720902.0664086, "stage": "stage3_channels"}
{"pair_idx": 20, "source": 387, "target": 3013, "method": "A_only", "model": "gpt-5.4", "scores": {"overall": 58.0}, "raw_response": "JUSTIFICATION: The sequence has a plausible broad thread around visualization and interactive/visual analytics, moving from classic scientific visualization, web/grid/collaborative systems, and design/tooling toward modern visual analytics and fairness in ML. However, many adjacent transitions are weak or abrupt\u2014especially the jump from fairness papers to ontology/topic modeling, and several earlier shifts among application domains (weather, offices, control theory, mesh compression, vector fields) feel more like topical drift within visualization than a tightly reasoned progression.\n\nCOHERENCE_SCORE: 58", "path": [387, 391, 528, 551, 615, 640, 666, 676, 708, 805, 1132, 1957, 2056, 2167, 2204, 2346, 2469, 2697, 2702, 2890, 2930, 2932, 2952, 2962, 3013], "timestamp": 1773720906.3075166, "stage": "stage3_channels"}
{"pair_idx": 20, "source": 387, "target": 3013, "method": "T_only", "model": "claude-opus-4-6", "scores": {"overall": 15.0}, "raw_response": "JUSTIFICATION: The sequence starts with ML fairness and visual analytics but quickly drifts through a series of loosely connected visualization topics, eventually settling into scientific visualization and flow visualization. While the later half (documents 11-18) forms a reasonably coherent progression through topological/flow visualization, the early transition from ML bias detection through pattern mining, regression exploration, ranking visualization, and scagnostics to 3D glyph visualization is held together only by the thin thread of \"visualization,\" with no meaningful conceptual progression from source to target.\n\nCOHERENCE_SCORE: 15", "path": [387, 484, 555, 566, 721, 833, 868, 947, 968, 1028, 1334, 1500, 1510, 2094, 2345, 2379, 2969, 3013], "timestamp": 1773720913.7939386, "stage": "stage3_channels"}
{"pair_idx": 20, "source": 387, "target": 3013, "method": "T_only", "model": "gpt-5.4", "scores": {"overall": 46.0}, "raw_response": "JUSTIFICATION: The sequence has some local coherence around visual analytics and feature detection\u2014especially in the later half, which forms a fairly consistent flow/topology/CFD thread from vortex detection to flow visualization and fluid phenomena. However, the early and middle transitions are weak and topic-hopping, moving abruptly from fairness in ML to pattern relevance, regression, ranking, glyphs, simulation, and molecular design without a clear cumulative narrative.  \nCOHERENCE_SCORE: 46", "path": [387, 484, 555, 566, 721, 833, 868, 947, 968, 1028, 1334, 1500, 1510, 2094, 2345, 2379, 2969, 3013], "timestamp": 1773720918.312073, "stage": "stage3_channels"}
{"pair_idx": 21, "source": 315, "target": 2426, "method": "Max", "model": "claude-opus-4-6", "scores": {"overall": 28.0}, "raw_response": "JUSTIFICATION: The sequence loosely connects through the theme of network/graph visualization, moving from layout techniques to multivariate graph visualization, graph sampling, matrix views, dynamic networks, and finally specific network analysis tools. However, the transitions between individual documents are often weak\u2014each step shifts subtopics (e.g., from matrix diagnostics to egocentric networks, or from hierarchical change visualization to phone call animation) without strong logical bridges, and the overall progression lacks a clear narrative arc beyond a general drift from newer methodological work to older applied tools.\n\nCOHERENCE_SCORE: 28", "path": [315, 579, 793, 830, 949, 1049, 1206, 1912, 2426], "timestamp": 1773720925.159744, "stage": "stage3_channels"}
{"pair_idx": 21, "source": 315, "target": 2426, "method": "Max", "model": "gpt-5.4", "scores": {"overall": 72.0}, "raw_response": "JUSTIFICATION: The sequence is broadly coherent around network/graph visualization, moving from performance assessment and dynamic social networks to multivariate network exploration, sampling, matrix views, tree+table graph visualization, and finally node-link layout refinement. What doesn\u2019t work as well is that several transitions are thematic rather than directly progressive\u2014especially the jumps between dynamic hierarchies, egocentric dynamic networks, matrix-based exploration, and exemplar-based layout fine-tuning\u2014so the chain feels like a loose cluster more than a tightly connected argument.  \nCOHERENCE_SCORE: 72", "path": [315, 579, 793, 830, 949, 1049, 1206, 1912, 2426], "timestamp": 1773720930.650494, "stage": "stage3_channels"}
{"pair_idx": 21, "source": 315, "target": 2426, "method": "T_only", "model": "claude-opus-4-6", "scores": {"overall": 30.0}, "raw_response": "JUSTIFICATION: The sequence starts with graph/node-link layout techniques (documents 1-3), then transitions to social network visualization (documents 4-5), and finally drifts to Internet/network topology visualization (documents 6-7). While all documents relate broadly to network visualization, the progression from layout fine-tuning to peer-to-peer file-sharing assessment lacks a clear logical thread, and the later documents diverge significantly from the initial focus.\n\nCOHERENCE_SCORE: 30", "path": [315, 1314, 1336, 1360, 1432, 2165, 2426], "timestamp": 1773720937.0787225, "stage": "stage3_channels"}
{"pair_idx": 21, "source": 315, "target": 2426, "method": "T_only", "model": "gpt-5.4", "scores": {"overall": 58.0}, "raw_response": "JUSTIFICATION: The sequence is moderately coherent because most papers concern network/graph visualization and layout, moving from general graph drawing to social, internet, and peer-to-peer network visualization. However, the links are fairly loose and topic shifts are abrupt\u2014especially from exemplar-based node-link fine-tuning to compressed adjacency matrices for gene regulatory networks, and later from social-network analysis to internet prefix propagation and P2P performance tools.\n\nCOHERENCE_SCORE: 58", "path": [315, 1314, 1336, 1360, 1432, 2165, 2426], "timestamp": 1773720941.0338576, "stage": "stage3_channels"}
{"pair_idx": 22, "source": 241, "target": 3189, "method": "Max", "model": "claude-opus-4-6", "scores": {"overall": 22.0}, "raw_response": "JUSTIFICATION: The sequence begins with collaborative visual analytics and meanders through various loosely related visualization topics (sensemaking, natural language interaction, design formalization, component models, tool workflows) before ending with web-based visualization systems. While all documents fall under the broad umbrella of visualization research, the transitions between many consecutive documents feel tenuous and the overall trajectory\u2014from collaborative tabletop analytics to 1996 web visualization\u2014lacks a clear thematic or logical progression.\n\nCOHERENCE_SCORE: 22", "path": [241, 307, 435, 447, 479, 515, 546, 557, 805, 1132, 1957, 2056, 3189], "timestamp": 1773720946.9335046, "stage": "stage3_channels"}
{"pair_idx": 22, "source": 241, "target": 3189, "method": "Max", "model": "gpt-5.4", "scores": {"overall": 72.0}, "raw_response": "JUSTIFICATION: The sequence is reasonably coherent as a broad trajectory through visualization systems, interaction, and design tooling: it moves from web/thin-client visualization to automatic presentation, graph operations, multi-tool workflows, component models, design knowledge, and then into more recent work on sensemaking, conversational/visual querying, and collaborative analytics. What doesn\u2019t work as well is that several adjacent jumps are thematic rather than tightly causal\u2014especially the shift from online education analytics to visual query systems, and from museum visualization decoding to Draco\u2014so the chain feels like a loose tour of VIS topics rather than a strongly connected progression.\n\nCOHERENCE_SCORE: 72", "path": [241, 307, 435, 447, 479, 515, 546, 557, 805, 1132, 1957, 2056, 3189], "timestamp": 1773720952.0690596, "stage": "stage3_channels"}
{"pair_idx": 22, "source": 241, "target": 3189, "method": "A_only", "model": "claude-opus-4-6", "scores": {"overall": 28.0}, "raw_response": "JUSTIFICATION: The sequence starts with collaborative visual analytics and moves through dashboards, visualization authoring/design tools, and automatic presentation, ending with web-based visualization\u2014a loosely connected chain through the broad field of data visualization. However, the transitions are often thematic jumps (e.g., dashboards to narrative slideshows, then to iterative design tools, then to graph visualization) rather than a coherent logical progression, and the overall arc from tangible tabletop analytics to 1996 web visualization lacks a clear narrative thread.\n\nCOHERENCE_SCORE: 28", "path": [241, 258, 514, 594, 805, 1132, 1957, 2056, 3189], "timestamp": 1773720958.5869434, "stage": "stage3_channels"}
{"pair_idx": 22, "source": 241, "target": 3189, "method": "A_only", "model": "gpt-5.4", "scores": {"overall": 63.0}, "raw_response": "JUSTIFICATION: The sequence is moderately coherent around the broad theme of visualization systems and interfaces, with reasonable local links through dashboards, presentation, authoring, and web/thin-client delivery. However, several transitions feel weak or lateral rather than progressive\u2014especially from collaborative tabletop analytics to healthcare dashboards, from dashboard discourse to narrative slideshows, and from visualization editing to graph visualization\u2014so the chain lacks a strong cumulative logic from start to finish.\n\nCOHERENCE_SCORE: 63", "path": [241, 258, 514, 594, 805, 1132, 1957, 2056, 3189], "timestamp": 1773720962.5779653, "stage": "stage3_channels"}
{"pair_idx": 22, "source": 241, "target": 3189, "method": "T_only", "model": "claude-opus-4-6", "scores": {"overall": 32.0}, "raw_response": "JUSTIFICATION: The sequence begins with collaborative visual analytics and transitions through various data analysis and visualization systems, generally moving backward in time from modern VA systems to foundational visualization concepts. While each adjacent pair shares some topical overlap (visual analytics, dimensionality reduction, multivariate data exploration, interaction techniques), the connections are often loose\u2014particularly the transitions through crowdsourcing medical analytics (C2A), topological landscapes, Sankey diagrams, and web-based visualization, which feel like detours rather than a coherent narrative thread.\n\nCOHERENCE_SCORE: 32", "path": [241, 250, 317, 869, 1074, 1197, 1524, 1572, 1656, 1712, 1979, 1981, 2203, 2596, 2995, 3189], "timestamp": 1773720968.8150353, "stage": "stage3_channels"}
{"pair_idx": 22, "source": 241, "target": 3189, "method": "T_only", "model": "gpt-5.4", "scores": {"overall": 73.0}, "raw_response": "JUSTIFICATION: The sequence is broadly coherent as a trajectory through visual analytics and interactive visualization: it moves from recent collaborative/authoring VA systems into semantic interaction, dimensionality reduction, multivariate exploration, interaction techniques, and foundational visualization frameworks. What doesn\u2019t work as well is the abrupt topical jump from modern systems like multiverse analysis, knowledge-graph augmentation, and medical crowdsourcing into older general-purpose text/high-dimensional visualization papers, where the links are more field-level than tightly document-to-document.  \n\nCOHERENCE_SCORE: 73", "path": [241, 250, 317, 869, 1074, 1197, 1524, 1572, 1656, 1712, 1979, 1981, 2203, 2596, 2995, 3189], "timestamp": 1773720973.6528242, "stage": "stage3_channels"}
{"pair_idx": 23, "source": 564, "target": 3310, "method": "Max", "model": "claude-opus-4-6", "scores": {"overall": 28.0}, "raw_response": "JUSTIFICATION: The sequence starts with network embedding and high-dimensional data visualization, transitions through multi-attribute ranking and dimensionality reduction, then shifts to collaborative visual analytics and web-based visualization platforms, before ending with early information visualization design principles. While there are local thematic connections between adjacent documents (e.g., high-dimensional analysis in docs 2-6, collaborative/web-based tools in docs 9-11, early InfoVis papers in docs 12-14), the overall trajectory from network embeddings to diagram generation lacks a clear unifying narrative, and the progression feels like it drifts through loosely related visual analytics subtopics rather than forming a coherent argumentative or conceptual chain.\n\nCOHERENCE_SCORE: 28", "path": [564, 597, 709, 754, 758, 824, 1036, 1122, 1242, 1615, 1953, 2363, 2439, 2454, 2966, 3310], "timestamp": 1773720981.302851, "stage": "stage3_channels"}
{"pair_idx": 23, "source": 564, "target": 3310, "method": "Max", "model": "gpt-5.4", "scores": {"overall": 68.0}, "raw_response": "JUSTIFICATION: The sequence is broadly coherent as a trajectory through visual analytics for high-dimensional/multivariate data, ranking, interaction, and collaborative/web-based visualization, then back to earlier foundational InfoVis systems and design methods. However, several transitions feel weak or reversed in specificity/time\u2014especially the jump from recent embedding inspection to table/skyline/ranking work and then into older collaborative systems and InfoVis-history papers\u2014so it reads more like a thematically related chain than a tightly logical progression.\n\nCOHERENCE_SCORE: 68", "path": [564, 597, 709, 754, 758, 824, 1036, 1122, 1242, 1615, 1953, 2363, 2439, 2454, 2966, 3310], "timestamp": 1773720985.7559314, "stage": "stage3_channels"}
{"pair_idx": 23, "source": 564, "target": 3310, "method": "A_only", "model": "claude-opus-4-6", "scores": {"overall": 22.0}, "raw_response": "JUSTIFICATION: The sequence begins with network embedding visualization and moves through high-dimensional data exploration tools, which is somewhat coherent for the first few steps. However, it then drifts into collaborative visual analytics, then into contest entries and historical visualization, and finally into automated diagram generation\u2014these transitions feel loosely connected only by the broad umbrella of \"visual analytics/information visualization\" rather than by a clear topical or logical thread.\n\nCOHERENCE_SCORE: 22", "path": [564, 597, 709, 828, 1197, 1232, 1251, 1498, 1615, 1755, 2363, 2454, 2853, 3310], "timestamp": 1773720991.9607427, "stage": "stage3_channels"}
{"pair_idx": 23, "source": 564, "target": 3310, "method": "A_only", "model": "gpt-5.4", "scores": {"overall": 61.0}, "raw_response": "JUSTIFICATION: The sequence has a decent local thread around visual analytics and high-dimensional/multidimensional data exploration in the first half, then broadens into collaborative visual analytics and finally older foundational information visualization systems. However, several transitions are weak or abrupt\u2014especially from dimensional analysis to video search/decision management and from collaboration systems to contest/history papers\u2014so the overall progression feels only moderately coherent rather than tightly connected.\n\nCOHERENCE_SCORE: 61", "path": [564, 597, 709, 828, 1197, 1232, 1251, 1498, 1615, 1755, 2363, 2454, 2853, 3310], "timestamp": 1773720995.7254515, "stage": "stage3_channels"}
{"pair_idx": 23, "source": 564, "target": 3310, "method": "T_only", "model": "claude-opus-4-6", "scores": {"overall": 28.0}, "raw_response": "JUSTIFICATION: The sequence starts with network embedding visualization and moves through visual analytics approaches (documents 1-4), which is reasonably coherent, and the pivot to comparison visualization (5) and visualization by demonstration (6) is somewhat natural within the broad visualization field. However, the jump to source code visualization (7) and then to generative diagram design theory (8-9) from the mid-1990s feels like a significant thematic drift, with the connection becoming increasingly tenuous and driven more by the broad \"visualization\" umbrella than by any specific conceptual thread.\n\nCOHERENCE_SCORE: 28", "path": [564, 597, 602, 609, 649, 781, 2249, 3309, 3310], "timestamp": 1773721002.3130822, "stage": "stage3_channels"}
{"pair_idx": 23, "source": 564, "target": 3310, "method": "T_only", "model": "gpt-5.4", "scores": {"overall": 68.0}, "raw_response": "JUSTIFICATION: The sequence is reasonably coherent through a broad visualization thread: it moves from graph/network embedding inspection to high-dimensional visual analytics, grouping, data reduction, comparison, and interaction paradigms, then back to earlier systems and foundational diagram-generation theory. What doesn\u2019t work as well is the weak topical transition from modern data/visual analytics papers to source-code investigation, and the final two 1995 papers feel like historical background rather than a tightly connected step-by-step progression.\n\nCOHERENCE_SCORE: 68", "path": [564, 597, 602, 609, 649, 781, 2249, 3309, 3310], "timestamp": 1773721006.755577, "stage": "stage3_channels"}
{"pair_idx": 24, "source": 91, "target": 3368, "method": "Max", "model": "claude-opus-4-6", "scores": {"overall": 18.0}, "raw_response": "JUSTIFICATION: The sequence loosely follows a trajectory from applied visual analytics systems (industrial/domain-specific) through social media and multi-dimensional data analysis, into dimensionality reduction and collaborative sensemaking, and finally into early visualization toolkits and reusable visualization construction\u2014but the transitions between individual documents are often thematically weak and seem driven more by incidental citation links than by a coherent narrative thread. The overall arc from modern domain-specific VA to foundational visualization tooling is vaguely discernible but many adjacent pairs (e.g., coal plant analysis \u2192 acoustic engine analysis, or lookmarks in ParaView \u2192 relational visualization notation) lack strong logical connections.\n\nCOHERENCE_SCORE: 18", "path": [91, 128, 336, 368, 422, 440, 497, 545, 618, 709, 754, 758, 824, 1036, 1064, 1615, 1755, 2363, 2439, 2453, 2880, 3368], "timestamp": 1773721014.8483274, "stage": "stage3_channels"}
{"pair_idx": 24, "source": 91, "target": 3368, "method": "Max", "model": "gpt-5.4", "scores": {"overall": 72.0}, "raw_response": "JUSTIFICATION: The sequence is broadly coherent as a long trajectory through visualization research: it moves from reusable visualization construction and collaborative/analytic systems into multidimensional, ranking, graph, spatiotemporal, and domain-specific visual analytics applications. What weakens it is that several adjacent transitions are driven more by general \u201cvisual analytics\u201d similarity than by a clear conceptual bridge, especially among the recent domain-specific papers (coal plants, engines, loans, criminal investigations, social media), so the local step-to-step logic is uneven.\n\nCOHERENCE_SCORE: 72", "path": [91, 128, 336, 368, 422, 440, 497, 545, 618, 709, 754, 758, 824, 1036, 1064, 1615, 1755, 2363, 2439, 2453, 2880, 3368], "timestamp": 1773721019.973296, "stage": "stage3_channels"}
{"pair_idx": 24, "source": 91, "target": 3368, "method": "A_only", "model": "claude-opus-4-6", "scores": {"overall": 22.0}, "raw_response": "JUSTIFICATION: The sequence starts coherently moving from industrial visual analytics systems (coal plants, engines, cloud systems) through network security and crisis management VA tools, then shifts to VAST contest entries and general visualization tools, ending with reusable visualization construction kits. While there's a loose thread of \"visual analytics systems,\" the transitions become increasingly tenuous\u2014particularly the jump from geospatial/text analytics to VAST contest datasets to ice cover analysis to generic visualization toolkits\u2014showing a drift from domain-specific VA applications to generic visualization infrastructure with no clear logical progression.\n\nCOHERENCE_SCORE: 22", "path": [91, 128, 438, 540, 612, 1405, 1538, 1540, 1785, 1824, 1826, 1900, 2363, 2439, 2453, 2880, 3368], "timestamp": 1773721027.428118, "stage": "stage3_channels"}
{"pair_idx": 24, "source": 91, "target": 3368, "method": "A_only", "model": "gpt-5.4", "scores": {"overall": 46.0}, "raw_response": "JUSTIFICATION: The sequence is loosely coherent at the level of broad visual analytics themes\u2014moving from domain-specific analytic systems in industrial, cybersecurity, social media, and cloud settings back toward earlier general-purpose visual analytics, contest systems, and foundational visualization toolkits. However, many adjacent transitions are weak or abrupt because the application domains shift sharply (e.g., coal plants to electrical engines to cloud systems to scams to geotwitter), so it feels more like a chain of vaguely related visualization papers than a logical step-by-step progression.\n\nCOHERENCE_SCORE: 46", "path": [91, 128, 438, 540, 612, 1405, 1538, 1540, 1785, 1824, 1826, 1900, 2363, 2439, 2453, 2880, 3368], "timestamp": 1773721031.9780772, "stage": "stage3_channels"}
{"pair_idx": 24, "source": 91, "target": 3368, "method": "T_only", "model": "claude-opus-4-6", "scores": {"overall": 12.0}, "raw_response": "JUSTIFICATION: The sequence lacks coherent thematic progression\u2014it jumps from coal-fired power plant control strategies to animal-human health monitoring to a generic visualization construction kit. The only tenuous connection is that all three involve visualization/visual analytics, but the domains and specific contributions are unrelated, and there is no logical narrative linking them.\nCOHERENCE_SCORE: 12", "path": [91, 2045, 3368], "timestamp": 1773721036.8689501, "stage": "stage3_channels"}
{"pair_idx": 24, "source": 91, "target": 3368, "method": "T_only", "model": "gpt-5.4", "scores": {"overall": 38.0}, "raw_response": "JUSTIFICATION: What works is that all three documents are about visualization/visual analytics systems, so there is a weak thematic link at the level of visualization tools. What doesn\u2019t work is that the application domains and goals shift abruptly from coal power plant control to animal-human health surveillance to a general visualization construction kit, with little clear logical progression beyond the broad shared visualization theme.\n\nCOHERENCE_SCORE: 38", "path": [91, 2045, 3368], "timestamp": 1773721040.6104913, "stage": "stage3_channels"}
{"pair_idx": 25, "source": 508, "target": 3188, "method": "Max", "model": "claude-opus-4-6", "scores": {"overall": 15.0}, "raw_response": "JUSTIFICATION: The sequence starts with ontology visualization and quickly drifts through various visualization techniques (rankings, scatterplots, glyphs, flow visualization) before ending at facial tissue modeling via finite elements, which has little connection to the preceding documents. While there are some local transitions that share loose thematic overlap (e.g., scatterplots\u2192dot plots, flow visualization papers in 2012), the overall trajectory lacks a coherent narrative arc, and the final document is a jarring non-sequitur.\n\nCOHERENCE_SCORE: 15", "path": [508, 566, 653, 721, 738, 833, 868, 1107, 1212, 1363, 1368, 1377, 1382, 1480, 3188], "timestamp": 1773721047.00643, "stage": "stage3_channels"}
{"pair_idx": 25, "source": 508, "target": 3188, "method": "Max", "model": "gpt-5.4", "scores": {"overall": 46.0}, "raw_response": "JUSTIFICATION: The sequence has a reasonable broad visualization thread\u2014especially through scatterplots, ranking, glyphs, and flow/engineering visualization\u2014but many transitions are weak or abrupt, with several papers shifting domains rather than building clearly on a shared method or problem. The jump from ontology visualization to ranking/scatterplots and the late move from flow/volume analysis to facial tissue modeling make the overall progression feel only loosely connected rather than strongly coherent.\n\nCOHERENCE_SCORE: 46", "path": [508, 566, 653, 721, 738, 833, 868, 1107, 1212, 1363, 1368, 1377, 1382, 1480, 3188], "timestamp": 1773721051.1678262, "stage": "stage3_channels"}
{"pair_idx": 25, "source": 508, "target": 3188, "method": "A_only", "model": "claude-opus-4-6", "scores": {"overall": 15.0}, "raw_response": "JUSTIFICATION: The sequence starts coherently with documents on ontology/text visualization (documents 1-7), but then drifts into increasingly unrelated territory\u2014from visualization toolkit infrastructure (8-12) to scientific/weather visualization (13-16) to mesh compression, vector field visualization, and finally facial tissue modeling, with many transitions being only loosely connected by the broad umbrella of \"visualization.\" The overall path from ontology visualization to facial tissue modeling lacks a meaningful thematic progression.\n\nCOHERENCE_SCORE: 15", "path": [508, 618, 660, 783, 886, 901, 1069, 1746, 1943, 2056, 2204, 2346, 2469, 2697, 2702, 2890, 2930, 2932, 2952, 2962, 2996, 3188], "timestamp": 1773721057.7312768, "stage": "stage3_channels"}
{"pair_idx": 25, "source": 508, "target": 3188, "method": "A_only", "model": "gpt-5.4", "scores": {"overall": 46.0}, "raw_response": "JUSTIFICATION: The sequence has a loose high-level continuity around visualization systems and analysis of complex data, moving from general visualization infrastructure and scientific/medical visualization toward text, document, and ontology-oriented visual analytics. However, many adjacent transitions are weak or abrupt\u2014especially the jumps among web/grid/scientific visualization, mesh/vector-field methods, and later semantic/text visualization\u2014so it feels more like a broad topical chain than a tightly reasoned progression.\n\nCOHERENCE_SCORE: 46", "path": [508, 618, 660, 783, 886, 901, 1069, 1746, 1943, 2056, 2204, 2346, 2469, 2697, 2702, 2890, 2930, 2932, 2952, 2962, 2996, 3188], "timestamp": 1773721062.1959357, "stage": "stage3_channels"}
{"pair_idx": 25, "source": 508, "target": 3188, "method": "T_only", "model": "claude-opus-4-6", "scores": {"overall": 18.0}, "raw_response": "JUSTIFICATION: The sequence starts with ontology/information visualization topics, loosely transitions through various visualization techniques (scatterplots, dot plots, glyphs), then shifts toward 3D visualization and medical visualization applications, ending with facial tissue modeling. While there are local connections between adjacent papers (e.g., scatterplot-related papers 3-5, medical visualization papers 13-16), the overall progression lacks a coherent thematic thread, and several transitions feel forced (e.g., from Euler diagrams to HCI biomechanical data, or from ranking visualization to scatterplots).\n\nCOHERENCE_SCORE: 18", "path": [508, 566, 653, 721, 738, 833, 868, 947, 971, 1143, 1245, 1396, 1437, 1491, 1887, 3188], "timestamp": 1773721069.667334, "stage": "stage3_channels"}
{"pair_idx": 25, "source": 508, "target": 3188, "method": "T_only", "model": "gpt-5.4", "scores": {"overall": 46.0}, "raw_response": "JUSTIFICATION: The sequence has a broad visualization-through-medical-visualization arc, and some local transitions are reasonable (e.g., scatterplots/SPLOMs/scagnostics; medical visualization/planning/surgery). However, many adjacent jumps are weak or topic-driven only at a very high level\u2014shifting abruptly among ontology visualization, ranking/scatterplots, glyphs, lighting design, Euler diagrams, and then medical applications\u2014so it does not read as a tightly connected progression.\n\nCOHERENCE_SCORE: 46", "path": [508, 566, 653, 721, 738, 833, 868, 947, 971, 1143, 1245, 1396, 1437, 1491, 1887, 3188], "timestamp": 1773721075.1412141, "stage": "stage3_channels"}
{"pair_idx": 26, "source": 34, "target": 2618, "method": "Max", "model": "claude-opus-4-6", "scores": {"overall": 8.0}, "raw_response": "JUSTIFICATION: The sequence starts with visualization education and dashboard design, then meanders through various loosely related visualization topics (XAI, concept drift, chart images, dimensionality reduction, event sequences, spatiotemporal data, biology visualization, simulation exploration, stream surfaces, volume rendering, and graph drawing). While all documents fall under the broad umbrella of visualization, the transitions between most consecutive documents lack logical motivation, and the overall trajectory from pedagogy-focused InfoVis to algebraic graph layout algorithms shows no coherent narrative arc.\n\nCOHERENCE_SCORE: 8", "path": [34, 66, 97, 111, 287, 291, 309, 321, 349, 444, 448, 463, 725, 1107, 1212, 1566, 1597, 1623, 2618], "timestamp": 1773721081.338773, "stage": "stage3_channels"}
{"pair_idx": 26, "source": 34, "target": 2618, "method": "Max", "model": "gpt-5.4", "scores": {"overall": 46.0}, "raw_response": "JUSTIFICATION: The sequence has a loose throughline around visualization/visual analytics, moving from educational/dashboard/provenance/XAI topics into model analysis, charts, event/spatiotemporal visualization, and then older simulation/scientific visualization work. However, many adjacent transitions feel weak or corpus-driven rather than conceptually motivated\u2014especially the jumps from pedagogy to dashboards, XAI to concept drift, and volume rendering to graph drawing\u2014so the chain is only moderately coherent overall.\n\nCOHERENCE_SCORE: 46", "path": [34, 66, 97, 111, 287, 291, 309, 321, 349, 444, 448, 463, 725, 1107, 1212, 1566, 1597, 1623, 2618], "timestamp": 1773721086.0566306, "stage": "stage3_channels"}
{"pair_idx": 26, "source": 34, "target": 2618, "method": "A_only", "model": "claude-opus-4-6", "scores": {"overall": 15.0}, "raw_response": "JUSTIFICATION: The sequence starts with visualization education and dashboard tools, transitions through visual analytics applications (XAI, concept drift, blockchain, biologging), then moves into biological/scientific visualization (protein interactions, mass spectrometry), and finally drifts into general scientific visualization and graph drawing with little connecting thread. While adjacent papers often share loose ties (e.g., visual analytics, time series, scientific visualization), the overall progression from pedagogy/dashboards to point-based rendering and graph eigenvector computation lacks a coherent narrative arc.\n\nCOHERENCE_SCORE: 15", "path": [34, 66, 97, 111, 287, 301, 331, 361, 372, 732, 976, 1801, 2162, 2174, 2182, 2188, 2618], "timestamp": 1773721093.2214825, "stage": "stage3_channels"}
{"pair_idx": 26, "source": 34, "target": 2618, "method": "A_only", "model": "gpt-5.4", "scores": {"overall": 58.0}, "raw_response": "JUSTIFICATION: The sequence is moderately coherent in that most papers fall under visualization/visual analytics and there are some local links around dashboarding, collaborative analysis, explainability, and then time-series/stream analysis before moving into bioinformatics and scientific visualization. However, several transitions are weak or abrupt\u2014especially from educational visualization to dashboard recommendation, from XAI to concept drift, and the later jumps across cryptocurrency, ecology, microscopy, astronomy, rendering, and finally graph drawing\u2014so the overall progression feels more like a broad topical drift within visualization than a clear logical chain.\n\nCOHERENCE_SCORE: 58", "path": [34, 66, 97, 111, 287, 301, 331, 361, 372, 732, 976, 1801, 2162, 2174, 2182, 2188, 2618], "timestamp": 1773721097.6702487, "stage": "stage3_channels"}
{"pair_idx": 26, "source": 34, "target": 2618, "method": "T_only", "model": "claude-opus-4-6", "scores": {"overall": 22.0}, "raw_response": "JUSTIFICATION: The sequence begins coherently with visualization design and dashboard/multi-view topics (docs 1-7), then transitions through visual encoding techniques (docs 8-14), but gradually drifts into scientific visualization, volume rendering, and graph drawing (docs 17-25), losing thematic coherence. The connections between consecutive documents are often tenuous, relying on broad \"visualization\" overlap rather than meaningful conceptual progression, and the endpoint (graph drawing algorithms) has little logical relationship to the starting point (visualization education).\n\nCOHERENCE_SCORE: 22", "path": [34, 68, 75, 186, 194, 223, 293, 502, 587, 653, 721, 738, 833, 868, 1107, 1212, 1363, 1371, 1591, 2266, 2381, 2394, 2398, 2416, 2618], "timestamp": 1773721105.2176883, "stage": "stage3_channels"}
{"pair_idx": 26, "source": 34, "target": 2618, "method": "T_only", "model": "gpt-5.4", "scores": {"overall": 68.0}, "raw_response": "JUSTIFICATION: The sequence is broadly coherent as a long visualization/HCI chain: it moves from visualization education, dashboards, interaction and multi-view design into chart/collection browsing, small multiples, scatterplot and glyph techniques, then further back into scientific visualization, large-scale rendering, and graph drawing. What doesn\u2019t work well is that several adjacent transitions feel driven more by shared broad field membership than by a tight topical progression, especially the jump from pedagogy to dashboard patterns and the later shift from modern visualization interfaces back to older volume-rendering papers.\n\nCOHERENCE_SCORE: 68", "path": [34, 68, 75, 186, 194, 223, 293, 502, 587, 653, 721, 738, 833, 868, 1107, 1212, 1363, 1371, 1591, 2266, 2381, 2394, 2398, 2416, 2618], "timestamp": 1773721109.9747014, "stage": "stage3_channels"}
{"pair_idx": 27, "source": 1104, "target": 3438, "method": "Max", "model": "claude-opus-4-6", "scores": {"overall": 20.0}, "raw_response": "JUSTIFICATION: The sequence starts with scatterplot diagnostics and multi-attribute visualization, then transitions through various visualization techniques, but the progression becomes increasingly loose\u2014moving from information visualization to scientific/meteorological visualization to physical fabrication to mechanical design to multidimensional function visualization. While each adjacent pair shares some connection through \"visualization,\" the overall arc lacks a coherent thematic thread and feels like a random walk through the visualization literature.\nCOHERENCE_SCORE: 20", "path": [1104, 1168, 1323, 1408, 1586, 1963, 1994, 2005, 2114, 2169, 2778, 2965, 3157, 3249, 3438], "timestamp": 1773721129.7821517, "stage": "stage3_channels"}
{"pair_idx": 27, "source": 1104, "target": 3438, "method": "Max", "model": "gpt-5.4", "scores": {"overall": 68.0}, "raw_response": "JUSTIFICATION: The sequence is broadly coherent as a visualization/visual analytics trajectory: it moves from multidimensional and scalar-field visualization into lenses, immersive and atmospheric systems, then toward linked views, network/set/categorical analysis, rankings, and finally scagnostics. However, many transitions are loose and theme-level rather than methodologically direct, with several jumps between application domains (weather, urban, mechanical design) and visualization paradigms that weaken the sense of a tight logical chain.\n\nCOHERENCE_SCORE: 68", "path": [1104, 1168, 1323, 1408, 1586, 1963, 1994, 2005, 2114, 2169, 2778, 2965, 3157, 3249, 3438], "timestamp": 1773721134.4323914, "stage": "stage3_channels"}
{"pair_idx": 27, "source": 1104, "target": 3438, "method": "A_only", "model": "claude-opus-4-6", "scores": {"overall": 12.0}, "raw_response": "JUSTIFICATION: The sequence starts coherently (documents 1-6 form a reasonable chain about high-dimensional data visualization and clustering), but then drifts through loosely connected topics\u2014graph analysis, blog visualization, text/tag clouds, weather chat, ice cover, distributed visualization systems, grid computing, and finally volume visualization from the 1990s. The middle and later portions are connected only by the very broad theme of \"visualization,\" with no meaningful topical progression from source to target.\n\nCOHERENCE_SCORE: 12", "path": [1104, 1179, 1186, 1286, 1305, 1342, 1509, 1546, 1558, 1561, 1605, 1679, 1826, 1900, 1943, 2056, 2204, 2346, 2469, 2973, 3074, 3139, 3145, 3153, 3164, 3201, 3246, 3249, 3438], "timestamp": 1773721140.7368565, "stage": "stage3_channels"}
{"pair_idx": 27, "source": 1104, "target": 3438, "method": "A_only", "model": "gpt-5.4", "scores": {"overall": 52.0}, "raw_response": "JUSTIFICATION: The sequence starts coherently with a strong run of papers on high-dimensional data analysis, scatterplots, subspace exploration, and clustering, but then drifts into a much looser chain of general visualization topics including text analysis, chat, geospatial tools, distributed systems, VR, sonification, and mechanical design. Overall it feels more like a broad thematic walk through visualization research than a logically connected step-by-step progression from the source to the target.\n\nCOHERENCE_SCORE: 52", "path": [1104, 1179, 1186, 1286, 1305, 1342, 1509, 1546, 1558, 1561, 1605, 1679, 1826, 1900, 1943, 2056, 2204, 2346, 2469, 2973, 3074, 3139, 3145, 3153, 3164, 3201, 3246, 3249, 3438], "timestamp": 1773721144.6276069, "stage": "stage3_channels"}
{"pair_idx": 27, "source": 1104, "target": 3438, "method": "T_only", "model": "claude-opus-4-6", "scores": {"overall": 28.0}, "raw_response": "JUSTIFICATION: The sequence begins coherently with scagnostics and high-dimensional data visualization techniques (documents 1-4), but then drifts through volume visualization, query-driven visualization, mass spectrometry, isosurfacing, and various domain-specific visualization applications before ending at HyperSlice, a multidimensional function visualization method. While there is a loose thread of \"visualization of complex/high-dimensional data,\" the middle documents (5-10) represent a scattered walk through unrelated visualization subfields, and the connections between consecutive documents are often tenuous (e.g., from star coordinates to volume visualization viewpoint selection, or from mass spectrometry to isosurfacing in higher dimensions).\n\nCOHERENCE_SCORE: 28", "path": [1104, 1179, 1186, 1221, 1494, 2222, 2307, 2823, 2971, 3045, 3076, 3438], "timestamp": 1773721152.8406017, "stage": "stage3_channels"}
{"pair_idx": 27, "source": 1104, "target": 3438, "method": "T_only", "model": "gpt-5.4", "scores": {"overall": 68.0}, "raw_response": "JUSTIFICATION: The sequence is reasonably coherent in its broad theme of high-dimensional/multidimensional visualization, moving from early general techniques (HyperSlice, configuration space, multidimensional design visualization) toward later work on large-scale interactive analysis, 3D/scatterplot-based views, and feature-guided exploration. However, several adjacent transitions are weak or abrupt\u2014especially from volume/mass-spectrometry visualization back to high-dimensional projection methods\u2014and the chronology is reversed overall, which makes the progression feel more topical than logically incremental.  \nCOHERENCE_SCORE: 68", "path": [1104, 1179, 1186, 1221, 1494, 2222, 2307, 2823, 2971, 3045, 3076, 3438], "timestamp": 1773721157.1683657, "stage": "stage3_channels"}
{"pair_idx": 28, "source": 1021, "target": 2978, "method": "Max", "model": "claude-opus-4-6", "scores": {"overall": 22.0}, "raw_response": "JUSTIFICATION: The sequence starts with flow field visualization, transitions through visual analytics and spatiotemporal pattern detection (docs 2-6), shifts to text/document visualization (docs 7-11), briefly touches multivariate data visualization (docs 12-15), then converges on atmospheric/scientific visualization ending with fire simulation. While all documents broadly relate to visualization, the transitions are loosely thematic rather than logically progressive, and the path from flow field computation to fire simulation lacks a clear narrative thread.\n\nCOHERENCE_SCORE: 22", "path": [1021, 1320, 1387, 1503, 1541, 1554, 1558, 1593, 1702, 1719, 1828, 1979, 1994, 2005, 2114, 2169, 2778, 2895, 2978], "timestamp": 1773721165.0132968, "stage": "stage3_channels"}
{"pair_idx": 28, "source": 1021, "target": 2978, "method": "Max", "model": "gpt-5.4", "scores": {"overall": 54.0}, "raw_response": "JUSTIFICATION: The sequence has a broad visual analytics/visualization thread\u2014moving from scientific and multivariate data visualization into document, text, social media, event, and sensor analytics, then back to flow-field visualization\u2014but many adjacent transitions are weak or domain-jumping rather than logically incremental. It feels more like a loose chain of papers sharing generic visualization themes than a tightly coherent progression from room-fire/scientific visualization to high-performance pathline computation.\n\nCOHERENCE_SCORE: 54", "path": [1021, 1320, 1387, 1503, 1541, 1554, 1558, 1593, 1702, 1719, 1828, 1979, 1994, 2005, 2114, 2169, 2778, 2895, 2978], "timestamp": 1773721169.7295396, "stage": "stage3_channels"}
{"pair_idx": 28, "source": 1021, "target": 2978, "method": "A_only", "model": "claude-opus-4-6", "scores": {"overall": 22.0}, "raw_response": "JUSTIFICATION: The sequence starts with flow field visualization and text analytics (docs 1-6), then shifts to collaborative and web-based visualization (docs 7-10), and finally settles into a loosely chronological reverse walk through scientific visualization systems and case studies (docs 11-19). While individual adjacent pairs share some topical overlap (e.g., collaborative visualization, web-based tools, scientific visualization infrastructure), the overall path from flow field/text analytics to fire simulation visualization lacks a coherent thematic thread, feeling more like a random walk through the visualization literature connected only by the broad field itself.\n\nCOHERENCE_SCORE: 22", "path": [1021, 1022, 1038, 1051, 1053, 1074, 1242, 1755, 1943, 2056, 2204, 2346, 2469, 2697, 2702, 2790, 2873, 2878, 2978], "timestamp": 1773721177.09617, "stage": "stage3_channels"}
{"pair_idx": 28, "source": 1021, "target": 2978, "method": "A_only", "model": "gpt-5.4", "scores": {"overall": 56.0}, "raw_response": "JUSTIFICATION: The sequence is loosely coherent as a broad march through visualization research, moving from early scientific and web/grid-based visualization systems toward collaborative visual analytics and finally text/social-media analytics, but many adjacent transitions are weak and feel driven more by the generic theme of \u201cvisualization\u201d than by a clear topical dependency. In particular, the jump from flow-field/pathline computation to trending categorical logs is abrupt, while the middle portion around text analytics is much more locally coherent.\n\nCOHERENCE_SCORE: 56", "path": [1021, 1022, 1038, 1051, 1053, 1074, 1242, 1755, 1943, 2056, 2204, 2346, 2469, 2697, 2702, 2790, 2873, 2878, 2978], "timestamp": 1773721181.4977229, "stage": "stage3_channels"}
{"pair_idx": 28, "source": 1021, "target": 2978, "method": "T_only", "model": "claude-opus-4-6", "scores": {"overall": 32.0}, "raw_response": "JUSTIFICATION: The sequence starts with flow field visualization, transitions through visual analytics and multivariate data exploration (documents 2-7), then shifts toward scientific/atmospheric visualization (8-11), and ends with simulation visualization for combustion and fire. While there are locally reasonable transitions between adjacent documents, the overall path lacks a clear thematic arc\u2014it meanders from computational flow optimization to statistical visual analytics to clutter reduction to meteorological visualization to fire simulation, with several thematic jumps that feel loosely connected at best.\n\nCOHERENCE_SCORE: 32", "path": [1021, 1320, 1776, 1784, 1901, 1958, 1979, 1981, 2114, 2169, 2778, 2895, 2978], "timestamp": 1773721187.8047533, "stage": "stage3_channels"}
{"pair_idx": 28, "source": 1021, "target": 2978, "method": "T_only", "model": "gpt-5.4", "scores": {"overall": 68.0}, "raw_response": "JUSTIFICATION: The sequence is coherent in the middle around multidimensional/visual analytics techniques for large scientific data, especially from cross-filtered views through statistical guidance to visual analytics, but the first step is a weak jump from flow-field pathline computation to correlative analysis, and the final stretch back to atmospheric/fire visualization feels more like a broad domain drift than a tight conceptual chain. Overall it shows a plausible evolution within scientific visualization, but several transitions are topical rather than directly motivated.\n\nCOHERENCE_SCORE: 68", "path": [1021, 1320, 1776, 1784, 1901, 1958, 1979, 1981, 2114, 2169, 2778, 2895, 2978], "timestamp": 1773721192.0497646, "stage": "stage3_channels"}
{"pair_idx": 29, "source": 1129, "target": 3115, "method": "Max", "model": "claude-opus-4-6", "scores": {"overall": 15.0}, "raw_response": "JUSTIFICATION: The sequence starts with simulation-based flood management and ends with wavelet-based flow visualization, but the middle section meanders through unrelated topics like bird populations, music listening histories, email analysis, text corpora exploration, and graph labeling\u2014forming no coherent thematic thread. While there are occasional local transitions that make sense (e.g., the shift from atmospheric visualization to meteorological VR to combustion/fire visualization to flow visualization at the end), the overall path is a loosely connected chain of \"visualization\" papers with no meaningful conceptual progression.\n\nCOHERENCE_SCORE: 15", "path": [1129, 1139, 1390, 1453, 1523, 1599, 1665, 1685, 1726, 1816, 1828, 1857, 1867, 1966, 1994, 2005, 2114, 2169, 2778, 2895, 2978, 3056, 3097, 3108, 3115], "timestamp": 1773721199.0631697, "stage": "stage3_channels"}
{"pair_idx": 29, "source": 1129, "target": 3115, "method": "Max", "model": "gpt-5.4", "scores": {"overall": 42.0}, "raw_response": "JUSTIFICATION: The sequence has a plausible broad visualization thread\u2014moving from simulation/decision-support and visual analytics into text, graph, hierarchical, urban, temporal, and finally scientific/flow visualization\u2014but many adjacent transitions are weak and feel driven more by general \u201cvisualization\u201d similarity than a clear topical progression. It is especially jarring from flood-management simulation to infrastructure steering to CPS streams to bird populations and then into social/text analytics before ending in scientific flow/meteorological visualization, so the chain is only moderately coherent at a very high level.\n\nCOHERENCE_SCORE: 42", "path": [1129, 1139, 1390, 1453, 1523, 1599, 1665, 1685, 1726, 1816, 1828, 1857, 1867, 1966, 1994, 2005, 2114, 2169, 2778, 2895, 2978, 3056, 3097, 3108, 3115], "timestamp": 1773721203.787039, "stage": "stage3_channels"}
{"pair_idx": 29, "source": 1129, "target": 3115, "method": "A_only", "model": "claude-opus-4-6", "scores": {"overall": 18.0}, "raw_response": "JUSTIFICATION: The sequence loosely connects through themes of visualization, simulation, and distributed/web-based analytics, but the transitions between individual documents are often thematic stretches (e.g., bird populations to Flickr photos to music listening histories to battlespace displays), and the overall progression lacks a clear logical narrative, appearing more like a random walk through the visualization literature with a rough chronological regression toward the end.\nCOHERENCE_SCORE: 18", "path": [1129, 1139, 1390, 1453, 1523, 1599, 1664, 1673, 1810, 1824, 1826, 1900, 1943, 2056, 2204, 2346, 2469, 2697, 2702, 2890, 2930, 2931, 3115], "timestamp": 1773721211.6487782, "stage": "stage3_channels"}
{"pair_idx": 29, "source": 1129, "target": 3115, "method": "A_only", "model": "gpt-5.4", "scores": {"overall": 52.0}, "raw_response": "JUSTIFICATION: The sequence has a broadly plausible visual analytics/interactive visualization thread\u2014moving from simulation-driven decision support and infrastructure analytics into geospatial, temporal, web-based, and large-scale visualization systems\u2014but many adjacent transitions are weak or abrupt, especially where the topic shifts from flood management to CPS, bird populations, music listening, medical visualization, and wavelets without a clear conceptual bridge. Overall it feels more like a loose chain of papers sharing general visualization themes than a tightly coherent progression from source to target.\n\nCOHERENCE_SCORE: 52", "path": [1129, 1139, 1390, 1453, 1523, 1599, 1664, 1673, 1810, 1824, 1826, 1900, 1943, 2056, 2204, 2346, 2469, 2697, 2702, 2890, 2930, 2931, 3115], "timestamp": 1773721216.1307986, "stage": "stage3_channels"}
{"pair_idx": 29, "source": 1129, "target": 3115, "method": "T_only", "model": "claude-opus-4-6", "scores": {"overall": 15.0}, "raw_response": "JUSTIFICATION: The first half of the sequence lacks coherence, jumping between unrelated visualization applications (flood management, geology, image comparison, star coordinates, parameter tuning, visual effects). The second half (documents 8-15) forms a more coherent progression through volume visualization, grid-based data structures, and wavelet/multiresolution representations, but the overall path from flood simulation to wavelets over triangular domains is not a meaningful or logical progression.\nCOHERENCE_SCORE: 15", "path": [1129, 1138, 1217, 1221, 1424, 1566, 1591, 1600, 1604, 1625, 2037, 2309, 2563, 2783, 3115], "timestamp": 1773721222.3492088, "stage": "stage3_channels"}
{"pair_idx": 29, "source": 1129, "target": 3115, "method": "T_only", "model": "gpt-5.4", "scores": {"overall": 54.0}, "raw_response": "JUSTIFICATION: The sequence has a plausible broad visualization thread\u2014moving from decision support and interactive visual analysis into parameter-space exploration, volume visualization, and finally older multiresolution/wavelet foundations\u2014but many adjacent transitions are weak or abrupt (especially from flood management to spinel minerals, and among several application-specific papers). Overall it feels more like a loose chain of papers in visualization/visual analytics than a tightly reasoned progression from source to target.\n\nCOHERENCE_SCORE: 54", "path": [1129, 1138, 1217, 1221, 1424, 1566, 1591, 1600, 1604, 1625, 2037, 2309, 2563, 2783, 3115], "timestamp": 1773721227.5756674, "stage": "stage3_channels"}
