# Supplementary material for: An Information-Geometric Justification for Composite Coherence in Event-Based Narrative Extraction
Source: Entropy (Basel). 2026 Jun 28;28(7):732. doi: 10.3390/e28070732 (PMC13409454; doi:10.3390/e28070732)
Supplement: Supplementary file 1 [file entropy-28-00732-s001.zip › downstream/paths_Cuba_combinators.json]

{
  "dataset": "Cuba",
  "n_docs": 418,
  "embedding_dim": 1536,
  "directed": true,
  "seed": 42,
  "threshold": 1.0,
  "pipeline": "unified_umap",
  "pipeline_note": "Both channels (angular A and topic T) are derived from the SAME UMAP(k*) projection. HDBSCAN runs on UMAP(k*) embeddings, not on a separate UMAP(48). This ensures A and T live in the same geometric space, making the product metric d_x and all combinators well-defined.",
  "method_names": [
    "GM",
    "GM_bal",
    "AM",
    "AM_bal",
    "HM",
    "HM_bal",
    "Min",
    "Min_bal",
    "Max",
    "Max_bal",
    "Quad",
    "Quad_bal",
    "A_only",
    "T_only"
  ],
  "pairs": [
    [
      102,
      370
    ],
    [
      71,
      298
    ],
    [
      102,
      399
    ],
    [
      74,
      365
    ],
    [
      116,
      377
    ],
    [
      103,
      408
    ],
    [
      52,
      279
    ],
    [
      87,
      315
    ],
    [
      129,
      298
    ],
    [
      57,
      299
    ],
    [
      88,
      326
    ],
    [
      58,
      292
    ],
    [
      50,
      385
    ],
    [
      54,
      341
    ],
    [
      130,
      328
    ],
    [
      134,
      298
    ],
    [
      72,
      295
    ],
    [
      131,
      366
    ],
    [
      59,
      291
    ],
    [
      8,
      367
    ],
    [
      52,
      407
    ],
    [
      83,
      369
    ],
    [
      110,
      285
    ],
    [
      34,
      358
    ],
    [
      49,
      381
    ],
    [
      131,
      279
    ],
    [
      133,
      331
    ],
    [
      105,
      281
    ],
    [
      53,
      321
    ],
    [
      13,
      372
    ]
  ],
  "paths": {
    "GM": [
      [
        102,
        183,
        220,
        221,
        227,
        245,
        283,
        346,
        370
      ],
      [
        71,
        130,
        140,
        143,
        168,
        257,
        260,
        298
      ],
      [
        102,
        317,
        399
      ],
      [
        74,
        81,
        191,
        342,
        365
      ],
      [
        116,
        138,
        151,
        198,
        231,
        259,
        271,
        285,
        377
      ],
      [
        103,
        115,
        140,
        146,
        152,
        157,
        178,
        222,
        231,
        284,
        291,
        307,
        408
      ],
      [
        52,
        77,
        88,
        94,
        179,
        279
      ],
      [
        87,
        278,
        315
      ],
      [
        129,
        178,
        186,
        190,
        298
      ],
      [
        57,
        78,
        86,
        98,
        238,
        244,
        292,
        299
      ],
      [
        88,
        96,
        108,
        198,
        326
      ],
      [
        58,
        115,
        209,
        244,
        292
      ],
      [
        50,
        62,
        96,
        157,
        197,
        285,
        347,
        377,
        384,
        385
      ],
      [
        54,
        107,
        108,
        126,
        132,
        311,
        341
      ],
      [
        130,
        140,
        143,
        154,
        158,
        165,
        327,
        328
      ],
      [
        134,
        227,
        245,
        298
      ],
      [
        72,
        115,
        209,
        244,
        294,
        295
      ],
      [
        131,
        146,
        152,
        202,
        235,
        241,
        259,
        302,
        366
      ],
      [
        59,
        155,
        216,
        222,
        231,
        284,
        291
      ],
      [
        8,
        63,
        80,
        178,
        241,
        364,
        367
      ],
      [
        52,
        90,
        96,
        407
      ],
      [
        83,
        120,
        349,
        364,
        369
      ],
      [
        110,
        132,
        139,
        151,
        198,
        231,
        259,
        271,
        285
      ],
      [
        34,
        50,
        70,
        85,
        86,
        98,
        238,
        244,
        257,
        260,
        281,
        335,
        339,
        358
      ],
      [
        49,
        52,
        90,
        96,
        128,
        152,
        165,
        209,
        278,
        381
      ],
      [
        131,
        146,
        152,
        157,
        178,
        219,
        239,
        279
      ],
      [
        133,
        194,
        252,
        253,
        283,
        301,
        331
      ],
      [
        105,
        199,
        200,
        233,
        234,
        240,
        242,
        245,
        281
      ],
      [
        53,
        64,
        131,
        140,
        173,
        321
      ],
      [
        13,
        14,
        59,
        73,
        82,
        204,
        372
      ]
    ],
    "GM_bal": [
      [
        102,
        183,
        220,
        221,
        227,
        245,
        247,
        265,
        346,
        370
      ],
      [
        71,
        130,
        140,
        143,
        168,
        257,
        260,
        298
      ],
      [
        102,
        317,
        399
      ],
      [
        74,
        81,
        191,
        342,
        343,
        365
      ],
      [
        116,
        126,
        129,
        222,
        233,
        285,
        377
      ],
      [
        103,
        115,
        140,
        146,
        152,
        202,
        235,
        241,
        259,
        302,
        330,
        382,
        408
      ],
      [
        52,
        90,
        93,
        96,
        107,
        219,
        224,
        239,
        279
      ],
      [
        87,
        278,
        315
      ],
      [
        129,
        178,
        193,
        195,
        298
      ],
      [
        57,
        78,
        86,
        98,
        238,
        244,
        292,
        299
      ],
      [
        88,
        96,
        108,
        129,
        151,
        326
      ],
      [
        58,
        72,
        115,
        209,
        244,
        292
      ],
      [
        50,
        62,
        96,
        157,
        197,
        285,
        347,
        377,
        384,
        385
      ],
      [
        54,
        129,
        138,
        139,
        341
      ],
      [
        130,
        131,
        146,
        245,
        327,
        328
      ],
      [
        134,
        204,
        220,
        227,
        245,
        298
      ],
      [
        72,
        115,
        209,
        244,
        294,
        295
      ],
      [
        131,
        146,
        152,
        202,
        235,
        241,
        259,
        302,
        366
      ],
      [
        59,
        155,
        216,
        222,
        231,
        284,
        291
      ],
      [
        8,
        63,
        80,
        178,
        241,
        364,
        367
      ],
      [
        52,
        90,
        228,
        233,
        241,
        364,
        407
      ],
      [
        83,
        120,
        349,
        364,
        369
      ],
      [
        110,
        126,
        129,
        222,
        233,
        285
      ],
      [
        34,
        50,
        70,
        85,
        86,
        98,
        238,
        244,
        257,
        260,
        281,
        335,
        358
      ],
      [
        49,
        52,
        90,
        228,
        233,
        235,
        285,
        347,
        381
      ],
      [
        131,
        146,
        152,
        157,
        178,
        219,
        239,
        279
      ],
      [
        133,
        194,
        252,
        253,
        283,
        301,
        331
      ],
      [
        105,
        199,
        201,
        210,
        212,
        238,
        243,
        281
      ],
      [
        53,
        64,
        131,
        140,
        173,
        321
      ],
      [
        13,
        14,
        59,
        76,
        78,
        80,
        82,
        204,
        372
      ]
    ],
    "AM": [
      [
        102,
        183,
        220,
        221,
        227,
        245,
        246,
        346,
        370
      ],
      [
        71,
        130,
        140,
        143,
        168,
        257,
        260,
        298
      ],
      [
        102,
        317,
        399
      ],
      [
        74,
        81,
        191,
        342,
        343,
        365
      ],
      [
        116,
        138,
        151,
        198,
        231,
        259,
        271,
        285,
        377
      ],
      [
        103,
        115,
        140,
        146,
        152,
        157,
        178,
        222,
        231,
        284,
        291,
        307,
        408
      ],
      [
        52,
        75,
        85,
        179,
        279
      ],
      [
        87,
        278,
        315
      ],
      [
        129,
        178,
        186,
        190,
        298
      ],
      [
        57,
        78,
        86,
        98,
        238,
        244,
        292,
        299
      ],
      [
        88,
        96,
        108,
        198,
        326
      ],
      [
        58,
        72,
        115,
        209,
        244,
        292
      ],
      [
        50,
        62,
        96,
        157,
        197,
        285,
        347,
        377,
        384,
        385
      ],
      [
        54,
        107,
        108,
        126,
        132,
        311,
        341
      ],
      [
        130,
        140,
        143,
        154,
        158,
        165,
        327,
        328
      ],
      [
        134,
        204,
        220,
        227,
        245,
        298
      ],
      [
        72,
        115,
        209,
        244,
        294,
        295
      ],
      [
        131,
        140,
        146,
        152,
        202,
        235,
        241,
        259,
        302,
        366
      ],
      [
        59,
        155,
        216,
        222,
        231,
        284,
        291
      ],
      [
        8,
        63,
        80,
        178,
        241,
        364,
        367
      ],
      [
        52,
        90,
        93,
        96,
        407
      ],
      [
        83,
        120,
        349,
        364,
        369
      ],
      [
        110,
        132,
        139,
        151,
        198,
        231,
        259,
        271,
        285
      ],
      [
        34,
        50,
        70,
        85,
        86,
        98,
        238,
        244,
        257,
        260,
        281,
        335,
        339,
        358
      ],
      [
        49,
        52,
        90,
        93,
        96,
        157,
        170,
        227,
        245,
        257,
        278,
        381
      ],
      [
        131,
        140,
        146,
        152,
        157,
        178,
        219,
        239,
        279
      ],
      [
        133,
        194,
        252,
        253,
        283,
        301,
        331
      ],
      [
        105,
        199,
        222,
        233,
        235,
        240,
        242,
        245,
        281
      ],
      [
        53,
        64,
        131,
        140,
        173,
        321
      ],
      [
        13,
        14,
        59,
        76,
        78,
        80,
        82,
        204,
        372
      ]
    ],
    "AM_bal": [
      [
        102,
        183,
        220,
        221,
        227,
        245,
        246,
        346,
        370
      ],
      [
        71,
        130,
        140,
        143,
        168,
        257,
        260,
        298
      ],
      [
        102,
        317,
        399
      ],
      [
        74,
        81,
        191,
        342,
        347,
        364,
        365
      ],
      [
        116,
        138,
        151,
        198,
        231,
        259,
        271,
        285,
        377
      ],
      [
        103,
        115,
        140,
        146,
        152,
        202,
        235,
        241,
        259,
        302,
        330,
        382,
        408
      ],
      [
        52,
        90,
        93,
        96,
        107,
        219,
        239,
        279
      ],
      [
        87,
        278,
        315
      ],
      [
        129,
        178,
        186,
        190,
        298
      ],
      [
        57,
        78,
        86,
        98,
        238,
        244,
        292,
        299
      ],
      [
        88,
        96,
        108,
        129,
        151,
        326
      ],
      [
        58,
        72,
        115,
        209,
        244,
        292
      ],
      [
        50,
        62,
        73,
        192,
        251,
        258,
        385
      ],
      [
        54,
        129,
        138,
        139,
        341
      ],
      [
        130,
        140,
        143,
        154,
        158,
        165,
        327,
        328
      ],
      [
        134,
        204,
        220,
        227,
        245,
        298
      ],
      [
        72,
        115,
        209,
        244,
        294,
        295
      ],
      [
        131,
        146,
        152,
        202,
        235,
        241,
        259,
        302,
        366
      ],
      [
        59,
        155,
        216,
        222,
        231,
        284,
        291
      ],
      [
        8,
        63,
        80,
        178,
        241,
        364,
        367
      ],
      [
        52,
        90,
        228,
        233,
        241,
        364,
        407
      ],
      [
        83,
        120,
        349,
        364,
        369
      ],
      [
        110,
        132,
        139,
        151,
        198,
        231,
        259,
        271,
        285
      ],
      [
        34,
        50,
        70,
        85,
        86,
        98,
        238,
        244,
        257,
        260,
        281,
        335,
        358
      ],
      [
        49,
        52,
        90,
        228,
        271,
        285,
        347,
        381
      ],
      [
        131,
        146,
        152,
        157,
        178,
        219,
        239,
        279
      ],
      [
        133,
        194,
        252,
        253,
        283,
        301,
        331
      ],
      [
        105,
        199,
        200,
        222,
        233,
        235,
        240,
        242,
        245,
        281
      ],
      [
        53,
        64,
        131,
        140,
        173,
        321
      ],
      [
        13,
        14,
        29,
        50,
        82,
        204,
        372
      ]
    ],
    "HM": [
      [
        102,
        183,
        220,
        221,
        227,
        245,
        283,
        346,
        370
      ],
      [
        71,
        130,
        140,
        143,
        168,
        257,
        260,
        298
      ],
      [
        102,
        317,
        399
      ],
      [
        74,
        81,
        191,
        342,
        365
      ],
      [
        116,
        138,
        151,
        198,
        231,
        259,
        271,
        285,
        377
      ],
      [
        103,
        115,
        140,
        146,
        152,
        157,
        178,
        222,
        231,
        284,
        291,
        307,
        408
      ],
      [
        52,
        77,
        88,
        94,
        179,
        279
      ],
      [
        87,
        278,
        315
      ],
      [
        129,
        178,
        186,
        190,
        298
      ],
      [
        57,
        78,
        86,
        98,
        238,
        244,
        294,
        299
      ],
      [
        88,
        96,
        108,
        198,
        326
      ],
      [
        58,
        115,
        209,
        244,
        292
      ],
      [
        50,
        62,
        96,
        157,
        197,
        285,
        347,
        377,
        384,
        385
      ],
      [
        54,
        129,
        138,
        147,
        249,
        341
      ],
      [
        130,
        140,
        143,
        154,
        158,
        165,
        327,
        328
      ],
      [
        134,
        227,
        245,
        298
      ],
      [
        72,
        115,
        209,
        244,
        294,
        295
      ],
      [
        131,
        146,
        152,
        202,
        235,
        241,
        259,
        302,
        366
      ],
      [
        59,
        155,
        216,
        222,
        231,
        284,
        291
      ],
      [
        8,
        63,
        80,
        178,
        241,
        364,
        367
      ],
      [
        52,
        90,
        96,
        407
      ],
      [
        83,
        120,
        349,
        364,
        369
      ],
      [
        110,
        132,
        139,
        151,
        198,
        231,
        259,
        271,
        285
      ],
      [
        34,
        50,
        70,
        85,
        86,
        98,
        238,
        244,
        257,
        260,
        281,
        335,
        339,
        358
      ],
      [
        49,
        52,
        90,
        93,
        155,
        381
      ],
      [
        131,
        146,
        152,
        157,
        178,
        179,
        279
      ],
      [
        133,
        194,
        253,
        283,
        301,
        331
      ],
      [
        105,
        199,
        200,
        210,
        238,
        281
      ],
      [
        53,
        64,
        131,
        140,
        173,
        321
      ],
      [
        13,
        14,
        59,
        73,
        89,
        99,
        372
      ]
    ],
    "HM_bal": [
      [
        102,
        183,
        220,
        221,
        227,
        245,
        247,
        283,
        346,
        370
      ],
      [
        71,
        130,
        140,
        143,
        168,
        257,
        260,
        298
      ],
      [
        102,
        317,
        399
      ],
      [
        74,
        81,
        191,
        342,
        343,
        365
      ],
      [
        116,
        126,
        129,
        222,
        233,
        285,
        377
      ],
      [
        103,
        115,
        140,
        146,
        152,
        202,
        235,
        241,
        259,
        302,
        330,
        382,
        408
      ],
      [
        52,
        90,
        93,
        96,
        107,
        219,
        224,
        239,
        279
      ],
      [
        87,
        278,
        315
      ],
      [
        129,
        178,
        193,
        195,
        298
      ],
      [
        57,
        78,
        86,
        98,
        238,
        244,
        292,
        299
      ],
      [
        88,
        96,
        108,
        198,
        326
      ],
      [
        58,
        72,
        115,
        209,
        244,
        292
      ],
      [
        50,
        62,
        96,
        157,
        197,
        285,
        347,
        377,
        384,
        385
      ],
      [
        54,
        129,
        138,
        147,
        341
      ],
      [
        130,
        131,
        146,
        245,
        327,
        328
      ],
      [
        134,
        227,
        245,
        298
      ],
      [
        72,
        115,
        209,
        244,
        294,
        295
      ],
      [
        131,
        146,
        152,
        202,
        235,
        241,
        259,
        302,
        366
      ],
      [
        59,
        155,
        216,
        222,
        231,
        284,
        291
      ],
      [
        8,
        63,
        80,
        178,
        241,
        364,
        367
      ],
      [
        52,
        90,
        228,
        233,
        241,
        364,
        407
      ],
      [
        83,
        120,
        349,
        364,
        369
      ],
      [
        110,
        126,
        129,
        222,
        233,
        285
      ],
      [
        34,
        50,
        70,
        85,
        86,
        98,
        238,
        244,
        257,
        281,
        335,
        339,
        358
      ],
      [
        49,
        52,
        90,
        228,
        233,
        235,
        285,
        347,
        381
      ],
      [
        131,
        146,
        152,
        157,
        178,
        219,
        239,
        279
      ],
      [
        133,
        194,
        252,
        253,
        283,
        301,
        331
      ],
      [
        105,
        199,
        201,
        210,
        212,
        238,
        243,
        281
      ],
      [
        53,
        64,
        131,
        140,
        173,
        321
      ],
      [
        13,
        14,
        59,
        73,
        82,
        204,
        372
      ]
    ],
    "Min": [
      [
        102,
        128,
        152,
        165,
        168,
        253,
        344,
        370
      ],
      [
        71,
        130,
        140,
        143,
        168,
        247,
        298
      ],
      [
        102,
        225,
        317,
        399
      ],
      [
        74,
        342,
        365
      ],
      [
        116,
        138,
        151,
        198,
        231,
        259,
        272,
        285,
        377
      ],
      [
        103,
        115,
        144,
        146,
        152,
        157,
        178,
        198,
        267,
        307,
        408
      ],
      [
        52,
        90,
        93,
        94,
        179,
        279
      ],
      [
        87,
        278,
        315
      ],
      [
        129,
        178,
        186,
        190,
        298
      ],
      [
        57,
        78,
        96,
        157,
        221,
        227,
        245,
        247,
        263,
        294,
        299
      ],
      [
        88,
        93,
        96,
        107,
        198,
        326
      ],
      [
        58,
        115,
        142,
        292
      ],
      [
        50,
        75,
        76,
        285,
        342,
        384,
        385
      ],
      [
        54,
        129,
        138,
        147,
        341
      ],
      [
        130,
        131,
        146,
        165,
        206,
        327,
        328
      ],
      [
        134,
        227,
        245,
        298
      ],
      [
        72,
        115,
        142,
        294,
        295
      ],
      [
        131,
        146,
        152,
        202,
        235,
        241,
        259,
        302,
        366
      ],
      [
        59,
        73,
        76,
        78,
        210,
        291
      ],
      [
        8,
        63,
        80,
        178,
        241,
        259,
        322,
        367
      ],
      [
        52,
        90,
        93,
        407
      ],
      [
        83,
        120,
        349,
        369
      ],
      [
        110,
        132,
        139,
        151,
        198,
        231,
        259,
        272,
        285
      ],
      [
        34,
        50,
        96,
        157,
        221,
        227,
        245,
        247,
        281,
        335,
        358
      ],
      [
        49,
        90,
        93,
        381
      ],
      [
        131,
        146,
        152,
        157,
        178,
        179,
        279
      ],
      [
        133,
        194,
        253,
        331
      ],
      [
        105,
        199,
        200,
        216,
        221,
        281
      ],
      [
        53,
        64,
        146,
        245,
        264,
        265,
        283,
        321
      ],
      [
        13,
        14,
        29,
        34,
        89,
        99,
        372
      ]
    ],
    "Min_bal": [
      [
        102,
        183,
        221,
        227,
        245,
        247,
        253,
        370
      ],
      [
        71,
        130,
        140,
        143,
        168,
        265,
        281,
        298
      ],
      [
        102,
        225,
        317,
        399
      ],
      [
        74,
        342,
        365
      ],
      [
        116,
        138,
        151,
        198,
        222,
        233,
        285,
        342,
        377
      ],
      [
        103,
        115,
        141,
        146,
        152,
        202,
        235,
        241,
        259,
        284,
        291,
        408
      ],
      [
        52,
        90,
        93,
        96,
        107,
        219,
        239,
        279
      ],
      [
        87,
        278,
        315
      ],
      [
        129,
        178,
        183,
        202,
        206,
        298
      ],
      [
        57,
        61,
        78,
        96,
        157,
        183,
        202,
        227,
        245,
        247,
        263,
        294,
        299
      ],
      [
        88,
        96,
        108,
        198,
        326
      ],
      [
        58,
        115,
        142,
        292
      ],
      [
        50,
        75,
        76,
        347,
        377,
        384,
        385
      ],
      [
        54,
        129,
        138,
        147,
        341
      ],
      [
        130,
        131,
        146,
        165,
        327,
        328
      ],
      [
        134,
        227,
        245,
        298
      ],
      [
        72,
        115,
        142,
        294,
        295
      ],
      [
        131,
        146,
        152,
        202,
        235,
        241,
        259,
        302,
        366
      ],
      [
        59,
        76,
        107,
        210,
        291
      ],
      [
        8,
        63,
        80,
        157,
        233,
        272,
        343,
        367
      ],
      [
        52,
        90,
        93,
        222,
        407
      ],
      [
        83,
        120,
        349,
        364,
        369
      ],
      [
        110,
        132,
        139,
        151,
        198,
        222,
        233,
        285
      ],
      [
        34,
        50,
        96,
        157,
        183,
        202,
        227,
        245,
        281,
        335,
        358
      ],
      [
        49,
        90,
        93,
        342,
        381
      ],
      [
        131,
        146,
        152,
        157,
        178,
        222,
        239,
        279
      ],
      [
        133,
        194,
        252,
        253,
        283,
        298,
        301,
        331
      ],
      [
        105,
        199,
        222,
        233,
        234,
        240,
        245,
        281
      ],
      [
        53,
        64,
        114,
        156,
        167,
        321
      ],
      [
        13,
        14,
        15,
        24,
        51,
        109,
        372
      ]
    ],
    "Max": [
      [
        102,
        117,
        128,
        136,
        157,
        197,
        238,
        269,
        283,
        346,
        370
      ],
      [
        71,
        130,
        140,
        143,
        154,
        156,
        158,
        298
      ],
      [
        102,
        149,
        319,
        399
      ],
      [
        74,
        191,
        216,
        228,
        241,
        302,
        311,
        365
      ],
      [
        116,
        126,
        129,
        135,
        222,
        271,
        347,
        377
      ],
      [
        103,
        115,
        143,
        146,
        152,
        170,
        235,
        256,
        364,
        365,
        408
      ],
      [
        52,
        90,
        108,
        135,
        219,
        239,
        279
      ],
      [
        87,
        278,
        315
      ],
      [
        129,
        135,
        222,
        228,
        233,
        235,
        238,
        246,
        252,
        298
      ],
      [
        57,
        61,
        85,
        86,
        98,
        238,
        293,
        299
      ],
      [
        88,
        90,
        108,
        110,
        326
      ],
      [
        58,
        101,
        121,
        124,
        127,
        292
      ],
      [
        50,
        52,
        68,
        216,
        371,
        377,
        385
      ],
      [
        54,
        129,
        198,
        249,
        341
      ],
      [
        130,
        140,
        143,
        154,
        156,
        158,
        165,
        328
      ],
      [
        134,
        145,
        204,
        234,
        235,
        238,
        246,
        252,
        298
      ],
      [
        72,
        118,
        124,
        127,
        287,
        295
      ],
      [
        131,
        159,
        205,
        217,
        238,
        366
      ],
      [
        59,
        60,
        68,
        75,
        90,
        108,
        110,
        291
      ],
      [
        8,
        53,
        63,
        80,
        178,
        364,
        367
      ],
      [
        52,
        77,
        88,
        96,
        241,
        364,
        407
      ],
      [
        83,
        93,
        207,
        218,
        222,
        369
      ],
      [
        110,
        112,
        228,
        241,
        285
      ],
      [
        34,
        44,
        50,
        62,
        96,
        178,
        197,
        238,
        269,
        283,
        324,
        328,
        358
      ],
      [
        49,
        68,
        216,
        276,
        381
      ],
      [
        131,
        140,
        146,
        152,
        157,
        178,
        219,
        224,
        279
      ],
      [
        133,
        168,
        229,
        243,
        255,
        264,
        325,
        331
      ],
      [
        105,
        107,
        108,
        228,
        233,
        235,
        238,
        246,
        252,
        281
      ],
      [
        53,
        64,
        146,
        195,
        321
      ],
      [
        13,
        14,
        59,
        60,
        68,
        77,
        96,
        178,
        197,
        202,
        204,
        372
      ]
    ],
    "Max_bal": [
      [
        102,
        117,
        128,
        136,
        157,
        197,
        238,
        269,
        283,
        346,
        370
      ],
      [
        71,
        130,
        140,
        143,
        154,
        156,
        243,
        261,
        298
      ],
      [
        102,
        149,
        319,
        399
      ],
      [
        74,
        155,
        251,
        347,
        349,
        364,
        365
      ],
      [
        116,
        132,
        198,
        231,
        259,
        271,
        285,
        377
      ],
      [
        103,
        115,
        143,
        146,
        152,
        170,
        235,
        256,
        364,
        367,
        408
      ],
      [
        52,
        77,
        88,
        96,
        98,
        275,
        279
      ],
      [
        87,
        278,
        282,
        315
      ],
      [
        129,
        135,
        222,
        235,
        238,
        244,
        247,
        298
      ],
      [
        57,
        85,
        86,
        98,
        106,
        140,
        144,
        167,
        244,
        299
      ],
      [
        88,
        96,
        108,
        110,
        326
      ],
      [
        58,
        101,
        121,
        124,
        127,
        292
      ],
      [
        50,
        62,
        96,
        271,
        285,
        347,
        384,
        385
      ],
      [
        54,
        129,
        198,
        249,
        341
      ],
      [
        130,
        140,
        143,
        154,
        156,
        243,
        261,
        264,
        301,
        328
      ],
      [
        134,
        145,
        204,
        234,
        235,
        238,
        246,
        257,
        260,
        298
      ],
      [
        72,
        118,
        124,
        127,
        287,
        295
      ],
      [
        131,
        159,
        205,
        217,
        238,
        366
      ],
      [
        59,
        60,
        68,
        75,
        96,
        107,
        110,
        291
      ],
      [
        8,
        53,
        63,
        80,
        178,
        364,
        367
      ],
      [
        52,
        77,
        88,
        96,
        241,
        364,
        407
      ],
      [
        83,
        120,
        271,
        302,
        311,
        343,
        369
      ],
      [
        110,
        112,
        113,
        126,
        151,
        198,
        231,
        259,
        271,
        285
      ],
      [
        34,
        62,
        96,
        178,
        197,
        238,
        269,
        283,
        301,
        358
      ],
      [
        49,
        68,
        216,
        276,
        381
      ],
      [
        131,
        140,
        146,
        152,
        157,
        178,
        219,
        239,
        279
      ],
      [
        133,
        168,
        247,
        264,
        325,
        331
      ],
      [
        105,
        107,
        108,
        178,
        197,
        209,
        229,
        281
      ],
      [
        53,
        64,
        146,
        195,
        321
      ],
      [
        13,
        14,
        59,
        60,
        68,
        75,
        96,
        98,
        202,
        204,
        372
      ]
    ],
    "Quad": [
      [
        102,
        183,
        220,
        221,
        227,
        245,
        246,
        253,
        370
      ],
      [
        71,
        130,
        140,
        143,
        168,
        257,
        260,
        298
      ],
      [
        102,
        317,
        399
      ],
      [
        74,
        81,
        191,
        342,
        365
      ],
      [
        116,
        138,
        151,
        198,
        231,
        259,
        271,
        285,
        377
      ],
      [
        103,
        115,
        140,
        146,
        152,
        157,
        178,
        222,
        231,
        284,
        291,
        307,
        408
      ],
      [
        52,
        77,
        88,
        94,
        179,
        279
      ],
      [
        87,
        278,
        315
      ],
      [
        129,
        178,
        186,
        190,
        298
      ],
      [
        57,
        78,
        86,
        98,
        238,
        244,
        294,
        299
      ],
      [
        88,
        96,
        108,
        198,
        326
      ],
      [
        58,
        115,
        209,
        244,
        292
      ],
      [
        50,
        62,
        96,
        157,
        197,
        285,
        347,
        377,
        384,
        385
      ],
      [
        54,
        129,
        138,
        147,
        249,
        341
      ],
      [
        130,
        131,
        146,
        165,
        206,
        327,
        328
      ],
      [
        134,
        227,
        245,
        298
      ],
      [
        72,
        115,
        209,
        244,
        294,
        295
      ],
      [
        131,
        146,
        152,
        202,
        235,
        241,
        259,
        302,
        366
      ],
      [
        59,
        155,
        216,
        222,
        231,
        284,
        291
      ],
      [
        8,
        63,
        80,
        178,
        241,
        259,
        322,
        367
      ],
      [
        52,
        90,
        96,
        407
      ],
      [
        83,
        120,
        349,
        364,
        369
      ],
      [
        110,
        132,
        139,
        151,
        198,
        231,
        259,
        271,
        285
      ],
      [
        34,
        50,
        70,
        85,
        86,
        98,
        238,
        244,
        257,
        260,
        281,
        335,
        339,
        358
      ],
      [
        49,
        52,
        90,
        93,
        155,
        381
      ],
      [
        131,
        146,
        152,
        157,
        178,
        219,
        239,
        279
      ],
      [
        133,
        194,
        253,
        260,
        331
      ],
      [
        105,
        199,
        200,
        210,
        238,
        281
      ],
      [
        53,
        64,
        131,
        140,
        173,
        321
      ],
      [
        13,
        14,
        29,
        34,
        89,
        99,
        372
      ]
    ],
    "Quad_bal": [
      [
        102,
        183,
        220,
        221,
        227,
        245,
        247,
        283,
        346,
        370
      ],
      [
        71,
        130,
        140,
        143,
        168,
        257,
        260,
        298
      ],
      [
        102,
        317,
        399
      ],
      [
        74,
        81,
        191,
        342,
        343,
        365
      ],
      [
        116,
        126,
        129,
        222,
        233,
        285,
        377
      ],
      [
        103,
        115,
        144,
        146,
        152,
        157,
        178,
        222,
        231,
        284,
        291,
        408
      ],
      [
        52,
        90,
        93,
        96,
        107,
        219,
        224,
        239,
        279
      ],
      [
        87,
        278,
        315
      ],
      [
        129,
        178,
        193,
        195,
        298
      ],
      [
        57,
        78,
        86,
        98,
        238,
        244,
        292,
        299
      ],
      [
        88,
        96,
        108,
        198,
        326
      ],
      [
        58,
        115,
        209,
        244,
        292
      ],
      [
        50,
        62,
        96,
        157,
        197,
        285,
        347,
        377,
        384,
        385
      ],
      [
        54,
        129,
        138,
        147,
        341
      ],
      [
        130,
        131,
        146,
        165,
        327,
        328
      ],
      [
        134,
        227,
        245,
        298
      ],
      [
        72,
        115,
        209,
        244,
        294,
        295
      ],
      [
        131,
        146,
        152,
        202,
        235,
        241,
        259,
        302,
        366
      ],
      [
        59,
        155,
        216,
        222,
        231,
        284,
        291
      ],
      [
        8,
        63,
        80,
        178,
        241,
        364,
        367
      ],
      [
        52,
        90,
        228,
        241,
        364,
        407
      ],
      [
        83,
        120,
        349,
        364,
        369
      ],
      [
        110,
        126,
        129,
        222,
        233,
        285
      ],
      [
        34,
        50,
        70,
        78,
        86,
        98,
        238,
        244,
        247,
        281,
        335,
        339,
        358
      ],
      [
        49,
        52,
        90,
        93,
        285,
        342,
        381
      ],
      [
        131,
        146,
        152,
        157,
        178,
        219,
        239,
        279
      ],
      [
        133,
        194,
        252,
        253,
        283,
        313,
        324,
        331
      ],
      [
        105,
        199,
        201,
        210,
        212,
        238,
        243,
        281
      ],
      [
        53,
        64,
        131,
        140,
        173,
        321
      ],
      [
        13,
        14,
        59,
        73,
        82,
        204,
        372
      ]
    ],
    "A_only": [
      [
        102,
        149,
        153,
        185,
        202,
        227,
        323,
        325,
        335,
        370
      ],
      [
        71,
        130,
        140,
        143,
        168,
        229,
        255,
        298
      ],
      [
        102,
        149,
        153,
        185,
        220,
        310,
        399
      ],
      [
        74,
        81,
        191,
        207,
        218,
        231,
        365
      ],
      [
        116,
        126,
        129,
        135,
        222,
        228,
        233,
        285,
        318,
        377
      ],
      [
        103,
        124,
        141,
        148,
        152,
        153,
        157,
        178,
        241,
        272,
        343,
        408
      ],
      [
        52,
        90,
        108,
        135,
        219,
        239,
        279
      ],
      [
        87,
        278,
        315
      ],
      [
        129,
        178,
        183,
        206,
        298
      ],
      [
        57,
        61,
        65,
        70,
        76,
        88,
        157,
        160,
        227,
        245,
        247,
        263,
        299
      ],
      [
        88,
        90,
        108,
        110,
        326
      ],
      [
        58,
        101,
        121,
        124,
        127,
        292
      ],
      [
        50,
        52,
        75,
        76,
        216,
        371,
        377,
        385
      ],
      [
        54,
        129,
        198,
        311,
        341
      ],
      [
        130,
        140,
        143,
        168,
        229,
        255,
        264,
        328
      ],
      [
        134,
        145,
        204,
        220,
        227,
        245,
        298
      ],
      [
        72,
        118,
        124,
        127,
        292,
        295
      ],
      [
        131,
        146,
        148,
        152,
        153,
        157,
        178,
        228,
        231,
        302,
        366
      ],
      [
        59,
        60,
        68,
        75,
        90,
        108,
        110,
        291
      ],
      [
        8,
        64,
        152,
        153,
        157,
        178,
        241,
        272,
        343,
        367
      ],
      [
        52,
        62,
        222,
        250,
        407
      ],
      [
        83,
        93,
        207,
        218,
        222,
        369
      ],
      [
        110,
        112,
        228,
        233,
        285
      ],
      [
        34,
        41,
        73,
        197,
        202,
        227,
        325,
        358
      ],
      [
        49,
        68,
        216,
        276,
        381
      ],
      [
        131,
        172,
        177,
        193,
        275,
        279
      ],
      [
        133,
        168,
        229,
        243,
        255,
        264,
        325,
        331
      ],
      [
        105,
        107,
        108,
        178,
        225,
        227,
        245,
        281
      ],
      [
        53,
        64,
        146,
        148,
        158,
        243,
        257,
        321
      ],
      [
        13,
        14,
        59,
        60,
        68,
        73,
        197,
        202,
        372
      ]
    ],
    "T_only": [
      [
        102,
        128,
        136,
        146,
        168,
        253,
        344,
        370
      ],
      [
        71,
        130,
        140,
        143,
        154,
        168,
        260,
        264,
        298
      ],
      [
        102,
        317,
        399
      ],
      [
        74,
        342,
        365
      ],
      [
        116,
        138,
        151,
        198,
        231,
        259,
        271,
        285,
        377
      ],
      [
        103,
        115,
        143,
        146,
        152,
        157,
        178,
        212,
        267,
        291,
        307,
        408
      ],
      [
        52,
        90,
        93,
        94,
        179,
        279
      ],
      [
        87,
        192,
        266,
        315
      ],
      [
        129,
        222,
        235,
        242,
        245,
        298
      ],
      [
        57,
        85,
        86,
        98,
        106,
        115,
        142,
        294,
        299
      ],
      [
        88,
        93,
        96,
        108,
        284,
        304,
        326
      ],
      [
        58,
        115,
        142,
        292
      ],
      [
        50,
        96,
        271,
        285,
        342,
        384,
        385
      ],
      [
        54,
        129,
        138,
        147,
        341
      ],
      [
        130,
        140,
        143,
        165,
        206,
        327,
        328
      ],
      [
        134,
        234,
        235,
        238,
        244,
        247,
        298
      ],
      [
        72,
        115,
        142,
        294,
        295
      ],
      [
        131,
        159,
        205,
        217,
        238,
        366
      ],
      [
        59,
        155,
        192,
        197,
        201,
        212,
        267,
        291
      ],
      [
        8,
        40,
        73,
        96,
        108,
        129,
        367
      ],
      [
        52,
        90,
        93,
        407
      ],
      [
        83,
        120,
        349,
        369
      ],
      [
        110,
        132,
        139,
        151,
        198,
        231,
        259,
        271,
        285
      ],
      [
        34,
        50,
        96,
        178,
        197,
        238,
        246,
        257,
        260,
        281,
        335,
        358
      ],
      [
        49,
        90,
        93,
        381
      ],
      [
        131,
        140,
        146,
        152,
        157,
        178,
        179,
        279
      ],
      [
        133,
        194,
        253,
        331
      ],
      [
        105,
        199,
        200,
        281
      ],
      [
        53,
        64,
        146,
        195,
        321
      ],
      [
        13,
        14,
        29,
        89,
        99,
        372
      ]
    ]
  },
  "config_details": {
    "GM": {
      "combinator": "GM",
      "smoothing": 0,
      "balanced": false,
      "umap_k_star": 5,
      "n_clusters": 18,
      "umap_sweep": [
        [
          2,
          0.09354067593812943
        ],
        [
          3,
          0.06378936767578125
        ],
        [
          5,
          0.04644934833049774
        ],
        [
          8,
          0.046704795211553574
        ],
        [
          10,
          0.043843694031238556
        ],
        [
          15,
          0.04406262934207916
        ],
        [
          20,
          0.044523514807224274
        ]
      ]
    },
    "GM_bal": {
      "combinator": "GM",
      "smoothing": 0.015877793097640577,
      "balanced": true,
      "gamma": 1.0000005898421847,
      "umap_k_star": 5,
      "n_clusters": 18
    },
    "AM": {
      "combinator": "AM",
      "smoothing": 0,
      "balanced": false,
      "umap_k_star": 5,
      "n_clusters": 18,
      "umap_sweep": [
        [
          2,
          0.09354067593812943
        ],
        [
          3,
          0.06378936767578125
        ],
        [
          5,
          0.04644934833049774
        ],
        [
          8,
          0.046704795211553574
        ],
        [
          10,
          0.043843694031238556
        ],
        [
          15,
          0.04406262934207916
        ],
        [
          20,
          0.044523514807224274
        ]
      ]
    },
    "AM_bal": {
      "combinator": "AM",
      "smoothing": 0.013153562944392861,
      "balanced": true,
      "gamma": 1.0000004761445027,
      "umap_k_star": 5,
      "n_clusters": 18
    },
    "HM": {
      "combinator": "HM",
      "smoothing": 0,
      "balanced": false,
      "umap_k_star": 5,
      "n_clusters": 18,
      "umap_sweep": [
        [
          2,
          0.09354067593812943
        ],
        [
          3,
          0.06378936767578125
        ],
        [
          5,
          0.04644934833049774
        ],
        [
          8,
          0.046704795211553574
        ],
        [
          10,
          0.043843694031238556
        ],
        [
          15,
          0.04406262934207916
        ],
        [
          20,
          0.044523514807224274
        ]
      ]
    },
    "HM_bal": {
      "combinator": "HM",
      "smoothing": 0.01422686372919828,
      "balanced": true,
      "gamma": 0.9999988767290302,
      "umap_k_star": 5,
      "n_clusters": 18
    },
    "Min": {
      "combinator": "Min",
      "smoothing": 0,
      "balanced": false,
      "umap_k_star": 5,
      "n_clusters": 18,
      "umap_sweep": [
        [
          2,
          0.09354067593812943
        ],
        [
          3,
          0.06378936767578125
        ],
        [
          5,
          0.04644934833049774
        ],
        [
          8,
          0.046704795211553574
        ],
        [
          10,
          0.043843694031238556
        ],
        [
          15,
          0.04406262934207916
        ],
        [
          20,
          0.044523514807224274
        ]
      ]
    },
    "Min_bal": {
      "combinator": "Min",
      "smoothing": 0.021507689933760468,
      "balanced": true,
      "gamma": 0.9999998695822104,
      "umap_k_star": 5,
      "n_clusters": 18
    },
    "Max": {
      "combinator": "Max",
      "smoothing": 0,
      "balanced": false,
      "umap_k_star": 5,
      "n_clusters": 18,
      "umap_sweep": [
        [
          2,
          0.09354067593812943
        ],
        [
          3,
          0.06378936767578125
        ],
        [
          5,
          0.04644934833049774
        ],
        [
          8,
          0.046704795211553574
        ],
        [
          10,
          0.043843694031238556
        ],
        [
          15,
          0.04406262934207916
        ],
        [
          20,
          0.044523514807224274
        ]
      ]
    },
    "Max_bal": {
      "combinator": "Max",
      "smoothing": 0.021507689933760468,
      "balanced": true,
      "gamma": 0.9999998695822104,
      "umap_k_star": 5,
      "n_clusters": 18
    },
    "Quad": {
      "combinator": "Quad",
      "smoothing": 0,
      "balanced": false,
      "umap_k_star": 5,
      "n_clusters": 18,
      "umap_sweep": [
        [
          2,
          0.09354067593812943
        ],
        [
          3,
          0.06378936767578125
        ],
        [
          5,
          0.04644934833049774
        ],
        [
          8,
          0.046704795211553574
        ],
        [
          10,
          0.043843694031238556
        ],
        [
          15,
          0.04406262934207916
        ],
        [
          20,
          0.044523514807224274
        ]
      ]
    },
    "Quad_bal": {
      "combinator": "Quad",
      "smoothing": 0.017195055681313576,
      "balanced": true,
      "gamma": 0.9999999408132955,
      "umap_k_star": 5,
      "n_clusters": 18
    },
    "A_only": {
      "combinator": "A_only",
      "smoothing": 0,
      "umap_k_star": 5,
      "n_clusters": 18
    },
    "T_only": {
      "combinator": "T_only",
      "smoothing": 0,
      "umap_k_star": 5,
      "n_clusters": 18
    }
  },
  "diagnostics": {
    "GM": {
      "combinator": "GM",
      "projection": "",
      "smoothing_alpha": 0,
      "balanced": false
    },
    "GM_bal": {
      "combinator": "GM",
      "projection": "",
      "smoothing_alpha": 0.015877793097640577,
      "balanced": true,
      "gamma": 1.0000005898421847
    },
    "AM": {
      "combinator": "AM",
      "projection": "",
      "smoothing_alpha": 0,
      "balanced": false
    },
    "AM_bal": {
      "combinator": "AM",
      "projection": "",
      "smoothing_alpha": 0.013153562944392861,
      "balanced": true,
      "gamma": 1.0000004761445027
    },
    "HM": {
      "combinator": "HM",
      "projection": "",
      "smoothing_alpha": 0,
      "balanced": false
    },
    "HM_bal": {
      "combinator": "HM",
      "projection": "",
      "smoothing_alpha": 0.01422686372919828,
      "balanced": true,
      "gamma": 0.9999988767290302
    },
    "Min": {
      "combinator": "Min",
      "projection": "",
      "smoothing_alpha": 0,
      "balanced": false
    },
    "Min_bal": {
      "combinator": "Min",
      "projection": "",
      "smoothing_alpha": 0.021507689933760468,
      "balanced": true,
      "gamma": 0.9999998695822104
    },
    "Max": {
      "combinator": "Max",
      "projection": "",
      "smoothing_alpha": 0,
      "balanced": false
    },
    "Max_bal": {
      "combinator": "Max",
      "projection": "",
      "smoothing_alpha": 0.021507689933760468,
      "balanced": true,
      "gamma": 0.9999998695822104
    },
    "Quad": {
      "combinator": "Quad",
      "projection": "",
      "smoothing_alpha": 0,
      "balanced": false
    },
    "Quad_bal": {
      "combinator": "Quad",
      "projection": "",
      "smoothing_alpha": 0.017195055681313576,
      "balanced": true,
      "gamma": 0.9999999408132955
    },
    "A_only": {
      "combinator": "A_only",
      "projection": "",
      "smoothing_alpha": 0,
      "balanced": false
    },
    "T_only": {
      "combinator": "T_only",
      "projection": "",
      "smoothing_alpha": 0,
      "balanced": false
    }
  },
  "structural_comparison": {
    "method_names": [
      "GM",
      "GM_bal",
      "AM",
      "AM_bal",
      "HM",
      "HM_bal",
      "Min",
      "Min_bal",
      "Max",
      "Max_bal",
      "Quad",
      "Quad_bal",
      "A_only",
      "T_only"
    ],
    "jaccard_nodes": [
      [
        1.0,
        0.6918772893772894,
        0.8902861952861953,
        0.7779593554593554,
        0.8911976911976912,
        0.736365023865024,
        0.5456694694194694,
        0.5416233766233767,
        0.32732345277825825,
        0.3692318402844718,
        0.8365319865319863,
        0.7463598901098901,
        0.29883113475218737,
        0.4827096514596515
      ],
      [
        0.6918772893772894,
        1.0,
        0.7183885178002825,
        0.796530229030229,
        0.6866969141969144,
        0.9393362193362194,
        0.4623156156708788,
        0.5416727789754106,
        0.33389004514004506,
        0.33220122470122465,
        0.6783177933177934,
        0.8574639249639251,
        0.32209958600051475,
        0.3969541732777027
      ],
      [
        0.8902861952861953,
        0.7183885178002825,
        1.0,
        0.791595719095719,
        0.8197673622673622,
        0.7082297876415524,
        0.5226222388722389,
        0.5254571354571353,
        0.32814660566023474,
        0.35897801458946965,
        0.7817501942501942,
        0.7094108206608208,
        0.2977446749157276,
        0.4766543179043179
      ],
      [
        0.7779593554593554,
        0.796530229030229,
        0.791595719095719,
        1.0,
        0.7483104858104858,
        0.7586273911273911,
        0.5163443646996279,
        0.5433468456494772,
        0.3430257650845886,
        0.36069624275506634,
        0.7194360269360268,
        0.7020364820364821,
        0.3030685299106351,
        0.46361297743650687
      ],
      [
        0.8911976911976912,
        0.6866969141969144,
        0.8197673622673622,
        0.7483104858104858,
        1.0,
        0.7339888814888816,
        0.6108095608095608,
        0.5536235605353252,
        0.33750405920886467,
        0.37268283373546535,
        0.9153439153439155,
        0.7523865486365489,
        0.3018443252653779,
        0.5511665649165648
      ],
      [
        0.736365023865024,
        0.9393362193362194,
        0.7082297876415524,
        0.7586273911273911,
        0.7339888814888816,
        1.0,
        0.49387294722821046,
        0.5795793168819485,
        0.33717870909047376,
        0.3372360591478239,
        0.7138433788433789,
        0.916976911976912,
        0.31998919639012513,
        0.4102072927072927
      ],
      [
        0.5456694694194694,
        0.4623156156708788,
        0.5226222388722389,
        0.5163443646996279,
        0.6108095608095608,
        0.49387294722821046,
        1.0,
        0.6558666333666335,
        0.28278060175118996,
        0.3072015361372946,
        0.6539793539793541,
        0.5237894050394051,
        0.30517755664814483,
        0.6479960616725323
      ],
      [
        0.5416233766233767,
        0.5416727789754106,
        0.5254571354571353,
        0.5433468456494772,
        0.5536235605353252,
        0.5795793168819485,
        0.6558666333666335,
        1.0,
        0.29217631224984164,
        0.297284213607743,
        0.5665215884333531,
        0.5934004059236258,
        0.35495926101189246,
        0.4951028443520704
      ],
      [
        0.32732345277825825,
        0.33389004514004506,
        0.32814660566023474,
        0.3430257650845886,
        0.33750405920886467,
        0.33717870909047376,
        0.28278060175118996,
        0.29217631224984164,
        1.0,
        0.6575272875272875,
        0.30814799860280406,
        0.34182924374100837,
        0.5249983009193536,
        0.35655306567071265
      ],
      [
        0.3692318402844718,
        0.33220122470122465,
        0.35897801458946965,
        0.36069624275506634,
        0.37268283373546535,
        0.3372360591478239,
        0.3072015361372946,
        0.297284213607743,
        0.6575272875272875,
        1.0,
        0.35885702990966134,
        0.3382124901242548,
        0.3805464564675091,
        0.4051065492241962
      ],
      [
        0.8365319865319863,
        0.6783177933177934,
        0.7817501942501942,
        0.7194360269360268,
        0.9153439153439155,
        0.7138433788433789,
        0.6539793539793541,
        0.5665215884333531,
        0.30814799860280406,
        0.35885702990966134,
        1.0,
        0.7439377751877753,
        0.2876696110906637,
        0.5527497964997964
      ],
      [
        0.7463598901098901,
        0.8574639249639251,
        0.7094108206608208,
        0.7020364820364821,
        0.7523865486365489,
        0.916976911976912,
        0.5237894050394051,
        0.5934004059236258,
        0.34182924374100837,
        0.3382124901242548,
        0.7439377751877753,
        1.0,
        0.32463821209177246,
        0.4317521270152849
      ],
      [
        0.29883113475218737,
        0.32209958600051475,
        0.2977446749157276,
        0.3030685299106351,
        0.3018443252653779,
        0.31998919639012513,
        0.30517755664814483,
        0.35495926101189246,
        0.5249983009193536,
        0.3805464564675091,
        0.2876696110906637,
        0.32463821209177246,
        1.0,
        0.246560385921841
      ],
      [
        0.4827096514596515,
        0.3969541732777027,
        0.4766543179043179,
        0.46361297743650687,
        0.5511665649165648,
        0.4102072927072927,
        0.6479960616725323,
        0.4951028443520704,
        0.35655306567071265,
        0.4051065492241962,
        0.5527497964997964,
        0.4317521270152849,
        0.246560385921841,
        1.0
      ]
    ],
    "jaccard_edges": [
      [
        1.0,
        0.5730222555222554,
        0.7911601307189542,
        0.6740873015873015,
        0.8417748917748918,
        0.6442055167055167,
        0.3168656098803158,
        0.33539072039072043,
        0.10335497835497835,
        0.14316239316239315,
        0.7696127946127947,
        0.647875936699466,
        0.09757455507455506,
        0.22625244037008738
      ],
      [
        0.5730222555222554,
        1.0,
        0.6264808611867436,
        0.7269544344544344,
        0.529414751914752,
        0.8862914862914862,
        0.22042924181082077,
        0.31025371200293794,
        0.10985870610870611,
        0.10678571428571429,
        0.5162561512561512,
        0.7509475709475708,
        0.11504088504088504,
        0.13897223147223145
      ],
      [
        0.7911601307189542,
        0.6264808611867436,
        1.0,
        0.7097787397787397,
        0.7012937987937988,
        0.608068162774045,
        0.26801233352703935,
        0.29201927701927693,
        0.11021836007130124,
        0.14363457348751466,
        0.6470156695156695,
        0.5808105021340315,
        0.10306397306397307,
        0.2220404486580957
      ],
      [
        0.6740873015873015,
        0.7269544344544344,
        0.7097787397787397,
        1.0,
        0.6214826839826839,
        0.6473873348873347,
        0.2815672704488494,
        0.3158203675695936,
        0.12184003904592139,
        0.13515694000988118,
        0.5792195767195767,
        0.5518991193991193,
        0.11182456432456434,
        0.21555916305916303
      ],
      [
        0.8417748917748918,
        0.529414751914752,
        0.7012937987937988,
        0.6214826839826839,
        1.0,
        0.5932964257964258,
        0.3764717907364966,
        0.33555907055907064,
        0.10715007215007213,
        0.13662448662448665,
        0.8681938431938431,
        0.6088600451835744,
        0.09565656565656565,
        0.28198550360315067
      ],
      [
        0.6442055167055167,
        0.8862914862914862,
        0.608068162774045,
        0.6473873348873347,
        0.5932964257964258,
        1.0,
        0.26757672882672884,
        0.3770440561617032,
        0.1128212800271624,
        0.11146837367425604,
        0.5698969548969548,
        0.8568783068783069,
        0.1063107263107263,
        0.1560357235357235
      ],
      [
        0.3168656098803158,
        0.22042924181082077,
        0.26801233352703935,
        0.2815672704488494,
        0.3764717907364966,
        0.26757672882672884,
        1.0,
        0.45713542305647575,
        0.07977453102453103,
        0.07309163059163058,
        0.43147179073649666,
        0.2959086697902488,
        0.09474524987682882,
        0.4790072645219704
      ],
      [
        0.33539072039072043,
        0.31025371200293794,
        0.29201927701927693,
        0.3158203675695936,
        0.33555907055907064,
        0.3770440561617032,
        0.45713542305647575,
        1.0,
        0.0799078820789347,
        0.0660400369610896,
        0.3471487771487772,
        0.39858622858622866,
        0.12165057165057165,
        0.2634766995989906
      ],
      [
        0.10335497835497835,
        0.10985870610870611,
        0.11021836007130124,
        0.12184003904592139,
        0.10715007215007213,
        0.1128212800271624,
        0.07977453102453103,
        0.0799078820789347,
        1.0,
        0.512064602064602,
        0.08526875901875902,
        0.11373745936439436,
        0.37939514189514184,
        0.13744284310460783
      ],
      [
        0.14316239316239315,
        0.10678571428571429,
        0.14363457348751466,
        0.13515694000988118,
        0.13662448662448665,
        0.11146837367425604,
        0.07309163059163058,
        0.0660400369610896,
        0.512064602064602,
        1.0,
        0.13030663780663782,
        0.11238455301148799,
        0.18714239464239463,
        0.18936517458576282
      ],
      [
        0.7696127946127947,
        0.5162561512561512,
        0.6470156695156695,
        0.5792195767195767,
        0.8681938431938431,
        0.5698969548969548,
        0.43147179073649666,
        0.3471487771487772,
        0.08526875901875902,
        0.13030663780663782,
        1.0,
        0.6003824117059412,
        0.08695082695082695,
        0.28012403174167877
      ],
      [
        0.647875936699466,
        0.7509475709475708,
        0.5808105021340315,
        0.5518991193991193,
        0.6088600451835744,
        0.8568783068783069,
        0.2959086697902488,
        0.39858622858622866,
        0.11373745936439436,
        0.11238455301148799,
        0.6003824117059412,
        1.0,
        0.10789802789802788,
        0.17012302512302507
      ],
      [
        0.09757455507455506,
        0.11504088504088504,
        0.10306397306397307,
        0.11182456432456434,
        0.09565656565656565,
        0.1063107263107263,
        0.09474524987682882,
        0.12165057165057165,
        0.37939514189514184,
        0.18714239464239463,
        0.08695082695082695,
        0.10789802789802788,
        1.0,
        0.03426166426166426
      ],
      [
        0.22625244037008738,
        0.13897223147223145,
        0.2220404486580957,
        0.21555916305916303,
        0.28198550360315067,
        0.1560357235357235,
        0.4790072645219704,
        0.2634766995989906,
        0.13744284310460783,
        0.18936517458576282,
        0.28012403174167877,
        0.17012302512302507,
        0.03426166426166426,
        1.0
      ]
    ],
    "identity_frac": [
      [
        1.0,
        0.43333333333333335,
        0.6333333333333333,
        0.5333333333333333,
        0.7666666666666667,
        0.5333333333333333,
        0.13333333333333333,
        0.16666666666666666,
        0.03333333333333333,
        0.0,
        0.7,
        0.5333333333333333,
        0.03333333333333333,
        0.1
      ],
      [
        0.43333333333333335,
        1.0,
        0.5,
        0.6333333333333333,
        0.3333333333333333,
        0.8,
        0.06666666666666667,
        0.1,
        0.03333333333333333,
        0.0,
        0.3333333333333333,
        0.6,
        0.03333333333333333,
        0.03333333333333333
      ],
      [
        0.6333333333333333,
        0.5,
        1.0,
        0.5666666666666667,
        0.5333333333333333,
        0.4666666666666667,
        0.06666666666666667,
        0.1,
        0.03333333333333333,
        0.03333333333333333,
        0.4666666666666667,
        0.4,
        0.03333333333333333,
        0.1
      ],
      [
        0.5333333333333333,
        0.6333333333333333,
        0.5666666666666667,
        1.0,
        0.43333333333333335,
        0.5,
        0.1,
        0.13333333333333333,
        0.03333333333333333,
        0.0,
        0.4,
        0.36666666666666664,
        0.03333333333333333,
        0.1
      ],
      [
        0.7666666666666667,
        0.3333333333333333,
        0.5333333333333333,
        0.43333333333333335,
        1.0,
        0.4,
        0.16666666666666666,
        0.16666666666666666,
        0.03333333333333333,
        0.0,
        0.8,
        0.43333333333333335,
        0.03333333333333333,
        0.1
      ],
      [
        0.5333333333333333,
        0.8,
        0.4666666666666667,
        0.5,
        0.4,
        1.0,
        0.13333333333333333,
        0.2,
        0.03333333333333333,
        0.0,
        0.4,
        0.7666666666666667,
        0.03333333333333333,
        0.06666666666666667
      ],
      [
        0.13333333333333333,
        0.06666666666666667,
        0.06666666666666667,
        0.1,
        0.16666666666666666,
        0.13333333333333333,
        1.0,
        0.26666666666666666,
        0.03333333333333333,
        0.0,
        0.23333333333333334,
        0.13333333333333333,
        0.03333333333333333,
        0.3
      ],
      [
        0.16666666666666666,
        0.1,
        0.1,
        0.13333333333333333,
        0.16666666666666666,
        0.2,
        0.26666666666666666,
        1.0,
        0.03333333333333333,
        0.0,
        0.16666666666666666,
        0.23333333333333334,
        0.03333333333333333,
        0.13333333333333333
      ],
      [
        0.03333333333333333,
        0.03333333333333333,
        0.03333333333333333,
        0.03333333333333333,
        0.03333333333333333,
        0.03333333333333333,
        0.03333333333333333,
        0.03333333333333333,
        1.0,
        0.3333333333333333,
        0.03333333333333333,
        0.03333333333333333,
        0.26666666666666666,
        0.06666666666666667
      ],
      [
        0.0,
        0.0,
        0.03333333333333333,
        0.0,
        0.0,
        0.0,
        0.0,
        0.0,
        0.3333333333333333,
        1.0,
        0.0,
        0.0,
        0.06666666666666667,
        0.06666666666666667
      ],
      [
        0.7,
        0.3333333333333333,
        0.4666666666666667,
        0.4,
        0.8,
        0.4,
        0.23333333333333334,
        0.16666666666666666,
        0.03333333333333333,
        0.0,
        1.0,
        0.43333333333333335,
        0.03333333333333333,
        0.1
      ],
      [
        0.5333333333333333,
        0.6,
        0.4,
        0.36666666666666664,
        0.43333333333333335,
        0.7666666666666667,
        0.13333333333333333,
        0.23333333333333334,
        0.03333333333333333,
        0.0,
        0.43333333333333335,
        1.0,
        0.03333333333333333,
        0.06666666666666667
      ],
      [
        0.03333333333333333,
        0.03333333333333333,
        0.03333333333333333,
        0.03333333333333333,
        0.03333333333333333,
        0.03333333333333333,
        0.03333333333333333,
        0.03333333333333333,
        0.26666666666666666,
        0.06666666666666667,
        0.03333333333333333,
        0.03333333333333333,
        1.0,
        0.0
      ],
      [
        0.1,
        0.03333333333333333,
        0.1,
        0.1,
        0.1,
        0.06666666666666667,
        0.3,
        0.13333333333333333,
        0.06666666666666667,
        0.06666666666666667,
        0.1,
        0.06666666666666667,
        0.0,
        1.0
      ]
    ],
    "mean_len_diff": [
      [
        0.0,
        0.8666666666666667,
        0.4,
        0.6666666666666666,
        0.3333333333333333,
        0.7,
        1.3333333333333333,
        1.2333333333333334,
        1.7666666666666666,
        1.8666666666666667,
        0.4,
        0.7666666666666667,
        1.8,
        1.4666666666666666
      ],
      [
        0.8666666666666667,
        0.0,
        0.8,
        0.6,
        1.0,
        0.16666666666666666,
        1.7333333333333334,
        1.3666666666666667,
        1.3666666666666667,
        1.6,
        1.0,
        0.36666666666666664,
        1.5333333333333334,
        1.7333333333333334
      ],
      [
        0.4,
        0.8,
        0.0,
        0.7333333333333333,
        0.7333333333333333,
        0.9,
        1.7333333333333334,
        1.5666666666666667,
        1.6333333333333333,
        1.7333333333333334,
        0.8,
        1.0333333333333334,
        1.6666666666666667,
        1.7333333333333334
      ],
      [
        0.6666666666666666,
        0.6,
        0.7333333333333333,
        0.0,
        0.8,
        0.6333333333333333,
        1.4,
        1.1666666666666667,
        1.2333333333333334,
        1.4666666666666666,
        0.8666666666666667,
        0.7666666666666667,
        1.5333333333333334,
        1.4
      ],
      [
        0.3333333333333333,
        1.0,
        0.7333333333333333,
        0.8,
        0.0,
        0.8333333333333334,
        1.0,
        1.1666666666666667,
        1.7666666666666666,
        1.7333333333333334,
        0.13333333333333333,
        0.7666666666666667,
        1.6666666666666667,
        1.2
      ],
      [
        0.7,
        0.16666666666666666,
        0.9,
        0.6333333333333333,
        0.8333333333333334,
        0.0,
        1.6333333333333333,
        1.2,
        1.4666666666666666,
        1.7,
        0.8333333333333334,
        0.2,
        1.6333333333333333,
        1.7666666666666666
      ],
      [
        1.3333333333333333,
        1.7333333333333334,
        1.7333333333333334,
        1.4,
        1.0,
        1.6333333333333333,
        0.0,
        0.7666666666666667,
        2.1666666666666665,
        1.9333333333333333,
        0.9333333333333333,
        1.5,
        1.6666666666666667,
        0.8666666666666667
      ],
      [
        1.2333333333333334,
        1.3666666666666667,
        1.5666666666666667,
        1.1666666666666667,
        1.1666666666666667,
        1.2,
        0.7666666666666667,
        0.0,
        1.8,
        1.7666666666666666,
        1.1,
        1.0,
        1.3666666666666667,
        1.2333333333333334
      ],
      [
        1.7666666666666666,
        1.3666666666666667,
        1.6333333333333333,
        1.2333333333333334,
        1.7666666666666666,
        1.4666666666666666,
        2.1666666666666665,
        1.8,
        0.0,
        0.8333333333333334,
        1.8333333333333333,
        1.4,
        1.5666666666666667,
        1.8333333333333333
      ],
      [
        1.8666666666666667,
        1.6,
        1.7333333333333334,
        1.4666666666666666,
        1.7333333333333334,
        1.7,
        1.9333333333333333,
        1.7666666666666666,
        0.8333333333333334,
        0.0,
        1.8,
        1.7,
        1.6,
        1.6
      ],
      [
        0.4,
        1.0,
        0.8,
        0.8666666666666667,
        0.13333333333333333,
        0.8333333333333334,
        0.9333333333333333,
        1.1,
        1.8333333333333333,
        1.8,
        0.0,
        0.7666666666666667,
        1.7333333333333334,
        1.1333333333333333
      ],
      [
        0.7666666666666667,
        0.36666666666666664,
        1.0333333333333334,
        0.7666666666666667,
        0.7666666666666667,
        0.2,
        1.5,
        1.0,
        1.4,
        1.7,
        0.7666666666666667,
        0.0,
        1.5,
        1.6333333333333333
      ],
      [
        1.8,
        1.5333333333333334,
        1.6666666666666667,
        1.5333333333333334,
        1.6666666666666667,
        1.6333333333333333,
        1.6666666666666667,
        1.3666666666666667,
        1.5666666666666667,
        1.6,
        1.7333333333333334,
        1.5,
        0.0,
        2.066666666666667
      ],
      [
        1.4666666666666666,
        1.7333333333333334,
        1.7333333333333334,
        1.4,
        1.2,
        1.7666666666666666,
        0.8666666666666667,
        1.2333333333333334,
        1.8333333333333333,
        1.6,
        1.1333333333333333,
        1.6333333333333333,
        2.066666666666667,
        0.0
      ]
    ]
  },
  "framework_note": "d_x is the fundamental product metric. All methods use a unified UMAP(k*) projection: both A (angular) and T (topic via HDBSCAN) are derived from the same low-dimensional space.",
  "instantiations": {
    "GM": "Combinator. log space: Var(-log A) = Var(-log T). Unified UMAP(k*).",
    "AM": "Combinator. linear space: Var(A) = Var(T). Unified UMAP(k*).",
    "HM": "Combinator. Element-wise: C=2AT/(A+T), veto when either=0. Unified UMAP(k*).",
    "Min": "Combinator. quantile space: median(A) = median(T). Unified UMAP(k*).",
    "Max": "Combinator. quantile space: median(A) = median(T). Unified UMAP(k*).",
    "Quad": "Metric-squared: 1-d_x\u00b2 = f(A)+f(T), f(S)=S(2-S)/2. Additively separable. Unified UMAP(k*).",
    "A_only": "Control. Pure angular channel from UMAP(k*) projection.",
    "T_only": "Control. Pure topic channel: HDBSCAN on UMAP(k*) \u2192 JSD."
  }
}
