# Supplementary material for: An Information-Geometric Justification for Composite Coherence in Event-Based Narrative Extraction
Source: Entropy (Basel). 2026 Jun 28;28(7):732. doi: 10.3390/e28070732 (PMC13409454; doi:10.3390/e28070732)
Supplement: Supplementary file 1 [file entropy-28-00732-s001.zip › downstream/paths_VisPub_combinators.json]

{
  "dataset": "VisPub",
  "n_docs": 3620,
  "embedding_dim": 768,
  "directed": true,
  "seed": 42,
  "threshold": 1.0,
  "pipeline": "unified_umap",
  "pipeline_note": "Both channels (angular A and topic T) are derived from the SAME UMAP(k*) projection. HDBSCAN runs on UMAP(k*) embeddings, not on a separate UMAP(48). This ensures A and T live in the same geometric space, making the product metric d_x and all combinators well-defined.",
  "method_names": [
    "GM",
    "GM_bal",
    "AM",
    "AM_bal",
    "HM",
    "HM_bal",
    "Min",
    "Max",
    "Quad",
    "Quad_bal",
    "A_only",
    "T_only"
  ],
  "pairs": [
    [
      1126,
      3273
    ],
    [
      1130,
      3508
    ],
    [
      1044,
      2534
    ],
    [
      466,
      2743
    ],
    [
      87,
      3536
    ],
    [
      871,
      2543
    ],
    [
      769,
      2756
    ],
    [
      805,
      2798
    ],
    [
      955,
      2689
    ],
    [
      1184,
      2872
    ],
    [
      21,
      2665
    ],
    [
      747,
      3269
    ],
    [
      474,
      3495
    ],
    [
      510,
      3112
    ],
    [
      975,
      2602
    ],
    [
      957,
      3099
    ],
    [
      957,
      2975
    ],
    [
      831,
      3567
    ],
    [
      646,
      2433
    ],
    [
      840,
      2579
    ],
    [
      387,
      3013
    ],
    [
      315,
      2426
    ],
    [
      241,
      3189
    ],
    [
      564,
      3310
    ],
    [
      91,
      3368
    ],
    [
      508,
      3188
    ],
    [
      34,
      2618
    ],
    [
      1104,
      3438
    ],
    [
      1021,
      2978
    ],
    [
      1129,
      3115
    ]
  ],
  "paths": {
    "GM": [
      [
        1126,
        1194,
        1208,
        1230,
        1353,
        1455,
        1509,
        1519,
        1550,
        1562,
        1586,
        1842,
        1877,
        1897,
        3273
      ],
      [
        1130,
        1289,
        1489,
        1509,
        1521,
        1572,
        1677,
        1682,
        1924,
        2036,
        2164,
        2384,
        2833,
        2965,
        3149,
        3164,
        3250,
        3261,
        3278,
        3306,
        3508
      ],
      [
        1044,
        1058,
        1074,
        1099,
        1168,
        1191,
        1213,
        1236,
        1801,
        2162,
        2182,
        2193,
        2258,
        2275,
        2534
      ],
      [
        466,
        496,
        848,
        1028,
        1801,
        1854,
        1869,
        1909,
        1942,
        2014,
        2343,
        2743
      ],
      [
        87,
        112,
        128,
        349,
        380,
        391,
        487,
        539,
        553,
        677,
        760,
        959,
        1202,
        2277,
        2833,
        2965,
        3157,
        3163,
        3175,
        3385,
        3536
      ],
      [
        871,
        895,
        897,
        900,
        907,
        915,
        1005,
        1801,
        2162,
        2182,
        2423,
        2543
      ],
      [
        769,
        794,
        1240,
        1406,
        1428,
        1572,
        1677,
        1682,
        1924,
        2036,
        2164,
        2277,
        2537,
        2647,
        2663,
        2723,
        2756
      ],
      [
        805,
        884,
        1603,
        1706,
        1959,
        2079,
        2438,
        2452,
        2457,
        2588,
        2798
      ],
      [
        955,
        1567,
        1678,
        1680,
        1746,
        1806,
        1823,
        1961,
        2164,
        2277,
        2537,
        2647,
        2663,
        2689
      ],
      [
        1184,
        1204,
        1241,
        2505,
        2537,
        2717,
        2872
      ],
      [
        21,
        160,
        276,
        1083,
        1408,
        1872,
        2151,
        2665
      ],
      [
        747,
        1084,
        1302,
        1303,
        1677,
        1719,
        1828,
        1857,
        1867,
        1966,
        1994,
        2943,
        3269
      ],
      [
        474,
        619,
        784,
        966,
        1036,
        1249,
        1670,
        1680,
        2018,
        2469,
        2794,
        2954,
        3153,
        3164,
        3201,
        3495
      ],
      [
        510,
        585,
        938,
        992,
        1263,
        1484,
        1485,
        1838,
        1876,
        2275,
        2324,
        2550,
        2681,
        2992,
        3112
      ],
      [
        975,
        998,
        1005,
        1118,
        1119,
        1146,
        1325,
        1840,
        2602
      ],
      [
        957,
        1068,
        1070,
        1110,
        1114,
        1185,
        1259,
        1335,
        1568,
        2018,
        2469,
        2575,
        2790,
        2890,
        2930,
        2991,
        3002,
        3099
      ],
      [
        957,
        966,
        967,
        1005,
        1118,
        1119,
        1212,
        1253,
        1254,
        1739,
        2975
      ],
      [
        831,
        936,
        1594,
        1621,
        1729,
        2465,
        2577,
        2762,
        2771,
        3057,
        3200,
        3238,
        3421,
        3567
      ],
      [
        646,
        1301,
        1384,
        1911,
        1928,
        2392,
        2433
      ],
      [
        840,
        861,
        1106,
        1261,
        1371,
        1401,
        2579
      ],
      [
        387,
        484,
        555,
        566,
        597,
        661,
        732,
        1801,
        2162,
        2182,
        2193,
        2238,
        2419,
        2435,
        3013
      ],
      [
        315,
        579,
        728,
        2165,
        2426
      ],
      [
        241,
        307,
        447,
        514,
        557,
        649,
        1359,
        2462,
        2806,
        2977,
        2995,
        3189
      ],
      [
        564,
        618,
        709,
        754,
        758,
        789,
        1099,
        1216,
        2462,
        3309,
        3310
      ],
      [
        91,
        795,
        2045,
        3368
      ],
      [
        508,
        597,
        661,
        732,
        1801,
        2162,
        2182,
        2287,
        2295,
        2312,
        2405,
        2759,
        3188
      ],
      [
        34,
        68,
        75,
        94,
        106,
        141,
        159,
        195,
        237,
        380,
        555,
        566,
        597,
        661,
        732,
        1801,
        2162,
        2182,
        2193,
        2266,
        2618
      ],
      [
        1104,
        1168,
        1185,
        1259,
        1335,
        1568,
        2018,
        2469,
        2794,
        2954,
        3153,
        3164,
        3175,
        3249,
        3438
      ],
      [
        1021,
        1022,
        1114,
        1124,
        1168,
        1185,
        1259,
        1335,
        1568,
        2018,
        2469,
        2575,
        2786,
        2978
      ],
      [
        1129,
        1139,
        1158,
        1165,
        1196,
        1206,
        1213,
        1236,
        1801,
        2162,
        2182,
        2193,
        2266,
        2271,
        2309,
        2783,
        3115
      ]
    ],
    "GM_bal": [
      [
        1126,
        1194,
        1208,
        1230,
        1353,
        1455,
        1509,
        1519,
        1550,
        1562,
        1586,
        1842,
        1877,
        1897,
        3273
      ],
      [
        1130,
        1289,
        1489,
        1509,
        1521,
        1572,
        1677,
        1682,
        1924,
        2036,
        2164,
        2384,
        2833,
        2965,
        3149,
        3250,
        3261,
        3278,
        3306,
        3508
      ],
      [
        1044,
        1058,
        1074,
        1099,
        1168,
        1191,
        1213,
        1236,
        1801,
        2162,
        2182,
        2193,
        2225,
        2534
      ],
      [
        466,
        496,
        848,
        1028,
        1801,
        1854,
        1869,
        1909,
        1929,
        2014,
        2343,
        2743
      ],
      [
        87,
        112,
        128,
        349,
        380,
        391,
        487,
        539,
        553,
        677,
        760,
        959,
        1202,
        2277,
        2833,
        2965,
        3157,
        3175,
        3385,
        3536
      ],
      [
        871,
        873,
        894,
        907,
        915,
        1005,
        1801,
        2162,
        2182,
        2423,
        2543
      ],
      [
        769,
        794,
        1240,
        1406,
        1428,
        1572,
        1677,
        1682,
        1924,
        2036,
        2164,
        2277,
        2537,
        2647,
        2663,
        2723,
        2756
      ],
      [
        805,
        884,
        1603,
        1706,
        1959,
        2079,
        2438,
        2452,
        2457,
        2588,
        2798
      ],
      [
        955,
        1567,
        1678,
        1680,
        1746,
        1806,
        1823,
        1961,
        2164,
        2277,
        2537,
        2647,
        2663,
        2689
      ],
      [
        1184,
        1204,
        1241,
        2505,
        2537,
        2539,
        2717,
        2872
      ],
      [
        21,
        160,
        276,
        1083,
        1408,
        1872,
        2151,
        2665
      ],
      [
        747,
        1084,
        1302,
        1303,
        1677,
        1719,
        1828,
        1857,
        1867,
        1966,
        1994,
        2943,
        3269
      ],
      [
        474,
        540,
        565,
        893,
        907,
        916,
        1078,
        1185,
        1200,
        1259,
        1335,
        1568,
        2018,
        2469,
        2794,
        2954,
        3153,
        3164,
        3175,
        3495
      ],
      [
        510,
        585,
        938,
        992,
        1263,
        1484,
        1485,
        1838,
        1876,
        2275,
        2324,
        2550,
        2681,
        2992,
        3112
      ],
      [
        975,
        998,
        1005,
        1118,
        1119,
        1146,
        1325,
        1840,
        2602
      ],
      [
        957,
        1068,
        1070,
        1110,
        1114,
        1185,
        1259,
        1335,
        1568,
        2018,
        2469,
        2575,
        2790,
        2890,
        2930,
        2991,
        2992,
        3099
      ],
      [
        957,
        966,
        967,
        1005,
        1118,
        1119,
        1212,
        1253,
        1254,
        1739,
        2975
      ],
      [
        831,
        936,
        1594,
        1621,
        1729,
        2465,
        2577,
        2689,
        2866,
        2912,
        3057,
        3200,
        3238,
        3421,
        3567
      ],
      [
        646,
        1301,
        1384,
        1911,
        1928,
        2392,
        2433
      ],
      [
        840,
        861,
        1106,
        1261,
        1371,
        1401,
        2579
      ],
      [
        387,
        484,
        566,
        597,
        661,
        732,
        1801,
        2162,
        2182,
        2193,
        2238,
        2419,
        2435,
        3013
      ],
      [
        315,
        579,
        719,
        916,
        1049,
        1432,
        2165,
        2426
      ],
      [
        241,
        307,
        447,
        514,
        557,
        649,
        1359,
        2462,
        2806,
        2977,
        2995,
        3189
      ],
      [
        564,
        618,
        709,
        754,
        758,
        789,
        1099,
        1216,
        2462,
        3309,
        3310
      ],
      [
        91,
        795,
        2045,
        2047,
        3368
      ],
      [
        508,
        597,
        661,
        732,
        1801,
        2162,
        2182,
        2287,
        2295,
        2312,
        2405,
        2759,
        3188
      ],
      [
        34,
        68,
        75,
        94,
        106,
        171,
        329,
        391,
        484,
        566,
        597,
        661,
        732,
        1801,
        2162,
        2182,
        2193,
        2266,
        2618
      ],
      [
        1104,
        1168,
        1185,
        1259,
        1335,
        1568,
        2018,
        2469,
        2794,
        2954,
        3153,
        3164,
        3175,
        3249,
        3438
      ],
      [
        1021,
        1022,
        1114,
        1124,
        1168,
        1185,
        1259,
        1335,
        1568,
        2018,
        2469,
        2575,
        2786,
        2978
      ],
      [
        1129,
        1258,
        1267,
        1353,
        1455,
        1509,
        1521,
        1572,
        1677,
        1682,
        1924,
        2036,
        2164,
        2277,
        2537,
        2647,
        2659,
        2671,
        2721,
        2728,
        2783,
        3115
      ]
    ],
    "AM": [
      [
        1126,
        1194,
        1208,
        1230,
        1353,
        1455,
        1509,
        1519,
        1550,
        1562,
        1586,
        1842,
        1877,
        1897,
        3273
      ],
      [
        1130,
        1289,
        1489,
        1509,
        1521,
        1572,
        1677,
        1682,
        1704,
        1924,
        2036,
        2164,
        2384,
        2833,
        2965,
        3149,
        3164,
        3250,
        3261,
        3278,
        3306,
        3508
      ],
      [
        1044,
        1058,
        1074,
        1099,
        1168,
        1191,
        1213,
        1236,
        1801,
        2162,
        2182,
        2193,
        2258,
        2275,
        2534
      ],
      [
        466,
        496,
        848,
        1028,
        1801,
        1854,
        1869,
        1909,
        1942,
        2014,
        2343,
        2743
      ],
      [
        87,
        112,
        128,
        349,
        380,
        391,
        487,
        539,
        553,
        677,
        760,
        959,
        1077,
        2833,
        2965,
        3157,
        3175,
        3385,
        3536
      ],
      [
        871,
        895,
        897,
        900,
        907,
        915,
        1005,
        1801,
        2162,
        2182,
        2423,
        2543
      ],
      [
        769,
        780,
        789,
        799,
        804,
        959,
        1077,
        2537,
        2647,
        2663,
        2723,
        2756
      ],
      [
        805,
        884,
        1603,
        1706,
        1959,
        2079,
        2438,
        2452,
        2457,
        2588,
        2798
      ],
      [
        955,
        1567,
        1678,
        1680,
        1746,
        1806,
        1823,
        1961,
        2164,
        2277,
        2537,
        2647,
        2663,
        2689
      ],
      [
        1184,
        1204,
        1241,
        2505,
        2537,
        2539,
        2717,
        2872
      ],
      [
        21,
        160,
        276,
        1083,
        1408,
        1872,
        2151,
        2665
      ],
      [
        747,
        1084,
        1302,
        1303,
        1677,
        1719,
        1828,
        1857,
        1867,
        1966,
        1994,
        2943,
        3269
      ],
      [
        474,
        619,
        784,
        966,
        1036,
        1249,
        1670,
        1680,
        2018,
        2469,
        2794,
        2954,
        3153,
        3164,
        3201,
        3495
      ],
      [
        510,
        585,
        938,
        992,
        1263,
        1484,
        1485,
        1838,
        1876,
        2275,
        2324,
        2550,
        2681,
        2992,
        3112
      ],
      [
        975,
        998,
        1005,
        1118,
        1119,
        1146,
        1325,
        1840,
        2602
      ],
      [
        957,
        1068,
        1070,
        1110,
        1114,
        1185,
        1259,
        1335,
        1568,
        1866,
        2469,
        2575,
        2790,
        2890,
        2930,
        3002,
        3099
      ],
      [
        957,
        966,
        967,
        1005,
        1118,
        1119,
        1212,
        1253,
        1254,
        1739,
        2975
      ],
      [
        831,
        936,
        1594,
        1621,
        1729,
        2465,
        2577,
        2689,
        2866,
        2912,
        3057,
        3200,
        3238,
        3421,
        3567
      ],
      [
        646,
        1301,
        1384,
        1911,
        1928,
        2392,
        2433
      ],
      [
        840,
        861,
        1106,
        1261,
        1371,
        1401,
        2579
      ],
      [
        387,
        484,
        555,
        566,
        597,
        661,
        732,
        1801,
        2162,
        2182,
        2193,
        2238,
        2419,
        2435,
        3013
      ],
      [
        315,
        579,
        719,
        916,
        1049,
        1432,
        2165,
        2426
      ],
      [
        241,
        307,
        447,
        514,
        557,
        649,
        1359,
        2462,
        2806,
        2977,
        2995,
        3189
      ],
      [
        564,
        618,
        709,
        754,
        758,
        789,
        1099,
        1216,
        2462,
        3309,
        3310
      ],
      [
        91,
        795,
        2045,
        2047,
        3368
      ],
      [
        508,
        597,
        661,
        732,
        1801,
        2162,
        2182,
        2287,
        2295,
        2312,
        2405,
        2759,
        3188
      ],
      [
        34,
        68,
        75,
        94,
        106,
        141,
        159,
        195,
        237,
        380,
        555,
        566,
        597,
        661,
        732,
        1801,
        2162,
        2182,
        2193,
        2266,
        2618
      ],
      [
        1104,
        1168,
        1185,
        1259,
        1335,
        1568,
        2018,
        2469,
        2794,
        2954,
        3153,
        3164,
        3175,
        3249,
        3438
      ],
      [
        1021,
        1022,
        1114,
        1124,
        1168,
        1185,
        1259,
        1335,
        1568,
        2018,
        2469,
        2575,
        2786,
        2978
      ],
      [
        1129,
        1258,
        1267,
        1353,
        1455,
        1509,
        1521,
        1572,
        1677,
        1682,
        1704,
        1924,
        2036,
        2164,
        2277,
        2537,
        2647,
        2659,
        2671,
        2721,
        2728,
        2783,
        3115
      ]
    ],
    "AM_bal": [
      [
        1126,
        1194,
        1208,
        1230,
        1353,
        1455,
        1509,
        1519,
        1550,
        1562,
        1586,
        1842,
        1877,
        1897,
        3273
      ],
      [
        1130,
        1289,
        1489,
        1509,
        1521,
        1572,
        1677,
        1682,
        1924,
        2036,
        2164,
        2384,
        2833,
        2965,
        3149,
        3250,
        3261,
        3278,
        3306,
        3508
      ],
      [
        1044,
        1058,
        1074,
        1099,
        1168,
        1191,
        1213,
        1236,
        1801,
        2162,
        2182,
        2193,
        2225,
        2534
      ],
      [
        466,
        496,
        848,
        1028,
        1801,
        1854,
        1869,
        1909,
        1929,
        2014,
        2343,
        2743
      ],
      [
        87,
        112,
        128,
        349,
        380,
        391,
        487,
        539,
        553,
        677,
        760,
        959,
        1202,
        2277,
        2833,
        2965,
        3157,
        3175,
        3385,
        3536
      ],
      [
        871,
        895,
        897,
        900,
        907,
        915,
        1005,
        1801,
        2162,
        2182,
        2423,
        2543
      ],
      [
        769,
        780,
        789,
        799,
        804,
        959,
        1077,
        2537,
        2647,
        2663,
        2723,
        2756
      ],
      [
        805,
        884,
        1603,
        1706,
        1959,
        2079,
        2438,
        2452,
        2457,
        2588,
        2798
      ],
      [
        955,
        1567,
        1678,
        1680,
        1746,
        1806,
        1823,
        1961,
        2164,
        2277,
        2537,
        2647,
        2663,
        2689
      ],
      [
        1184,
        1204,
        1241,
        2505,
        2506,
        2537,
        2539,
        2717,
        2872
      ],
      [
        21,
        160,
        276,
        1083,
        1408,
        1872,
        2151,
        2665
      ],
      [
        747,
        1084,
        1302,
        1303,
        1677,
        1719,
        1828,
        1857,
        1867,
        1966,
        1994,
        2943,
        3269
      ],
      [
        474,
        540,
        565,
        893,
        907,
        916,
        975,
        1078,
        1185,
        1200,
        1259,
        1335,
        1568,
        2018,
        2469,
        2794,
        2954,
        3153,
        3164,
        3175,
        3495
      ],
      [
        510,
        585,
        938,
        992,
        1263,
        1484,
        1485,
        1838,
        1876,
        2275,
        2324,
        2550,
        2681,
        2992,
        3112
      ],
      [
        975,
        998,
        1005,
        1118,
        1119,
        1146,
        1325,
        1840,
        2602
      ],
      [
        957,
        1068,
        1070,
        1110,
        1114,
        1185,
        1259,
        1335,
        1568,
        2018,
        2469,
        2575,
        2790,
        2890,
        2930,
        3002,
        3099
      ],
      [
        957,
        966,
        967,
        1005,
        1118,
        1119,
        1212,
        1253,
        1254,
        1739,
        2975
      ],
      [
        831,
        936,
        1594,
        1621,
        1729,
        2465,
        2577,
        2689,
        2866,
        2912,
        3057,
        3200,
        3238,
        3421,
        3567
      ],
      [
        646,
        1301,
        1384,
        1911,
        1928,
        2392,
        2433
      ],
      [
        840,
        861,
        1106,
        1261,
        1371,
        1401,
        2579
      ],
      [
        387,
        484,
        566,
        597,
        661,
        732,
        1801,
        2162,
        2182,
        2193,
        2238,
        2419,
        2435,
        3013
      ],
      [
        315,
        579,
        719,
        916,
        1049,
        1432,
        2165,
        2426
      ],
      [
        241,
        307,
        447,
        514,
        557,
        649,
        1359,
        2462,
        2806,
        2977,
        2995,
        3189
      ],
      [
        564,
        618,
        709,
        754,
        758,
        789,
        1099,
        1216,
        2462,
        3309,
        3310
      ],
      [
        91,
        795,
        2045,
        2047,
        3368
      ],
      [
        508,
        597,
        661,
        732,
        1801,
        2162,
        2182,
        2287,
        2295,
        2312,
        2405,
        2759,
        3188
      ],
      [
        34,
        68,
        75,
        94,
        106,
        171,
        329,
        391,
        484,
        566,
        597,
        661,
        732,
        1801,
        2162,
        2182,
        2193,
        2266,
        2618
      ],
      [
        1104,
        1168,
        1185,
        1259,
        1335,
        1568,
        2018,
        2469,
        2794,
        2954,
        3153,
        3164,
        3175,
        3249,
        3438
      ],
      [
        1021,
        1022,
        1114,
        1124,
        1168,
        1185,
        1259,
        1335,
        1568,
        2018,
        2469,
        2575,
        2786,
        2978
      ],
      [
        1129,
        1258,
        1267,
        1353,
        1455,
        1509,
        1521,
        1572,
        1677,
        1682,
        1924,
        2036,
        2164,
        2277,
        2537,
        2647,
        2659,
        2671,
        2721,
        2728,
        2783,
        3115
      ]
    ],
    "HM": [
      [
        1126,
        1194,
        1208,
        1230,
        1353,
        1455,
        1509,
        1519,
        1550,
        1562,
        1586,
        1842,
        1877,
        1897,
        3273
      ],
      [
        1130,
        1289,
        1489,
        1509,
        1521,
        1572,
        1677,
        1682,
        1924,
        2036,
        2164,
        2384,
        2833,
        2965,
        3149,
        3164,
        3250,
        3261,
        3278,
        3306,
        3508
      ],
      [
        1044,
        1058,
        1074,
        1099,
        1168,
        1191,
        1213,
        1236,
        1801,
        2162,
        2182,
        2193,
        2258,
        2275,
        2534
      ],
      [
        466,
        496,
        848,
        1028,
        1801,
        1854,
        1869,
        1909,
        1942,
        2014,
        2343,
        2743
      ],
      [
        87,
        112,
        128,
        349,
        380,
        391,
        487,
        539,
        553,
        677,
        760,
        959,
        1202,
        2277,
        2833,
        2965,
        3157,
        3163,
        3175,
        3385,
        3536
      ],
      [
        871,
        895,
        897,
        900,
        907,
        915,
        1005,
        1801,
        2162,
        2182,
        2423,
        2543
      ],
      [
        769,
        794,
        1240,
        1406,
        1428,
        1572,
        1677,
        1682,
        1924,
        2036,
        2164,
        2277,
        2537,
        2647,
        2663,
        2723,
        2756
      ],
      [
        805,
        884,
        1603,
        1706,
        1959,
        2079,
        2438,
        2452,
        2457,
        2588,
        2798
      ],
      [
        955,
        1567,
        1678,
        1680,
        1746,
        1806,
        1823,
        1961,
        2164,
        2277,
        2537,
        2647,
        2663,
        2689
      ],
      [
        1184,
        1204,
        1241,
        2505,
        2507,
        2717,
        2872
      ],
      [
        21,
        160,
        276,
        1083,
        1408,
        1872,
        2151,
        2665
      ],
      [
        747,
        1084,
        1302,
        1303,
        1677,
        1719,
        1828,
        1857,
        1867,
        1966,
        1994,
        2943,
        3269
      ],
      [
        474,
        540,
        565,
        893,
        907,
        916,
        975,
        1078,
        1185,
        1200,
        1259,
        1335,
        1568,
        2018,
        2469,
        2794,
        2954,
        3153,
        3164,
        3201,
        3495
      ],
      [
        510,
        585,
        938,
        992,
        1263,
        1484,
        1485,
        1838,
        1876,
        2275,
        2324,
        2550,
        2681,
        2992,
        3112
      ],
      [
        975,
        998,
        1005,
        1118,
        1119,
        1212,
        1253,
        1255,
        1256,
        1262,
        1476,
        1840,
        2602
      ],
      [
        957,
        1068,
        1070,
        1110,
        1114,
        1185,
        1259,
        1335,
        1568,
        2018,
        2469,
        2575,
        2790,
        2890,
        2938,
        2991,
        3002,
        3099
      ],
      [
        957,
        966,
        967,
        1005,
        1118,
        1119,
        1212,
        1253,
        1254,
        1739,
        2975
      ],
      [
        831,
        936,
        1594,
        1729,
        2465,
        2577,
        2762,
        2771,
        2912,
        3200,
        3238,
        3421,
        3567
      ],
      [
        646,
        1301,
        1384,
        1911,
        1928,
        2392,
        2433
      ],
      [
        840,
        861,
        1106,
        1261,
        1371,
        1401,
        2579
      ],
      [
        387,
        484,
        555,
        566,
        597,
        661,
        732,
        1801,
        2162,
        2182,
        2193,
        2238,
        2419,
        2435,
        3013
      ],
      [
        315,
        579,
        728,
        2165,
        2426
      ],
      [
        241,
        307,
        447,
        514,
        557,
        649,
        1359,
        1894,
        2977,
        2995,
        3189
      ],
      [
        564,
        618,
        709,
        754,
        758,
        789,
        1099,
        1216,
        2462,
        3309,
        3310
      ],
      [
        91,
        795,
        2045,
        3368
      ],
      [
        508,
        597,
        661,
        732,
        1801,
        2162,
        2182,
        2287,
        2295,
        2312,
        2405,
        2759,
        3188
      ],
      [
        34,
        68,
        75,
        186,
        194,
        223,
        293,
        566,
        597,
        661,
        732,
        1801,
        2162,
        2182,
        2193,
        2266,
        2618
      ],
      [
        1104,
        1168,
        1185,
        1259,
        1335,
        1568,
        2018,
        2469,
        2794,
        2954,
        3153,
        3164,
        3175,
        3249,
        3438
      ],
      [
        1021,
        1022,
        1114,
        1124,
        1168,
        1185,
        1259,
        1335,
        1568,
        2018,
        2469,
        2575,
        2786,
        2978
      ],
      [
        1129,
        1139,
        1158,
        1165,
        1196,
        1206,
        1213,
        1236,
        1801,
        2162,
        2182,
        2193,
        2258,
        2279,
        2309,
        2783,
        3115
      ]
    ],
    "HM_bal": [
      [
        1126,
        1194,
        1208,
        1230,
        1353,
        1455,
        1509,
        1519,
        1550,
        1562,
        1586,
        1842,
        1877,
        1897,
        3273
      ],
      [
        1130,
        1289,
        1489,
        1509,
        1521,
        1572,
        1677,
        1682,
        1924,
        2036,
        2164,
        2384,
        2833,
        2965,
        3149,
        3250,
        3261,
        3278,
        3306,
        3508
      ],
      [
        1044,
        1058,
        1074,
        1099,
        1168,
        1191,
        1213,
        1236,
        1801,
        2162,
        2182,
        2193,
        2225,
        2534
      ],
      [
        466,
        496,
        848,
        1028,
        1801,
        1854,
        1869,
        1909,
        1929,
        2014,
        2343,
        2743
      ],
      [
        87,
        112,
        128,
        349,
        380,
        391,
        487,
        539,
        553,
        677,
        760,
        959,
        1202,
        2277,
        2833,
        2965,
        3157,
        3175,
        3385,
        3536
      ],
      [
        871,
        895,
        897,
        900,
        907,
        915,
        1005,
        1801,
        2162,
        2182,
        2423,
        2543
      ],
      [
        769,
        794,
        1240,
        1406,
        1428,
        1572,
        1677,
        1682,
        1924,
        2036,
        2164,
        2277,
        2537,
        2647,
        2663,
        2723,
        2756
      ],
      [
        805,
        884,
        1603,
        1706,
        1959,
        2079,
        2438,
        2452,
        2457,
        2588,
        2798
      ],
      [
        955,
        1567,
        1678,
        1680,
        1746,
        1806,
        1823,
        1961,
        2164,
        2277,
        2537,
        2647,
        2663,
        2689
      ],
      [
        1184,
        1204,
        1241,
        2505,
        2537,
        2539,
        2717,
        2872
      ],
      [
        21,
        160,
        276,
        1083,
        1408,
        1872,
        2151,
        2665
      ],
      [
        747,
        1084,
        1302,
        1303,
        1677,
        1719,
        1828,
        1857,
        1867,
        1966,
        1994,
        2943,
        3269
      ],
      [
        474,
        540,
        565,
        893,
        907,
        916,
        1078,
        1185,
        1200,
        1259,
        1335,
        1568,
        2018,
        2469,
        2794,
        2954,
        3153,
        3164,
        3175,
        3495
      ],
      [
        510,
        585,
        938,
        992,
        1263,
        1484,
        1485,
        1838,
        1876,
        2275,
        2324,
        2550,
        2681,
        2992,
        3112
      ],
      [
        975,
        998,
        1005,
        1118,
        1119,
        1146,
        1325,
        1840,
        2602
      ],
      [
        957,
        1068,
        1070,
        1110,
        1114,
        1185,
        1259,
        1335,
        1568,
        2018,
        2469,
        2575,
        2790,
        2890,
        2930,
        3002,
        3099
      ],
      [
        957,
        966,
        967,
        1005,
        1118,
        1119,
        1212,
        1253,
        1254,
        1739,
        2975
      ],
      [
        831,
        936,
        1594,
        1621,
        1729,
        2465,
        2577,
        2689,
        2866,
        2912,
        3057,
        3200,
        3238,
        3421,
        3567
      ],
      [
        646,
        1301,
        1384,
        1911,
        1928,
        2392,
        2433
      ],
      [
        840,
        861,
        1106,
        1261,
        1371,
        1401,
        2579
      ],
      [
        387,
        484,
        566,
        597,
        661,
        732,
        1801,
        2162,
        2182,
        2193,
        2238,
        2419,
        2435,
        3013
      ],
      [
        315,
        579,
        728,
        2165,
        2426
      ],
      [
        241,
        307,
        447,
        514,
        557,
        649,
        1359,
        2462,
        2806,
        2977,
        2995,
        3189
      ],
      [
        564,
        618,
        709,
        754,
        758,
        789,
        1099,
        1216,
        2462,
        3309,
        3310
      ],
      [
        91,
        795,
        2045,
        2047,
        3368
      ],
      [
        508,
        597,
        661,
        732,
        1801,
        2162,
        2182,
        2287,
        2295,
        2312,
        2405,
        2759,
        3188
      ],
      [
        34,
        68,
        75,
        94,
        106,
        171,
        329,
        391,
        484,
        566,
        597,
        661,
        732,
        1801,
        2162,
        2182,
        2193,
        2266,
        2618
      ],
      [
        1104,
        1168,
        1185,
        1259,
        1335,
        1568,
        2018,
        2469,
        2794,
        2954,
        3153,
        3164,
        3175,
        3249,
        3438
      ],
      [
        1021,
        1022,
        1114,
        1124,
        1168,
        1185,
        1259,
        1335,
        1568,
        2018,
        2469,
        2575,
        2786,
        2978
      ],
      [
        1129,
        1139,
        1158,
        1165,
        1196,
        1206,
        1213,
        1236,
        1801,
        2162,
        2182,
        2193,
        2225,
        2309,
        2783,
        3115
      ]
    ],
    "Min": [
      [
        1126,
        1194,
        1208,
        1353,
        1541,
        1588,
        1641,
        1824,
        1900,
        1953,
        2065,
        2099,
        2432,
        2619,
        2639,
        3273
      ],
      [
        1130,
        1158,
        1205,
        1273,
        1279,
        1388,
        1399,
        1417,
        1569,
        1667,
        2018,
        2469,
        2575,
        2790,
        2890,
        2938,
        3077,
        3140,
        3278,
        3355,
        3508
      ],
      [
        1044,
        1047,
        1069,
        1079,
        1202,
        2149,
        2359,
        2398,
        2527,
        2534
      ],
      [
        466,
        492,
        507,
        584,
        592,
        629,
        653,
        654,
        657,
        733,
        1175,
        2743
      ],
      [
        87,
        112,
        226,
        372,
        444,
        464,
        597,
        709,
        754,
        789,
        1066,
        1096,
        1160,
        1961,
        2036,
        2164,
        2384,
        2833,
        2965,
        3157,
        3163,
        3175,
        3250,
        3286,
        3536
      ],
      [
        871,
        895,
        897,
        900,
        907,
        915,
        961,
        1118,
        1119,
        1334,
        2193,
        2543
      ],
      [
        769,
        829,
        907,
        920,
        961,
        1118,
        1119,
        1334,
        1391,
        1464,
        2756
      ],
      [
        805,
        884,
        1269,
        1535,
        2079,
        2428,
        2452,
        2457,
        2798
      ],
      [
        955,
        1567,
        1678,
        1680,
        1746,
        1755,
        1823,
        1924,
        2164,
        2277,
        2537,
        2647,
        2689
      ],
      [
        1184,
        2505,
        2506,
        2717,
        2872
      ],
      [
        21,
        160,
        276,
        347,
        415,
        602,
        956,
        1104,
        1179,
        1601,
        1672,
        2151,
        2665
      ],
      [
        747,
        1084,
        1302,
        1303,
        1677,
        1719,
        1967,
        2549,
        2948,
        3269
      ],
      [
        474,
        619,
        784,
        990,
        1018,
        1058,
        1197,
        1511,
        1645,
        1681,
        1706,
        1823,
        1924,
        2036,
        2164,
        2384,
        2833,
        2965,
        3157,
        3163,
        3175,
        3250,
        3495
      ],
      [
        510,
        734,
        801,
        981,
        1340,
        1368,
        1383,
        1510,
        1764,
        2145,
        2643,
        2688,
        2708,
        2745,
        2922,
        2990,
        2992,
        3112
      ],
      [
        975,
        998,
        1005,
        1118,
        1201,
        1245,
        1325,
        1476,
        1840,
        2602
      ],
      [
        957,
        1068,
        1070,
        1076,
        1105,
        1114,
        1185,
        1259,
        1335,
        1568,
        2018,
        2469,
        2575,
        2786,
        2837,
        2861,
        2918,
        2952,
        3099
      ],
      [
        957,
        966,
        967,
        1005,
        1118,
        1119,
        1334,
        1391,
        1450,
        1463,
        1739,
        2975
      ],
      [
        831,
        1193,
        1434,
        1898,
        2558,
        2835,
        2849,
        2866,
        2912,
        3238,
        3421,
        3567
      ],
      [
        646,
        1226,
        1256,
        1384,
        1911,
        1920,
        1928,
        2392,
        2433
      ],
      [
        840,
        861,
        1253,
        1371,
        1401,
        2579
      ],
      [
        387,
        483,
        538,
        545,
        661,
        732,
        1801,
        2162,
        2182,
        2193,
        2290,
        2490,
        2706,
        3013
      ],
      [
        315,
        1314,
        1336,
        1360,
        1432,
        2165,
        2426
      ],
      [
        241,
        250,
        615,
        748,
        786,
        824,
        828,
        1099,
        1259,
        1622,
        2002,
        2581,
        2667,
        2884,
        2977,
        2995,
        3189
      ],
      [
        564,
        566,
        602,
        622,
        659,
        744,
        941,
        2249,
        3309,
        3310
      ],
      [
        91,
        2045,
        3368
      ],
      [
        508,
        545,
        661,
        732,
        1801,
        2162,
        2182,
        2193,
        2266,
        2279,
        2312,
        2482,
        2759,
        3188
      ],
      [
        34,
        68,
        75,
        99,
        129,
        368,
        438,
        545,
        661,
        732,
        1801,
        2162,
        2182,
        2193,
        2266,
        2279,
        2618
      ],
      [
        1104,
        1137,
        1190,
        1248,
        1268,
        1269,
        1298,
        1619,
        2164,
        2384,
        2833,
        2965,
        3157,
        3163,
        3438
      ],
      [
        1021,
        1022,
        1114,
        1185,
        1259,
        1335,
        1568,
        2018,
        2469,
        2575,
        2786,
        2978
      ],
      [
        1129,
        1139,
        1158,
        1165,
        1196,
        1206,
        1213,
        1236,
        1801,
        2162,
        2182,
        2186,
        2187,
        2188,
        2309,
        2563,
        2783,
        3115
      ]
    ],
    "Max": [
      [
        1126,
        1194,
        1208,
        1332,
        1381,
        1387,
        1503,
        1541,
        1554,
        1559,
        1685,
        1726,
        1816,
        1893,
        2099,
        2123,
        2831,
        3142,
        3143,
        3225,
        3273
      ],
      [
        1130,
        1527,
        1529,
        1546,
        1558,
        1593,
        1702,
        1719,
        1828,
        1979,
        1994,
        2005,
        2114,
        2169,
        2778,
        2965,
        3157,
        3175,
        3250,
        3261,
        3508
      ],
      [
        1044,
        1182,
        1198,
        1356,
        1424,
        1618,
        1882,
        1916,
        2029,
        2534
      ],
      [
        466,
        492,
        714,
        947,
        1107,
        1494,
        1607,
        1620,
        1776,
        1995,
        2743
      ],
      [
        87,
        303,
        361,
        682,
        766,
        882,
        1398,
        1475,
        1558,
        1631,
        1702,
        1719,
        1828,
        1979,
        1994,
        2005,
        2114,
        2169,
        2778,
        2965,
        3157,
        3175,
        3201,
        3223,
        3312,
        3536
      ],
      [
        871,
        892,
        958,
        1060,
        1090,
        1137,
        1198,
        1356,
        1424,
        1618,
        2543
      ],
      [
        769,
        833,
        868,
        1107,
        1212,
        1363,
        1368,
        1377,
        1382,
        1384,
        2756
      ],
      [
        805,
        884,
        1603,
        1706,
        1708,
        1959,
        2410,
        2452,
        2798
      ],
      [
        955,
        1260,
        1402,
        1499,
        1568,
        1667,
        1670,
        1826,
        1829,
        1901,
        1922,
        2001,
        2081,
        2137,
        2199,
        2222,
        2307,
        2449,
        2662,
        2689
      ],
      [
        1184,
        1241,
        1298,
        1302,
        1303,
        1313,
        1373,
        1428,
        1620,
        1923,
        2199,
        2222,
        2307,
        2449,
        2662,
        2720,
        2872
      ],
      [
        21,
        41,
        296,
        2665
      ],
      [
        747,
        782,
        897,
        1404,
        1446,
        1681,
        1806,
        1953,
        2363,
        2439,
        2453,
        2966,
        2967,
        3147,
        3190,
        3269
      ],
      [
        474,
        1120,
        1289,
        1439,
        1475,
        1558,
        1631,
        1702,
        1719,
        1828,
        1979,
        1994,
        2005,
        2114,
        2169,
        2778,
        2965,
        3157,
        3175,
        3201,
        3495
      ],
      [
        510,
        585,
        938,
        992,
        1263,
        1484,
        1485,
        1978,
        2221,
        2604,
        2688,
        2708,
        2777,
        2813,
        2854,
        2964,
        3112
      ],
      [
        975,
        1114,
        1124,
        1168,
        1198,
        1356,
        1424,
        1618,
        1882,
        1916,
        1999,
        2602
      ],
      [
        957,
        1038,
        1055,
        1114,
        1124,
        1168,
        1179,
        1186,
        1221,
        1494,
        2222,
        2307,
        2823,
        2882,
        3057,
        3069,
        3085,
        3099
      ],
      [
        957,
        1038,
        1055,
        1114,
        1124,
        1168,
        1179,
        1186,
        1221,
        1494,
        2222,
        2307,
        2823,
        2882,
        2912,
        2937,
        2952,
        2975
      ],
      [
        831,
        852,
        962,
        1262,
        1483,
        1764,
        2186,
        2771,
        3057,
        3200,
        3238,
        3567
      ],
      [
        646,
        1326,
        2059,
        2275,
        2324,
        2348,
        2433
      ],
      [
        840,
        856,
        1002,
        1031,
        1287,
        1371,
        1668,
        2579
      ],
      [
        387,
        391,
        541,
        560,
        587,
        653,
        721,
        738,
        833,
        868,
        1107,
        1212,
        1363,
        1368,
        3013
      ],
      [
        315,
        579,
        793,
        830,
        949,
        1049,
        1206,
        1912,
        2426
      ],
      [
        241,
        307,
        435,
        447,
        479,
        515,
        546,
        557,
        805,
        1132,
        1957,
        2056,
        3189
      ],
      [
        564,
        597,
        709,
        754,
        758,
        824,
        1036,
        1122,
        1242,
        1615,
        1953,
        2363,
        2439,
        2454,
        2966,
        3310
      ],
      [
        91,
        128,
        336,
        368,
        422,
        440,
        497,
        545,
        618,
        709,
        754,
        758,
        824,
        1036,
        1064,
        1615,
        1755,
        2363,
        2439,
        2453,
        2880,
        3368
      ],
      [
        508,
        566,
        653,
        721,
        738,
        833,
        868,
        1107,
        1212,
        1363,
        1368,
        1377,
        1382,
        1480,
        3188
      ],
      [
        34,
        66,
        97,
        111,
        287,
        291,
        309,
        321,
        349,
        444,
        448,
        463,
        725,
        1107,
        1212,
        1566,
        1597,
        1623,
        2618
      ],
      [
        1104,
        1168,
        1323,
        1408,
        1586,
        1963,
        1994,
        2005,
        2114,
        2169,
        2778,
        2965,
        3157,
        3249,
        3438
      ],
      [
        1021,
        1320,
        1387,
        1503,
        1541,
        1554,
        1558,
        1593,
        1702,
        1719,
        1828,
        1979,
        1994,
        2005,
        2114,
        2169,
        2778,
        2895,
        2978
      ],
      [
        1129,
        1139,
        1390,
        1453,
        1523,
        1599,
        1665,
        1685,
        1726,
        1816,
        1828,
        1857,
        1867,
        1966,
        1994,
        2005,
        2114,
        2169,
        2778,
        2895,
        2978,
        3056,
        3097,
        3108,
        3115
      ]
    ],
    "Quad": [
      [
        1126,
        1194,
        1208,
        1353,
        1455,
        1509,
        1519,
        1550,
        1562,
        1586,
        1723,
        1897,
        3273
      ],
      [
        1130,
        1158,
        1205,
        1273,
        1279,
        1388,
        1399,
        1417,
        1422,
        1569,
        1667,
        2018,
        2469,
        2575,
        2786,
        2878,
        2940,
        3035,
        3077,
        3104,
        3111,
        3112,
        3129,
        3508
      ],
      [
        1044,
        1058,
        1074,
        1099,
        1168,
        1191,
        1213,
        1236,
        1801,
        2162,
        2182,
        2193,
        2258,
        2275,
        2534
      ],
      [
        466,
        492,
        507,
        1028,
        1801,
        1854,
        1869,
        1909,
        1995,
        2343,
        2743
      ],
      [
        87,
        112,
        128,
        349,
        380,
        391,
        487,
        539,
        553,
        677,
        760,
        959,
        1202,
        2277,
        2833,
        2965,
        3157,
        3163,
        3417,
        3536
      ],
      [
        871,
        895,
        897,
        900,
        907,
        915,
        1005,
        1801,
        2162,
        2182,
        2423,
        2543
      ],
      [
        769,
        794,
        862,
        948,
        1025,
        1078,
        1185,
        1200,
        1259,
        1295,
        1357,
        1422,
        1619,
        2164,
        2277,
        2537,
        2647,
        2663,
        2723,
        2756
      ],
      [
        805,
        884,
        1603,
        1706,
        1959,
        2079,
        2438,
        2452,
        2457,
        2588,
        2798
      ],
      [
        955,
        1567,
        1678,
        1680,
        1746,
        1806,
        1823,
        1961,
        2164,
        2277,
        2537,
        2647,
        2663,
        2689
      ],
      [
        1184,
        1204,
        1241,
        2505,
        2537,
        2717,
        2872
      ],
      [
        21,
        160,
        276,
        1083,
        1408,
        1872,
        2151,
        2665
      ],
      [
        747,
        1084,
        1302,
        1303,
        1677,
        1719,
        1828,
        1857,
        1867,
        1966,
        1994,
        2943,
        3269
      ],
      [
        474,
        540,
        565,
        893,
        907,
        916,
        975,
        1078,
        1185,
        1200,
        1259,
        1335,
        1568,
        2018,
        2469,
        2794,
        2954,
        3153,
        3164,
        3201,
        3495
      ],
      [
        510,
        585,
        938,
        992,
        1868,
        2145,
        2643,
        2688,
        2708,
        2745,
        2773,
        2992,
        3112
      ],
      [
        975,
        998,
        1005,
        1118,
        1119,
        1212,
        1253,
        1255,
        1256,
        1262,
        1476,
        1840,
        2602
      ],
      [
        957,
        1068,
        1070,
        1110,
        1114,
        1185,
        1259,
        1335,
        1568,
        2018,
        2469,
        2575,
        2790,
        2890,
        2938,
        2991,
        3002,
        3099
      ],
      [
        957,
        966,
        967,
        1005,
        1118,
        1119,
        1212,
        1253,
        1255,
        1739,
        2975
      ],
      [
        831,
        936,
        1349,
        1480,
        1488,
        1657,
        1839,
        1998,
        2296,
        3238,
        3421,
        3567
      ],
      [
        646,
        1301,
        1384,
        1911,
        1920,
        1928,
        2392,
        2433
      ],
      [
        840,
        861,
        1106,
        1261,
        1371,
        1401,
        2579
      ],
      [
        387,
        484,
        555,
        566,
        597,
        661,
        732,
        1801,
        2162,
        2182,
        2193,
        2238,
        2419,
        2706,
        3013
      ],
      [
        315,
        579,
        728,
        2165,
        2426
      ],
      [
        241,
        307,
        447,
        470,
        557,
        649,
        1359,
        1894,
        2977,
        2995,
        3189
      ],
      [
        564,
        618,
        709,
        754,
        758,
        789,
        1099,
        1216,
        2462,
        3309,
        3310
      ],
      [
        91,
        795,
        2045,
        3368
      ],
      [
        508,
        597,
        661,
        732,
        1801,
        2162,
        2182,
        2287,
        2295,
        2312,
        2482,
        2759,
        3188
      ],
      [
        34,
        68,
        75,
        186,
        194,
        223,
        293,
        566,
        597,
        661,
        732,
        1801,
        2162,
        2182,
        2193,
        2266,
        2618
      ],
      [
        1104,
        1168,
        1185,
        1259,
        1335,
        1568,
        2018,
        2469,
        2794,
        2954,
        3153,
        3164,
        3175,
        3249,
        3438
      ],
      [
        1021,
        1022,
        1114,
        1124,
        1168,
        1185,
        1259,
        1335,
        1568,
        2018,
        2469,
        2575,
        2786,
        2978
      ],
      [
        1129,
        1139,
        1158,
        1165,
        1196,
        1206,
        1213,
        1236,
        1801,
        2162,
        2182,
        2193,
        2258,
        2279,
        2309,
        2783,
        3115
      ]
    ],
    "Quad_bal": [
      [
        1126,
        1194,
        1208,
        1353,
        1455,
        1509,
        1519,
        1550,
        1562,
        1586,
        1842,
        1877,
        1897,
        3273
      ],
      [
        1130,
        1289,
        1489,
        1509,
        1521,
        1572,
        1677,
        1682,
        1924,
        2036,
        2164,
        2384,
        2833,
        2965,
        3157,
        3175,
        3250,
        3261,
        3278,
        3355,
        3508
      ],
      [
        1044,
        1058,
        1074,
        1099,
        1168,
        1191,
        1213,
        1236,
        1801,
        2162,
        2182,
        2193,
        2225,
        2534
      ],
      [
        466,
        492,
        507,
        1028,
        1801,
        1854,
        1869,
        1909,
        1995,
        2343,
        2743
      ],
      [
        87,
        112,
        128,
        349,
        380,
        391,
        487,
        539,
        553,
        677,
        760,
        959,
        1202,
        2277,
        2833,
        2965,
        3157,
        3175,
        3385,
        3536
      ],
      [
        871,
        895,
        897,
        900,
        907,
        915,
        1005,
        1801,
        2162,
        2182,
        2423,
        2543
      ],
      [
        769,
        829,
        1185,
        1200,
        1259,
        1295,
        1357,
        1422,
        1619,
        2164,
        2277,
        2537,
        2647,
        2663,
        2723,
        2756
      ],
      [
        805,
        884,
        1603,
        1706,
        1959,
        2079,
        2438,
        2452,
        2457,
        2588,
        2798
      ],
      [
        955,
        1567,
        1678,
        1680,
        1746,
        1806,
        1823,
        1961,
        2164,
        2277,
        2537,
        2647,
        2663,
        2689
      ],
      [
        1184,
        1204,
        1241,
        2505,
        2537,
        2539,
        2717,
        2872
      ],
      [
        21,
        160,
        276,
        1083,
        1408,
        1872,
        2151,
        2665
      ],
      [
        747,
        1084,
        1302,
        1303,
        1677,
        1719,
        1828,
        1857,
        1867,
        1966,
        1994,
        2943,
        3269
      ],
      [
        474,
        540,
        565,
        893,
        907,
        916,
        975,
        1078,
        1185,
        1200,
        1259,
        1335,
        1568,
        2018,
        2469,
        2697,
        2954,
        3153,
        3164,
        3175,
        3495
      ],
      [
        510,
        585,
        938,
        992,
        1868,
        2145,
        2643,
        2688,
        2708,
        2745,
        2773,
        2992,
        3112
      ],
      [
        975,
        998,
        1005,
        1118,
        1119,
        1212,
        1253,
        1255,
        1256,
        1262,
        1476,
        1840,
        2602
      ],
      [
        957,
        1068,
        1070,
        1110,
        1114,
        1185,
        1259,
        1335,
        1568,
        2018,
        2469,
        2575,
        2790,
        2890,
        2930,
        2991,
        3002,
        3099
      ],
      [
        957,
        966,
        967,
        1005,
        1118,
        1119,
        1212,
        1253,
        1254,
        1739,
        2975
      ],
      [
        831,
        936,
        1349,
        1480,
        1488,
        1657,
        1839,
        1998,
        2296,
        3238,
        3421,
        3567
      ],
      [
        646,
        1301,
        1384,
        1911,
        1920,
        1928,
        2392,
        2433
      ],
      [
        840,
        861,
        1106,
        1261,
        1371,
        1401,
        2579
      ],
      [
        387,
        484,
        566,
        597,
        661,
        732,
        1801,
        2162,
        2182,
        2193,
        2238,
        2419,
        2435,
        3013
      ],
      [
        315,
        579,
        728,
        2165,
        2426
      ],
      [
        241,
        307,
        514,
        557,
        649,
        1359,
        1894,
        2977,
        2995,
        3189
      ],
      [
        564,
        618,
        709,
        754,
        758,
        789,
        1099,
        1216,
        2462,
        3309,
        3310
      ],
      [
        91,
        795,
        2045,
        2047,
        3368
      ],
      [
        508,
        597,
        661,
        732,
        1801,
        2162,
        2182,
        2287,
        2295,
        2312,
        2405,
        2759,
        3188
      ],
      [
        34,
        68,
        75,
        94,
        106,
        171,
        329,
        391,
        484,
        566,
        597,
        661,
        732,
        1801,
        2162,
        2182,
        2193,
        2266,
        2618
      ],
      [
        1104,
        1168,
        1185,
        1259,
        1335,
        1568,
        2018,
        2469,
        2697,
        2954,
        3153,
        3164,
        3175,
        3249,
        3438
      ],
      [
        1021,
        1022,
        1114,
        1124,
        1168,
        1185,
        1259,
        1335,
        1568,
        2018,
        2469,
        2575,
        2786,
        2978
      ],
      [
        1129,
        1258,
        1267,
        1353,
        1455,
        1509,
        1521,
        1572,
        1677,
        1682,
        1924,
        2036,
        2164,
        2277,
        2537,
        2539,
        2540,
        2550,
        2553,
        2563,
        2783,
        3115
      ]
    ],
    "A_only": [
      [
        1126,
        1165,
        1267,
        1541,
        1554,
        1558,
        1593,
        1702,
        1719,
        1828,
        1979,
        2102,
        2511,
        2619,
        2808,
        3273
      ],
      [
        1130,
        1527,
        1529,
        1538,
        1540,
        1785,
        1824,
        1826,
        1900,
        1943,
        2056,
        2204,
        2346,
        2469,
        2973,
        3074,
        3139,
        3145,
        3153,
        3164,
        3206,
        3209,
        3508
      ],
      [
        1044,
        1058,
        1074,
        1136,
        1181,
        1189,
        1213,
        1236,
        1598,
        1801,
        2162,
        2174,
        2534
      ],
      [
        466,
        496,
        498,
        507,
        584,
        596,
        976,
        1005,
        1010,
        1013,
        2743
      ],
      [
        87,
        136,
        280,
        297,
        336,
        368,
        439,
        483,
        736,
        763,
        771,
        814,
        870,
        1069,
        1746,
        1943,
        2056,
        2167,
        2204,
        2346,
        2469,
        2973,
        3074,
        3139,
        3145,
        3153,
        3164,
        3201,
        3223,
        3536
      ],
      [
        871,
        879,
        913,
        937,
        1004,
        1074,
        1171,
        1183,
        1206,
        1213,
        1217,
        1236,
        1598,
        1801,
        2162,
        2174,
        2182,
        2192,
        2543
      ],
      [
        769,
        794,
        1025,
        1087,
        1136,
        1171,
        1279,
        1280,
        1615,
        1755,
        1943,
        2056,
        2204,
        2346,
        2469,
        2575,
        2644,
        2711,
        2756
      ],
      [
        805,
        884,
        1603,
        1706,
        1708,
        1959,
        2410,
        2452,
        2798
      ],
      [
        955,
        1039,
        1061,
        1064,
        1068,
        1087,
        1124,
        1236,
        1598,
        1801,
        2162,
        2174,
        2182,
        2192,
        2689
      ],
      [
        1184,
        1308,
        1422,
        1531,
        1535,
        1545,
        1574,
        1615,
        1755,
        1943,
        2056,
        2204,
        2346,
        2469,
        2575,
        2644,
        2711,
        2714,
        2872
      ],
      [
        21,
        41,
        296,
        580,
        809,
        2151,
        2665
      ],
      [
        747,
        782,
        897,
        1404,
        1556,
        1574,
        1648,
        1785,
        1789,
        1804,
        1871,
        1983,
        2052,
        2066,
        2116,
        2123,
        2125,
        2478,
        3269
      ],
      [
        474,
        540,
        549,
        555,
        654,
        665,
        710,
        753,
        814,
        870,
        1069,
        1746,
        1943,
        2056,
        2204,
        2346,
        2469,
        2973,
        3074,
        3139,
        3145,
        3153,
        3164,
        3201,
        3495
      ],
      [
        510,
        585,
        938,
        992,
        1263,
        1484,
        1485,
        1978,
        2221,
        2604,
        2688,
        2708,
        2777,
        2813,
        2854,
        2964,
        3112
      ],
      [
        975,
        1213,
        1217,
        1236,
        1598,
        1801,
        2162,
        2174,
        2182,
        2602
      ],
      [
        957,
        1038,
        1055,
        1063,
        1177,
        1306,
        1413,
        1418,
        1498,
        1615,
        1755,
        1943,
        2056,
        2204,
        2346,
        2469,
        2697,
        2702,
        2890,
        2930,
        2932,
        3099
      ],
      [
        957,
        1038,
        1055,
        1063,
        1177,
        1306,
        1413,
        1418,
        1498,
        1615,
        1755,
        1943,
        2056,
        2204,
        2346,
        2469,
        2697,
        2702,
        2890,
        2930,
        2931,
        2975
      ],
      [
        831,
        852,
        962,
        1262,
        1483,
        1582,
        1766,
        1868,
        1992,
        2220,
        2353,
        2529,
        3057,
        3200,
        3238,
        3567
      ],
      [
        646,
        1326,
        2059,
        2275,
        2324,
        2348,
        2433
      ],
      [
        840,
        856,
        1002,
        1031,
        1287,
        1371,
        1447,
        1930,
        2138,
        2315,
        2579
      ],
      [
        387,
        391,
        528,
        551,
        615,
        640,
        666,
        676,
        708,
        805,
        1132,
        1957,
        2056,
        2167,
        2204,
        2346,
        2469,
        2697,
        2702,
        2890,
        2930,
        2932,
        2952,
        2962,
        3013
      ],
      [
        315,
        579,
        793,
        830,
        949,
        1049,
        1206,
        1912,
        2426
      ],
      [
        241,
        258,
        514,
        594,
        805,
        1132,
        1957,
        2056,
        3189
      ],
      [
        564,
        597,
        709,
        828,
        1197,
        1232,
        1251,
        1498,
        1615,
        1755,
        2363,
        2454,
        2853,
        3310
      ],
      [
        91,
        128,
        438,
        540,
        612,
        1405,
        1538,
        1540,
        1785,
        1824,
        1826,
        1900,
        2363,
        2439,
        2453,
        2880,
        3368
      ],
      [
        508,
        618,
        660,
        783,
        886,
        901,
        1069,
        1746,
        1943,
        2056,
        2204,
        2346,
        2469,
        2697,
        2702,
        2890,
        2930,
        2932,
        2952,
        2962,
        2996,
        3188
      ],
      [
        34,
        66,
        97,
        111,
        287,
        301,
        331,
        361,
        372,
        732,
        976,
        1801,
        2162,
        2174,
        2182,
        2188,
        2618
      ],
      [
        1104,
        1179,
        1186,
        1286,
        1305,
        1342,
        1509,
        1546,
        1558,
        1561,
        1605,
        1679,
        1826,
        1900,
        1943,
        2056,
        2204,
        2346,
        2469,
        2973,
        3074,
        3139,
        3145,
        3153,
        3164,
        3201,
        3246,
        3249,
        3438
      ],
      [
        1021,
        1022,
        1038,
        1051,
        1053,
        1074,
        1242,
        1755,
        1943,
        2056,
        2204,
        2346,
        2469,
        2697,
        2702,
        2790,
        2873,
        2878,
        2978
      ],
      [
        1129,
        1139,
        1390,
        1453,
        1523,
        1599,
        1664,
        1673,
        1810,
        1824,
        1826,
        1900,
        1943,
        2056,
        2204,
        2346,
        2469,
        2697,
        2702,
        2890,
        2930,
        2931,
        3115
      ]
    ],
    "T_only": [
      [
        1126,
        1194,
        1208,
        1230,
        1320,
        1776,
        1784,
        1816,
        1828,
        1857,
        2102,
        2108,
        2366,
        2624,
        3273
      ],
      [
        1130,
        1209,
        1213,
        1223,
        1354,
        1424,
        1618,
        1948,
        2359,
        2375,
        2381,
        2411,
        2481,
        2527,
        2553,
        2566,
        2827,
        3129,
        3217,
        3508
      ],
      [
        1044,
        1058,
        1197,
        1249,
        1259,
        1315,
        1323,
        1354,
        1424,
        1566,
        1591,
        1600,
        1604,
        1625,
        1736,
        2534
      ],
      [
        466,
        492,
        501,
        503,
        555,
        733,
        1175,
        2743
      ],
      [
        87,
        112,
        226,
        444,
        545,
        597,
        721,
        738,
        833,
        868,
        1107,
        1212,
        1363,
        1371,
        1591,
        2266,
        2381,
        2695,
        3536
      ],
      [
        871,
        892,
        908,
        1060,
        1090,
        1137,
        1198,
        1356,
        1424,
        1618,
        1882,
        1916,
        2029,
        2193,
        2543
      ],
      [
        769,
        833,
        868,
        1107,
        1212,
        1363,
        1371,
        1591,
        2266,
        2381,
        2394,
        2398,
        2411,
        2481,
        2582,
        2610,
        2756
      ],
      [
        805,
        884,
        1269,
        1535,
        2079,
        2428,
        2452,
        2457,
        2798
      ],
      [
        955,
        1567,
        1678,
        1680,
        1866,
        1882,
        1905,
        2689
      ],
      [
        1184,
        2505,
        2717,
        2872
      ],
      [
        21,
        160,
        808,
        1322,
        1867,
        2217,
        2432,
        2488,
        2518,
        2665
      ],
      [
        747,
        1084,
        1427,
        1689,
        1775,
        1786,
        1842,
        1979,
        2090,
        2330,
        2455,
        2478,
        3269
      ],
      [
        474,
        619,
        784,
        1346,
        1348,
        1451,
        1776,
        1784,
        1901,
        1979,
        1981,
        2114,
        2169,
        2778,
        2965,
        3045,
        3163,
        3175,
        3250,
        3402,
        3495
      ],
      [
        510,
        734,
        801,
        981,
        1340,
        1368,
        1383,
        1510,
        1764,
        2145,
        2643,
        2688,
        2708,
        2745,
        2922,
        2990,
        2992,
        3112
      ],
      [
        975,
        998,
        1016,
        1047,
        1077,
        1107,
        1143,
        1325,
        1476,
        1840,
        2602
      ],
      [
        957,
        1116,
        1289,
        1599,
        1609,
        1629,
        1742,
        1776,
        1780,
        1807,
        1923,
        2199,
        2222,
        2307,
        2449,
        2577,
        2739,
        2802,
        2818,
        3099
      ],
      [
        957,
        1116,
        1130,
        1209,
        1213,
        1223,
        1354,
        1424,
        1566,
        1591,
        1600,
        1604,
        1623,
        1739,
        2975
      ],
      [
        831,
        1193,
        1434,
        1898,
        2558,
        2835,
        2849,
        2866,
        2912,
        2940,
        2978,
        3045,
        3076,
        3421,
        3567
      ],
      [
        646,
        1226,
        1256,
        1384,
        1911,
        1920,
        1928,
        2392,
        2433
      ],
      [
        840,
        861,
        1253,
        1371,
        1401,
        2579
      ],
      [
        387,
        484,
        555,
        566,
        721,
        833,
        868,
        947,
        968,
        1028,
        1334,
        1500,
        1510,
        2094,
        2345,
        2379,
        2969,
        3013
      ],
      [
        315,
        1314,
        1336,
        1360,
        1432,
        2165,
        2426
      ],
      [
        241,
        250,
        317,
        869,
        1074,
        1197,
        1524,
        1572,
        1656,
        1712,
        1979,
        1981,
        2203,
        2596,
        2995,
        3189
      ],
      [
        564,
        597,
        602,
        609,
        649,
        781,
        2249,
        3309,
        3310
      ],
      [
        91,
        2045,
        3368
      ],
      [
        508,
        566,
        653,
        721,
        738,
        833,
        868,
        947,
        971,
        1143,
        1245,
        1396,
        1437,
        1491,
        1887,
        3188
      ],
      [
        34,
        68,
        75,
        186,
        194,
        223,
        293,
        502,
        587,
        653,
        721,
        738,
        833,
        868,
        1107,
        1212,
        1363,
        1371,
        1591,
        2266,
        2381,
        2394,
        2398,
        2416,
        2618
      ],
      [
        1104,
        1179,
        1186,
        1221,
        1494,
        2222,
        2307,
        2823,
        2971,
        3045,
        3076,
        3438
      ],
      [
        1021,
        1320,
        1776,
        1784,
        1901,
        1958,
        1979,
        1981,
        2114,
        2169,
        2778,
        2895,
        2978
      ],
      [
        1129,
        1138,
        1217,
        1221,
        1424,
        1566,
        1591,
        1600,
        1604,
        1625,
        2037,
        2309,
        2563,
        2783,
        3115
      ]
    ]
  },
  "config_details": {
    "GM": {
      "combinator": "GM",
      "smoothing": 0,
      "balanced": false,
      "umap_k_star": 5,
      "n_clusters": 103,
      "umap_sweep": [
        [
          2,
          0.10105310380458832
        ],
        [
          3,
          0.07681522518396378
        ],
        [
          5,
          0.06683807820081711
        ],
        [
          8,
          0.06493664532899857
        ],
        [
          10,
          0.06569719314575195
        ],
        [
          15,
          0.0657762736082077
        ],
        [
          20,
          0.06517266482114792
        ]
      ]
    },
    "GM_bal": {
      "combinator": "GM",
      "smoothing": 0.0017251477405145765,
      "balanced": true,
      "gamma": 0.9999949027080965,
      "umap_k_star": 5,
      "n_clusters": 103
    },
    "AM": {
      "combinator": "AM",
      "smoothing": 0,
      "balanced": false,
      "umap_k_star": 5,
      "n_clusters": 103,
      "umap_sweep": [
        [
          2,
          0.10105310380458832
        ],
        [
          3,
          0.07681522518396378
        ],
        [
          5,
          0.06683807820081711
        ],
        [
          8,
          0.06493664532899857
        ],
        [
          10,
          0.06569719314575195
        ],
        [
          15,
          0.0657762736082077
        ],
        [
          20,
          0.06517266482114792
        ]
      ]
    },
    "AM_bal": {
      "combinator": "AM",
      "smoothing": 0.0008046136526301503,
      "balanced": true,
      "gamma": 1.0000009244254826,
      "umap_k_star": 5,
      "n_clusters": 103
    },
    "HM": {
      "combinator": "HM",
      "smoothing": 0,
      "balanced": false,
      "umap_k_star": 5,
      "n_clusters": 103,
      "umap_sweep": [
        [
          2,
          0.10105310380458832
        ],
        [
          3,
          0.07681522518396378
        ],
        [
          5,
          0.06683807820081711
        ],
        [
          8,
          0.06493664532899857
        ],
        [
          10,
          0.06569719314575195
        ],
        [
          15,
          0.0657762736082077
        ],
        [
          20,
          0.06517266482114792
        ]
      ]
    },
    "HM_bal": {
      "combinator": "HM",
      "smoothing": 0.0016369328706577419,
      "balanced": true,
      "gamma": 0.999989270251809,
      "umap_k_star": 5,
      "n_clusters": 103
    },
    "Min": {
      "combinator": "Min",
      "smoothing": 0,
      "balanced": true,
      "umap_k_star": 5,
      "n_clusters": 103,
      "umap_sweep": [
        [
          2,
          0.10105310380458832
        ],
        [
          3,
          0.07681522518396378
        ],
        [
          5,
          0.06683807820081711
        ],
        [
          8,
          0.06493664532899857
        ],
        [
          10,
          0.06569719314575195
        ],
        [
          15,
          0.0657762736082077
        ],
        [
          20,
          0.06517266482114792
        ]
      ],
      "gamma": 0.9946404593557111
    },
    "Max": {
      "combinator": "Max",
      "smoothing": 0,
      "balanced": true,
      "umap_k_star": 5,
      "n_clusters": 103,
      "umap_sweep": [
        [
          2,
          0.10105310380458832
        ],
        [
          3,
          0.07681522518396378
        ],
        [
          5,
          0.06683807820081711
        ],
        [
          8,
          0.06493664532899857
        ],
        [
          10,
          0.06569719314575195
        ],
        [
          15,
          0.0657762736082077
        ],
        [
          20,
          0.06517266482114792
        ]
      ],
      "gamma": 0.9946404593557111
    },
    "Quad": {
      "combinator": "Quad",
      "smoothing": 0,
      "balanced": false,
      "umap_k_star": 5,
      "n_clusters": 103,
      "umap_sweep": [
        [
          2,
          0.10105310380458832
        ],
        [
          3,
          0.07681522518396378
        ],
        [
          5,
          0.06683807820081711
        ],
        [
          8,
          0.06493664532899857
        ],
        [
          10,
          0.06569719314575195
        ],
        [
          15,
          0.0657762736082077
        ],
        [
          20,
          0.06517266482114792
        ]
      ]
    },
    "Quad_bal": {
      "combinator": "Quad",
      "smoothing": 0.001757811084218323,
      "balanced": true,
      "gamma": 1.0000046792346464,
      "umap_k_star": 5,
      "n_clusters": 103
    },
    "A_only": {
      "combinator": "A_only",
      "smoothing": 0,
      "umap_k_star": 5,
      "n_clusters": 103
    },
    "T_only": {
      "combinator": "T_only",
      "smoothing": 0,
      "umap_k_star": 5,
      "n_clusters": 103
    }
  },
  "diagnostics": {
    "GM": {
      "combinator": "GM",
      "projection": "",
      "smoothing_alpha": 0,
      "balanced": false
    },
    "GM_bal": {
      "combinator": "GM",
      "projection": "",
      "smoothing_alpha": 0.0017251477405145765,
      "balanced": true,
      "gamma": 0.9999949027080965
    },
    "AM": {
      "combinator": "AM",
      "projection": "",
      "smoothing_alpha": 0,
      "balanced": false
    },
    "AM_bal": {
      "combinator": "AM",
      "projection": "",
      "smoothing_alpha": 0.0008046136526301503,
      "balanced": true,
      "gamma": 1.0000009244254826
    },
    "HM": {
      "combinator": "HM",
      "projection": "",
      "smoothing_alpha": 0,
      "balanced": false
    },
    "HM_bal": {
      "combinator": "HM",
      "projection": "",
      "smoothing_alpha": 0.0016369328706577419,
      "balanced": true,
      "gamma": 0.999989270251809
    },
    "Min": {
      "combinator": "Min",
      "projection": "",
      "smoothing_alpha": 0,
      "balanced": true,
      "gamma": 0.9946404593557111
    },
    "Max": {
      "combinator": "Max",
      "projection": "",
      "smoothing_alpha": 0,
      "balanced": true,
      "gamma": 0.9946404593557111
    },
    "Quad": {
      "combinator": "Quad",
      "projection": "",
      "smoothing_alpha": 0,
      "balanced": false
    },
    "Quad_bal": {
      "combinator": "Quad",
      "projection": "",
      "smoothing_alpha": 0.001757811084218323,
      "balanced": true,
      "gamma": 1.0000046792346464
    },
    "A_only": {
      "combinator": "A_only",
      "projection": "",
      "smoothing_alpha": 0,
      "balanced": false
    },
    "T_only": {
      "combinator": "T_only",
      "projection": "",
      "smoothing_alpha": 0,
      "balanced": false
    }
  },
  "structural_comparison": {
    "method_names": [
      "GM",
      "GM_bal",
      "AM",
      "AM_bal",
      "HM",
      "HM_bal",
      "Min",
      "Max",
      "Quad",
      "Quad_bal",
      "A_only",
      "T_only"
    ],
    "jaccard_nodes": [
      [
        1.0,
        0.860957249521491,
        0.8927369993189753,
        0.8463121023791057,
        0.9103845511213932,
        0.9180374500227442,
        0.3674583451804589,
        0.14965049453810983,
        0.7700457168290706,
        0.7748781496281497,
        0.15946063663282975,
        0.2151949241654137
      ],
      [
        0.860957249521491,
        1.0,
        0.8951394559546734,
        0.9529033937500756,
        0.8415286895306076,
        0.9338373712057922,
        0.3385861842309211,
        0.14737001692609583,
        0.7115017148712801,
        0.8151184714655347,
        0.15898236582948616,
        0.20779646523731637
      ],
      [
        0.8927369993189753,
        0.8951394559546734,
        1.0,
        0.9322794177198225,
        0.8166724620330759,
        0.8640490487773096,
        0.34399098168677966,
        0.14773443543641,
        0.703238779347475,
        0.7732790128974341,
        0.1583040537029192,
        0.21029024134406418
      ],
      [
        0.8463121023791057,
        0.9529033937500756,
        0.9322794177198225,
        1.0,
        0.8294922083408083,
        0.9210766045548655,
        0.35021402593846523,
        0.1476513795057994,
        0.7200624183004045,
        0.8249158436839596,
        0.15790378990912524,
        0.20620473841313344
      ],
      [
        0.9103845511213932,
        0.8415286895306076,
        0.8166724620330759,
        0.8294922083408083,
        1.0,
        0.898355478725818,
        0.36523174341400205,
        0.14764152759981192,
        0.8353815564280681,
        0.8084246774710161,
        0.1578104115855459,
        0.21738394232169753
      ],
      [
        0.9180374500227442,
        0.9338373712057922,
        0.8640490487773096,
        0.9210766045548655,
        0.898355478725818,
        1.0,
        0.36558132685454664,
        0.1472905800374484,
        0.7683285040664903,
        0.8290681605029431,
        0.15892790061086223,
        0.20872525830336436
      ],
      [
        0.3674583451804589,
        0.3385861842309211,
        0.34399098168677966,
        0.35021402593846523,
        0.36523174341400205,
        0.36558132685454664,
        1.0,
        0.11467306850987163,
        0.3978835914123139,
        0.3562871801655096,
        0.11121045783113223,
        0.3663674390434958
      ],
      [
        0.14965049453810983,
        0.14737001692609583,
        0.14773443543641,
        0.1476513795057994,
        0.14764152759981192,
        0.1472905800374484,
        0.11467306850987163,
        1.0,
        0.1431741273460897,
        0.14635172569820104,
        0.28261807437255576,
        0.16379730854056837
      ],
      [
        0.7700457168290706,
        0.7115017148712801,
        0.703238779347475,
        0.7200624183004045,
        0.8353815564280681,
        0.7683285040664903,
        0.3978835914123139,
        0.1431741273460897,
        1.0,
        0.845460995803846,
        0.15397960646790942,
        0.2296505678438904
      ],
      [
        0.7748781496281497,
        0.8151184714655347,
        0.7732790128974341,
        0.8249158436839596,
        0.8084246774710161,
        0.8290681605029431,
        0.3562871801655096,
        0.14635172569820104,
        0.845460995803846,
        1.0,
        0.15287238187649474,
        0.2160450350101394
      ],
      [
        0.15946063663282975,
        0.15898236582948616,
        0.1583040537029192,
        0.15790378990912524,
        0.1578104115855459,
        0.15892790061086223,
        0.11121045783113223,
        0.28261807437255576,
        0.15397960646790942,
        0.15287238187649474,
        1.0,
        0.0998467152929072
      ],
      [
        0.2151949241654137,
        0.20779646523731637,
        0.21029024134406418,
        0.20620473841313344,
        0.21738394232169753,
        0.20872525830336436,
        0.3663674390434958,
        0.16379730854056837,
        0.2296505678438904,
        0.2160450350101394,
        0.0998467152929072,
        1.0
      ]
    ],
    "jaccard_edges": [
      [
        1.0,
        0.7913072059341676,
        0.8400735954508334,
        0.7742080581396438,
        0.8724967386414756,
        0.8585099349790019,
        0.1992764983745376,
        0.0353007155532731,
        0.6947428095640171,
        0.6808416907166907,
        0.04160977160977161,
        0.0772380866138693
      ],
      [
        0.7913072059341676,
        1.0,
        0.8496054504798883,
        0.9311521557516981,
        0.7532879171637752,
        0.9162545252018935,
        0.16795691279024613,
        0.03180513581257289,
        0.5906782660363222,
        0.7398496738662643,
        0.03920320383735018,
        0.0676179873369073
      ],
      [
        0.8400735954508334,
        0.8496054504798883,
        1.0,
        0.8893839739165826,
        0.7453994862209965,
        0.8191649167784849,
        0.17404948691945596,
        0.03278038299317384,
        0.5960189979454686,
        0.6828686295079973,
        0.038979477312810644,
        0.07193517967303133
      ],
      [
        0.7742080581396438,
        0.9311521557516981,
        0.8893839739165826,
        1.0,
        0.7489476748143796,
        0.8982838739360478,
        0.1798890394870787,
        0.03180513581257289,
        0.6046506088473379,
        0.7490121452621453,
        0.03813532146865481,
        0.06724761696653693
      ],
      [
        0.8724967386414756,
        0.7532879171637752,
        0.7453994862209965,
        0.7489476748143796,
        1.0,
        0.8229551407783673,
        0.19937470572274493,
        0.03200042107650804,
        0.7706358755623463,
        0.7179285736299466,
        0.040105262847198335,
        0.08071626478244995
      ],
      [
        0.8585099349790019,
        0.9162545252018935,
        0.8191649167784849,
        0.8982838739360478,
        0.8229551407783673,
        1.0,
        0.19075822035625958,
        0.033331679444379675,
        0.6603454896509144,
        0.7663381171968128,
        0.0407594137268934,
        0.06547116901361837
      ],
      [
        0.1992764983745376,
        0.16795691279024613,
        0.17404948691945596,
        0.1798890394870787,
        0.19937470572274493,
        0.19075822035625958,
        1.0,
        0.010526111384851222,
        0.23533014364090216,
        0.1954602374326092,
        0.010034277859417677,
        0.27971368395445834
      ],
      [
        0.0353007155532731,
        0.03180513581257289,
        0.03278038299317384,
        0.03180513581257289,
        0.03200042107650804,
        0.033331679444379675,
        0.010526111384851222,
        1.0,
        0.02876368382355291,
        0.031577774098258335,
        0.20644411733364623,
        0.05154922694014921
      ],
      [
        0.6947428095640171,
        0.5906782660363222,
        0.5960189979454686,
        0.6046506088473379,
        0.7706358755623463,
        0.6603454896509144,
        0.23533014364090216,
        0.02876368382355291,
        1.0,
        0.7663395673203521,
        0.03429459203652752,
        0.09506704738323253
      ],
      [
        0.6808416907166907,
        0.7398496738662643,
        0.6828686295079973,
        0.7490121452621453,
        0.7179285736299466,
        0.7663381171968128,
        0.1954602374326092,
        0.031577774098258335,
        0.7663395673203521,
        1.0,
        0.03184606684606685,
        0.08049720533427712
      ],
      [
        0.04160977160977161,
        0.03920320383735018,
        0.038979477312810644,
        0.03813532146865481,
        0.040105262847198335,
        0.0407594137268934,
        0.010034277859417677,
        0.20644411733364623,
        0.03429459203652752,
        0.03184606684606685,
        1.0,
        0.009163833926764961
      ],
      [
        0.0772380866138693,
        0.0676179873369073,
        0.07193517967303133,
        0.06724761696653693,
        0.08071626478244995,
        0.06547116901361837,
        0.27971368395445834,
        0.05154922694014921,
        0.09506704738323253,
        0.08049720533427712,
        0.009163833926764961,
        1.0
      ]
    ],
    "identity_frac": [
      [
        1.0,
        0.5333333333333333,
        0.7,
        0.5333333333333333,
        0.7333333333333333,
        0.6,
        0.0,
        0.0,
        0.43333333333333335,
        0.4,
        0.0,
        0.0
      ],
      [
        0.5333333333333333,
        1.0,
        0.6333333333333333,
        0.8333333333333334,
        0.4666666666666667,
        0.8666666666666667,
        0.0,
        0.0,
        0.26666666666666666,
        0.5,
        0.0,
        0.0
      ],
      [
        0.7,
        0.6333333333333333,
        1.0,
        0.6666666666666666,
        0.5666666666666667,
        0.6333333333333333,
        0.0,
        0.0,
        0.3333333333333333,
        0.4,
        0.0,
        0.0
      ],
      [
        0.5333333333333333,
        0.8333333333333334,
        0.6666666666666666,
        1.0,
        0.4666666666666667,
        0.8333333333333334,
        0.0,
        0.0,
        0.3,
        0.5,
        0.0,
        0.0
      ],
      [
        0.7333333333333333,
        0.4666666666666667,
        0.5666666666666667,
        0.4666666666666667,
        1.0,
        0.5333333333333333,
        0.0,
        0.0,
        0.5666666666666667,
        0.4,
        0.0,
        0.0
      ],
      [
        0.6,
        0.8666666666666667,
        0.6333333333333333,
        0.8333333333333334,
        0.5333333333333333,
        1.0,
        0.0,
        0.0,
        0.3333333333333333,
        0.5666666666666667,
        0.0,
        0.0
      ],
      [
        0.0,
        0.0,
        0.0,
        0.0,
        0.0,
        0.0,
        1.0,
        0.0,
        0.0,
        0.0,
        0.0,
        0.2
      ],
      [
        0.0,
        0.0,
        0.0,
        0.0,
        0.0,
        0.0,
        0.0,
        1.0,
        0.0,
        0.0,
        0.13333333333333333,
        0.0
      ],
      [
        0.43333333333333335,
        0.26666666666666666,
        0.3333333333333333,
        0.3,
        0.5666666666666667,
        0.3333333333333333,
        0.0,
        0.0,
        1.0,
        0.4666666666666667,
        0.0,
        0.0
      ],
      [
        0.4,
        0.5,
        0.4,
        0.5,
        0.4,
        0.5666666666666667,
        0.0,
        0.0,
        0.4666666666666667,
        1.0,
        0.0,
        0.0
      ],
      [
        0.0,
        0.0,
        0.0,
        0.0,
        0.0,
        0.0,
        0.0,
        0.13333333333333333,
        0.0,
        0.0,
        1.0,
        0.0
      ],
      [
        0.0,
        0.0,
        0.0,
        0.0,
        0.0,
        0.0,
        0.2,
        0.0,
        0.0,
        0.0,
        0.0,
        1.0
      ]
    ],
    "mean_len_diff": [
      [
        0.0,
        0.7333333333333333,
        0.7,
        0.9666666666666667,
        0.5,
        0.5,
        2.1666666666666665,
        3.8,
        0.9666666666666667,
        1.0333333333333334,
        5.0,
        2.3
      ],
      [
        0.7333333333333333,
        0.0,
        0.6333333333333333,
        0.3,
        0.8333333333333334,
        0.36666666666666664,
        2.1666666666666665,
        3.3333333333333335,
        1.2333333333333334,
        0.7,
        4.533333333333333,
        2.433333333333333
      ],
      [
        0.7,
        0.6333333333333333,
        0.0,
        0.4666666666666667,
        1.2,
        0.8666666666666667,
        2.3333333333333335,
        3.433333333333333,
        1.5333333333333334,
        1.1333333333333333,
        4.833333333333333,
        2.6666666666666665
      ],
      [
        0.9666666666666667,
        0.3,
        0.4666666666666667,
        0.0,
        1.0,
        0.5333333333333333,
        2.0,
        3.1666666666666665,
        1.4,
        0.8,
        4.633333333333334,
        2.6
      ],
      [
        0.5,
        0.8333333333333334,
        1.2,
        1.0,
        0.0,
        0.6,
        1.9333333333333333,
        3.566666666666667,
        0.4666666666666667,
        0.6666666666666666,
        4.766666666666667,
        2.3333333333333335
      ],
      [
        0.5,
        0.36666666666666664,
        0.8666666666666667,
        0.5333333333333333,
        0.6,
        0.0,
        2.1333333333333333,
        3.7,
        1.0,
        0.8,
        4.833333333333333,
        2.2666666666666666
      ],
      [
        2.1666666666666665,
        2.1666666666666665,
        2.3333333333333335,
        2.0,
        1.9333333333333333,
        2.1333333333333333,
        0.0,
        3.566666666666667,
        2.2666666666666666,
        2.2,
        5.233333333333333,
        2.4
      ],
      [
        3.8,
        3.3333333333333335,
        3.433333333333333,
        3.1666666666666665,
        3.566666666666667,
        3.7,
        3.566666666666667,
        0.0,
        3.9,
        3.3666666666666667,
        3.6666666666666665,
        4.7
      ],
      [
        0.9666666666666667,
        1.2333333333333334,
        1.5333333333333334,
        1.4,
        0.4666666666666667,
        1.0,
        2.2666666666666666,
        3.9,
        0.0,
        0.6666666666666666,
        4.9,
        2.6
      ],
      [
        1.0333333333333334,
        0.7,
        1.1333333333333333,
        0.8,
        0.6666666666666666,
        0.8,
        2.2,
        3.3666666666666667,
        0.6666666666666666,
        0.0,
        4.766666666666667,
        2.6666666666666665
      ],
      [
        5.0,
        4.533333333333333,
        4.833333333333333,
        4.633333333333334,
        4.766666666666667,
        4.833333333333333,
        5.233333333333333,
        3.6666666666666665,
        4.9,
        4.766666666666667,
        0.0,
        5.366666666666666
      ],
      [
        2.3,
        2.433333333333333,
        2.6666666666666665,
        2.6,
        2.3333333333333335,
        2.2666666666666666,
        2.4,
        4.7,
        2.6,
        2.6666666666666665,
        5.366666666666666,
        0.0
      ]
    ]
  },
  "framework_note": "d_x is the fundamental product metric. All methods use a unified UMAP(k*) projection: both A (angular) and T (topic via HDBSCAN) are derived from the same low-dimensional space.",
  "instantiations": {
    "GM": "Combinator. log space: Var(-log A) = Var(-log T). Unified UMAP(k*).",
    "AM": "Combinator. linear space: Var(A) = Var(T). Unified UMAP(k*).",
    "HM": "Combinator. Element-wise: C=2AT/(A+T), veto when either=0. Unified UMAP(k*).",
    "Min": "Combinator. quantile space: median(A) = median(T). Unified UMAP(k*).",
    "Max": "Combinator. quantile space: median(A) = median(T). Unified UMAP(k*).",
    "Quad": "Metric-squared: 1-d_x\u00b2 = f(A)+f(T), f(S)=S(2-S)/2. Additively separable. Unified UMAP(k*).",
    "A_only": "Control. Pure angular channel from UMAP(k*) projection.",
    "T_only": "Control. Pure topic channel: HDBSCAN on UMAP(k*) \u2192 JSD."
  }
}
