# Supplementary material for: An Information-Geometric Justification for Composite Coherence in Event-Based Narrative Extraction
Source: Entropy (Basel). 2026 Jun 28;28(7):732. doi: 10.3390/e28070732 (PMC13409454; doi:10.3390/e28070732)
Supplement: Supplementary file 1 [file entropy-28-00732-s001.zip › README.txt]

Data Release
============
An Information-Geometric Justification for Composite Coherence
in Event-Based Narrative Extraction

Brian Keith-Norambuena
Department of Computing & Systems Engineering
Universidad Catolica del Norte, Antofagasta, Chile
brian.keith@ucn.cl


-------------------------------------------------------------------------
TWO PIPELINES, TWO TASKS
-------------------------------------------------------------------------
The paper uses two distinct clustering pipelines because it answers two
different questions, and this release is organized accordingly.  They are
NOT interchangeable and they produce different cluster counts K; this is by
design, not an inconsistency.

  internal_consistency/   (Experiments 1-4, Supplementary S1-S5)
      Task: is the composite metric internally consistent with the
      product-manifold / Fisher-Rao geometry?
      Pipeline: UMAP(n_neighbors=32, n_components=48, min_dist=0,
                cosine, seed=42) -> HDBSCAN(min_cluster_size=5, eom).
      This is the metric-level pipeline.  Cluster counts (emergent
      outputs of HDBSCAN, not chosen): Cuba K=11, COVID K=2,
      VisPub K=113, AMiner K=163 (Table 2 of the paper).

  downstream/             (Experiment 5)
      Task: on the *narrative extraction* task, is the geometric mean
      empirically dominated by other combinators?
      Pipeline: a single unified UMAP(k*) projection feeds BOTH the
      angular and topic channels, where k* is selected by angular-
      similarity saturation (smallest UMAP dimension with <10% relative
      change in Var(A); k*=5 for Cuba).  HDBSCAN then runs once on the
      UMAP(k*) space.  This yields Cuba K=18.
      Extraction = maximin (widest-path) storylines; the storylines are
      scored by two LLM judges.

      Why a different pipeline?  Downstream extraction needs both channels
      to live in the SAME low-dimensional geometry so the maximin paths
      are well-defined; the metric-level experiments do not.  The two
      tasks therefore use different projections and arrive at different K.

NOTE ON REPRODUCIBILITY.  UMAP output depends on the installed
umap-learn / numba / numpy versions even with a fixed random seed.  The K
values above reproduce under the environment in requirements.txt; other
versions may yield slightly different K.  The qualitative results
(R_Fisher >= 0.99, rho_GM >= 0.989, the non-domination of the geometric
mean) are stable across these variations.  Run reproduce.py to check the
headline numbers against the manuscript on your machine.

BOOTSTRAP CONVENTION.  All 95% confidence intervals on the channel
correlation rho_AT (main Table 3 / Figure 6 and Table S3) use a B=200
document-level bootstrap at seed 42, EXCLUDING the same-document pairs that
resampling with replacement creates -- these sit at (A,T) = (1,1) and are a
resampling artifact.  Including them is negligible for large corpora but
inflates small-n intervals materially (e.g. COVID at n=40), so a
reimplementer must exclude them to reproduce the reported intervals.


-------------------------------------------------------------------------
CONTENTS
-------------------------------------------------------------------------

reproduce.py
  Recomputes the paper's headline numbers from this release and asserts
  them against the reported values.  Requires numpy + scipy only
  (clustering is NOT re-run for Exp 1-4; the shipped membership vectors
  fix K).  The Exp-5 path-regeneration check is self-contained -- the
  maximin extraction and arborescence sparsification are inlined, so it
  runs from this release alone; it needs networkx and is skipped with a
  notice if networkx is not installed.  It also asserts Exp 6
  (fixed-clustering rank stability, from S5), Exp 7 (concavity of the
  bottleneck-gap profile at the geometric mean on all five corpora, from
  the shipped p=0 moments), the S8 ROGER cross-modal result (even part
  maximized at the geometric mean; design premise; expert-vs-random
  permutation p-values), and the S9 geometric-mean veto under cardinality-
  constrained extraction (redundant under maximin; binding under the LP
  sweep).  26 checks in total (25 if networkx is absent and the path-
  regeneration check is skipped).

embeddings/
  Precomputed document embeddings.  NumPy .npy, shape (n_documents, dim).
  - Cuba_GPT4.npy        (418,  1536)  text-embedding-ada-002 ("GPT-4")
  - CovidData_GPT4.npy   ( 40,   384)  *MiniLM* (the file name is a
                                       legacy misnomer; COVID uses
                                       all-MiniLM-L6-v2, d=384, per the
                                       paper)
  - VisPubData_GPT4.npy  (3549, 1536)  text-embedding-ada-002
  - AMiner_GPT4.npy      (6000, 1536)  text-embedding-ada-002
  - Cuba_MPNet.npy       (418,   768)  all-mpnet-base-v2
  - Cuba_MiniLM-L6.npy   (418,   384)  all-MiniLM-L6-v2
  - VisPub_MPNet.npy     (3620,  768)  all-mpnet-base-v2
  - VisPub_MiniLM-L6.npy (3620,  384)  all-MiniLM-L6-v2
  - VisPub_SPECTER2.npy  (3620,  768)  citation-aware SPECTER2
  (The VisPub sensitivity/downstream embeddings have 3620 rows; the
  metric-level VisPubData_GPT4 has 3549.  The full VisPub corpus is 3620
  papers; 71 of them carry no abstract, so the text-based GPT-4/ada-002
  embedding cannot represent them (-> 3549 metric-level subset), whereas
  the SPECTER2, MPNet, and MiniLM embeddings cover all 3620.  The metric-
  level and the downstream/sensitivity experiments therefore use
  different document counts by design.)

internal_consistency/        [Exp 1-4, S1-S5; K from UMAP-48 pipeline]
  Soft cluster-membership vectors (the topic-channel simplex points).
  NumPy .npy, shape (n_documents, K).  All metric-level quantities
  (A, T, d_JS, d_FR, d_x, every combinator) are deterministic functions
  of these vectors plus the embeddings, and are recomputed by reproduce.py
  -- so the full coherence matrices are not shipped (AMiner's would be
  288 MB each).
  - membership_Cuba_K11.npy    (418,  11)
  - membership_COVID_K2.npy    ( 40,   2)
  - membership_VisPub_K113.npy (3549, 113)
  - membership_AMiner_K163.npy (6000, 163)

downstream/                  [Exp 5; K=18 unified-UMAP pipeline]
  - coherence_matrices_Cuba_K18.npz       14 (n x n) combinator matrices
       (GM, AM, HM, Min, Max, Quad, each plus a Dirichlet-balanced "_bal"
        variant, plus A_only and T_only).  Running the project's
        sparsify + maximin extraction on these reproduces ALL 420 judged
        storylines exactly (verified; see reproduce.py).
  - coherence_matrices_Cuba_K18_meta.json combinator configs, UMAP k*,
        per-combinator Dirichlet smoothing alpha, cluster count.
  - paths_{Cuba,VisPub}_combinators.json  the extracted maximin paths fed
        to the judges (every method, including ones deduplicated before
        judging), with the unified-UMAP config recorded inline.
  - judgments_{Cuba,VisPub}_stage{1,2,3}_*.jsonl  raw LLM-judge records.
        One JSON object per line: pair_idx, source, target, method, model
        (gpt-5.4 / claude-opus-4-6), scores (1-100), raw_response, path,
        timestamp, stage.  Stages: 1 = balance (GM vs GM_bal),
        2 = combinator comparison (GM_bal, Quad_bal, Min*, Max*),
        3 = single-channel baselines (A_only, T_only) vs the stage-2
        winner that carries over.
        To rebuild the Friedman / non-domination result, expand judged
        scores to all methods sharing a path (path-level deduplication),
        then run the Friedman test per stage -- reproduce.py does this and
        recovers the reported p-values (Cuba stage2 p=0.846,
        VisPub stage2 p=0.0996).

  REBUILDING EXP 5 YOURSELF.  The coherence matrices + paths let anyone
  rebuild the maximin storylines and feed them to a judge.  Re-running the
  LLM judges requires your own access to the judge models and is not part
  of this release; the existing judgments are provided so the reported
  statistics can be reproduced without any LLM calls.

supplementary/               [Supplementary Materials S1-S9 + Exp 7]
  - S1_alternative_topic_models.json   16 rows on Cuba (S1, Table S1).
                                       Row 1, "HDBSCAN (baseline)", is the
                                       canonical metric-level pipeline
                                       (UMAP-48 -> HDBSCAN, mcs=5; the same
                                       as Exp 1-4) at its emergent K=11
                                       (K is an output, not a chosen value).
                                       The other 15 rows are LDA / soft
                                       k-means / GMM at the chosen
                                       K in {3,5,6,12,24} that the table
                                       compares against that baseline.
  - S3_embedding_sensitivity.json      per-config cluster count K, GM rank-
                                       corr, triangle violations, and channel
                                       correlation rho_AT (seeded B=200
                                       bootstrap CI) across GPT-4 / MiniLM-L6 /
                                       MPNet on Cuba and VisPub (S3).
                                       Regenerated under requirements.txt
                                       (supersedes the prior release file);
                                       reproduces Table S3 cell-for-cell.
  - S4_component_ablation.json         two ablations vs the baseline (S4),
                                       each moving a different metric:
                                       hardening membership drops rho_GM
                                       from 0.999 (baseline) to 0.650;
                                       using JS divergence instead of the
                                       JS distance raises the triangle-
                                       inequality violation rate from 0%
                                       (baseline) to 7.5%.  (Each ablation
                                       leaves the other metric essentially
                                       unchanged.)
  - S2_cluster_count_sweep.json        min_cluster_size sweep on Cuba and
                                       VisPub: K, alpha*, gamma, Cohen's d
                                       (S2).  Regenerated for this release;
                                       reproduces Table S2 exactly (Cuba
                                       mcs 3/5/8/12/20/30 -> K 31/14/12/2/4/2,
                                       VisPub 3/5/8 -> K 41/21/11, etc.).
  - S5_embedding_perturbation.json     per-seed fixed-K vs floating-K
                                       Gaussian-noise robustness (S5).
  - exp7_corpora_gap_profile.json      bottleneck-gap profile g(alpha) and
                                       its path-level bootstrap (g(0),
                                       g'(0), g''(0), predicted/observed
                                       peak; B=2000) on the four narrative
                                       corpora -- backs Experiment 7 and
                                       Supplementary S7 (the COVID bootstrap
                                       of Table S7 is the COVID entry here).
  - exp7_wikispeedia_gap_profile.json  the same gap profile on the
  - exp7_wikispeedia_results.json      Wikispeedia human-navigation corpus.
  - inter_judge_agreement.json         Pearson / Spearman / Krippendorff's
                                       alpha between the two LLM judges.
  - S8_roger_gap_profile.json          cross-modal case study (S8): the
                                       bottleneck-gap profile on the ROGER
                                       image narrative for the two expert
                                       lengths closest to the extracted
                                       Narrative Trail (15 and 10), with
                                       per-length permutation p-values,
                                       closed-form g'(0)/g''(0), the swept
                                       even/odd decomposition, and the
                                       design-premise check.  Reproduced
                                       by reproduce.py from roger/ below.
  - S9_lp_veto_sweep.json              geometric-mean veto under cardinality-
                                       constrained extraction (S9): under
                                       maximin every combinator avoids
                                       disjoint-topic (T=0) edges, so the veto
                                       is redundant; under the LP storyline-
                                       length sweep the geometric mean
                                       traverses no T=0 edge at any length,
                                       while the veto-less combinators (d_x,
                                       AM) traverse them at a rate growing with
                                       length.  Asserted by reproduce.py.

roger/                       [S8; ROGER image narrative inputs]
  Inputs for the cross-modal case study, from German et al. (ECIR 2025),
  "Semi-Supervised Image-Based Narrative Extraction" (MIT-licensed repo
  github.com/faustogerman/ROGER-Concept-Narratives).  The dataset is
  photographs of the 1928 Sacambaya Expedition (Robert Gerstmann Fonds,
  Universidad Catolica del Norte).
  - ROGER_DETR.npy     (501, 256)  DETR ResNet-50 mean-pooled, L2-normalized
                                    image embeddings.
  - image_names.json               the 501 image IDs, row-aligned to the
                                    embeddings.
  - ground_truth.json              the expert-curated baseline storylines
                                    (six nested timelines, lengths 5-30) and
                                    per-image [theme, month] labels.
  Recompute the full S8 result with
  ../experiments/experiment_roger_psweep.py (needs umap-learn + hdbscan).


-------------------------------------------------------------------------
CORPORA
-------------------------------------------------------------------------
The Cuban news corpus is available from the corresponding author upon
request.  The VisPub, AMiner, and COVID corpora are available from the
Narrative Maps (Keith & Mitra, 2020) and Narrative Trails
(German et al., 2025) repositories.  The Wikispeedia navigation corpus
(West & Leskovec, 2012) is public from the Stanford Network Analysis
Project (SNAP).


-------------------------------------------------------------------------
CITATION
-------------------------------------------------------------------------
If you use this data, please cite:

  Keith-Norambuena, B. (2026). An Information-Geometric Justification for
  Composite Coherence in Event-Based Narrative Extraction. Entropy.
