# Supplementary material for: An Information-Geometric Justification for Composite Coherence in Event-Based Narrative Extraction
Source: Entropy (Basel). 2026 Jun 28;28(7):732. doi: 10.3390/e28070732 (PMC13409454; doi:10.3390/e28070732)
Supplement: Supplementary file 1 [file entropy-28-00732-s001.zip › reproduce.py]

#!/usr/bin/env python3
"""
Reproduce the headline numbers of

  "An Information-Geometric Justification for Composite Coherence in
   Event-Based Narrative Extraction"

from the released data, and assert them against the values reported in the
manuscript.  Two independent pipelines are checked, matching the two tasks
in the paper:

  * INTERNAL CONSISTENCY (Experiments 1-4):
    metric-level geometry on the UMAP(48)->HDBSCAN pipeline.  Reproduced
    here from the released soft-membership vectors + embeddings; no
    clustering is re-run, so the cluster count K is fixed by the shipped
    membership vectors and the numbers are deterministic.

  * DOWNSTREAM EXTRACTION (Experiment 5):
    maximin storyline extraction on the unified-UMAP(k*) pipeline.  The
    released coherence matrices reproduce the judged paths exactly, and the
    LLM-judge statistics are recomputed from the shipped judgment files.

  * ROBUSTNESS AND GAP PROFILE (Experiments 6, 7) and the S8 cross-modal
    case study: verified from the shipped supplementary result files --
    fixed-clustering rank stability (Exp 6 / S5), concavity of the
    bottleneck-gap profile at the geometric mean on all five corpora
    (Exp 7 / S7), the ROGER image-narrative result (S8), and the
    geometric-mean veto under cardinality-constrained Narrative Maps
    extraction (S9).

The Supplementary S1-S9 result files are all shipped under supplementary/
and match their tables; this script asserts the main-text Exp 1-7 headline
numbers plus S8 and S9, but does not separately re-verify each remaining
S-table.

Run:  python reproduce.py
Requires: numpy, scipy; networkx for the optional Exp-5 path-regeneration
check (no UMAP/HDBSCAN needed - clustering is not re-run).
"""
import json
import pathlib

import numpy as np
from scipy.stats import pearsonr, spearmanr, friedmanchisquare

HERE = pathlib.Path(__file__).resolve().parent
IC = HERE / "internal_consistency"
DS = HERE / "downstream"
EMB = HERE / "embeddings"

LN2 = np.log(2.0)
SCALE = np.sqrt(2.0 * LN2)          # d_JS ~ d_FR / sqrt(2 ln 2)

passed, failed = [], []


def check(name, got, want, tol):
    ok = abs(got - want) <= tol
    (passed if ok else failed).append(name)
    flag = "PASS" if ok else "**FAIL**"
    print(f"  [{flag}] {name:40s} got {got:.4f}  want {want:.4f}  (tol {tol})")


# ---------------------------------------------------------------------------
# Geometry helpers (operate on the released soft-membership vectors)
# ---------------------------------------------------------------------------
def angular_similarity(emb):
    n = emb / (np.linalg.norm(emb, axis=1, keepdims=True) + 1e-12)
    cos = np.clip(n @ n.T, -1.0, 1.0)
    return 1.0 - np.arccos(cos) / np.pi          # A = 1 - d_ang/pi


def js_distance_matrix(P):
    """Base-2 Jensen-Shannon distance d_JS = sqrt(JSD_2)."""
    n = P.shape[0]
    out = np.zeros((n, n))
    logP = np.where(P > 0, np.log2(P, where=P > 0), 0.0)
    HP = -(P * logP).sum(1)                       # per-row entropy
    for i in range(n):
        M = 0.5 * (P[i][None, :] + P)
        logM = np.where(M > 0, np.log2(M, where=M > 0), 0.0)
        HM = -(M * logM).sum(1)
        jsd = HM - 0.5 * HP[i] - 0.5 * HP         # = H(M) - (H(p)+H(q))/2
        out[i] = np.sqrt(np.clip(jsd, 0.0, None))
    return out


def fisher_rao_matrix(P):
    S = np.sqrt(np.clip(P, 0.0, None))
    BC = np.clip(S @ S.T, -1.0, 1.0)
    return np.arccos(BC)


def nmi(x, y, bins=30):
    c, _, _ = np.histogram2d(x, y, bins=bins)
    p = c / c.sum()
    px, py = p.sum(1), p.sum(0)
    nz = p > 0
    I = (p[nz] * np.log(p[nz] / (px[:, None] * py[None, :])[nz])).sum()
    Hx = -(px[px > 0] * np.log(px[px > 0])).sum()
    Hy = -(py[py > 0] * np.log(py[py > 0])).sum()
    return 2 * I / (Hx + Hy)


# ---------------------------------------------------------------------------
# INTERNAL CONSISTENCY  (Exp 1-4 on Cuba, K=11)
# ---------------------------------------------------------------------------
def internal_consistency():
    print("\nINTERNAL CONSISTENCY  (Exp 1-3, Cuba, K=11; UMAP-48 pipeline)")
    emb = np.load(EMB / "Cuba_GPT4.npy").astype(np.float64)
    P = np.load(IC / "membership_Cuba_K11.npy")
    print(f"  membership vectors: {P.shape}  (K = {P.shape[1]})")

    A = angular_similarity(emb)
    d_JS = js_distance_matrix(P)
    d_FR = fisher_rao_matrix(P)
    T = 1.0 - d_JS
    iu = np.triu_indices(A.shape[0], k=1)

    # Exp 1: Fisher identity  R(d_JS, d_FR/sqrt(2 ln 2))  -- paper 0.994
    R, _ = pearsonr(d_JS[iu], (d_FR / SCALE)[iu])
    check("Exp1 Fisher R", R, 0.994, 0.01)

    # Exp 2: rho(1 - C_GM, d_x)  -- paper 0.999
    GM = np.sqrt(np.clip(A * T, 0.0, None))
    d_ang_over_pi = 1.0 - A
    d_x = np.sqrt((d_ang_over_pi ** 2 + d_JS ** 2) / 2.0)
    rho, _ = spearmanr((1.0 - GM)[iu], d_x[iu])
    check("Exp2 rho(1-GM, d_x)", rho, 0.999, 0.005)

    # Exp 3: scale complementarity  rho(A,T)=0.283, NMI=0.027
    rho_at, _ = spearmanr(A[iu], T[iu])
    check("Exp3 rho(A,T)", rho_at, 0.283, 0.02)
    check("Exp3 NMI(A,T)", nmi(A[iu], T[iu]), 0.027, 0.01)


def cross_corpus_K():
    """Exp 4: the released membership vectors carry the reported cluster counts."""
    print("\nCROSS-CORPUS CLUSTER COUNTS  (Exp 4, Table 2)")
    want = {"Cuba": 11, "COVID": 2, "VisPub": 113, "AMiner": 163}
    files = {"Cuba": "membership_Cuba_K11.npy", "COVID": "membership_COVID_K2.npy",
             "VisPub": "membership_VisPub_K113.npy", "AMiner": "membership_AMiner_K163.npy"}
    for corp, f in files.items():
        K = np.load(IC / f).shape[1]
        check(f"Exp4 {corp} K", float(K), float(want[corp]), 0.5)


# ---------------------------------------------------------------------------
# DOWNSTREAM  (Exp 5 on the K=18 unified-UMAP matrices + LLM judgments)
# ---------------------------------------------------------------------------
def downstream_friedman():
    print("\nDOWNSTREAM CONSISTENCY  (Exp 5; K=18 extraction + LLM judges)")
    # Reported Friedman p-values (results_downstream_staged stage2)
    want = {"Cuba": 0.846, "VisPub": 0.0996}
    for corp in ("Cuba", "VisPub"):
        recs = [json.loads(l) for l in open(DS / f"judgments_{corp}_stage2_combinator.jsonl") if l.strip()]
        P = json.load(open(DS / f"paths_{corp}_combinators.json"))
        all_paths, methods = P["paths"], P["method_names"]
        s2 = sorted({r["method"] for r in recs})
        # average the two judges per (pair, method) that was actually judged
        from collections import defaultdict
        sc = defaultdict(list)
        for r in recs:
            sc[(r["pair_idx"], r["method"])].append(r["scores"]["overall"])
        score = {k: float(np.mean(v)) for k, v in sc.items()}
        # rebuild full pair x method matrix using PATH-identity dedup (paths file
        # has every method's path, including ones deduped away before judging)
        rows = []
        for p in range(len(P["pairs"])):
            groups = defaultdict(list)
            for m in s2:
                groups[tuple(all_paths[m][p])].append(m)
            row, ok = {}, True
            for _, ms in groups.items():
                judged = [m for m in ms if (p, m) in score]
                if not judged:
                    ok = False
                    break
                for m in ms:
                    row[m] = score[(p, judged[0])]
            if ok and len(row) == len(s2):
                rows.append([row[m] for m in s2])
        M = np.array(rows)
        _, pval = friedmanchisquare(*[M[:, c] for c in range(M.shape[1])])
        check(f"Exp5 Friedman p ({corp})", pval, want[corp], 0.01)


def _maximin_path(C, source, target):
    """Maximum-capacity (widest) path: maximize the minimum edge weight.
    Heap-based Dijkstra variant; mirrors the extraction used for the release."""
    import heapq
    queue = [(-float("inf"), source)]
    best = {source: float("inf")}
    parent = {source: None}
    while queue:
        negcap, node = heapq.heappop(queue)
        cap = -negcap
        if node == target:
            path, cur = [], target
            while cur is not None:
                path.append(cur)
                cur = parent[cur]
            return path[::-1]
        if cap < best.get(node, -float("inf")):
            continue
        for v in range(C.shape[0]):
            w = C[node, v]
            if w <= 0:
                continue
            pmin = min(cap, w)
            if pmin > best.get(v, -float("inf")):
                best[v] = pmin
                parent[v] = node
                heapq.heappush(queue, (-pmin, v))
    return []


def _sparsify_directed(C, threshold=1.0):
    """Arborescence-based directed sparsification (forward edges i<j), exactly
    as used to build the released paths.  Keeps edges >= critical_weight, where
    the critical weight is the minimum edge in the maximum spanning arborescence
    rooted at the earliest event.  Needs networkx."""
    import networkx as nx
    upper = np.triu(C, k=1)
    G = nx.from_numpy_array(upper, create_using=nx.DiGraph)
    for _, _, d in G.edges(data=True):
        d["weight"] = -d["weight"]
    try:
        arb = nx.minimum_spanning_arborescence(G, attr="weight")
        w = [-arb[u][v]["weight"] for u, v in arb.edges()]
        critical = min(w) if w else 0
    except nx.exception.NetworkXException:
        und = nx.from_numpy_array(upper, create_using=nx.Graph)
        mst = nx.maximum_spanning_tree(und)
        edges = sorted(mst.edges(data=True), key=lambda e: e[2].get("weight", 1))
        critical = edges[0][2]["weight"] if edges else 0
    sp = upper.copy()
    sp[sp < critical * threshold] = 0
    return sp


def downstream_paths_reproduce():
    """The released K=18 matrices must regenerate the judged paths exactly.

    Self-contained: the maximin extraction and arborescence sparsification are
    inlined below, so this runs from the release alone (only networkx is an
    extra dependency).  The judgments are valid only against these paths, so
    this is the link that lets a third party rebuild the extraction inputs and
    run their own judges.
    """
    print("\nDOWNSTREAM PATH REGENERATION  (K=18 matrices -> judged paths)")
    try:
        import networkx  # noqa: F401
    except Exception:
        print("  [SKIP] networkx not installed; path regeneration not checked.")
        return
    z = np.load(DS / "coherence_matrices_Cuba_K18.npz")
    P = json.load(open(DS / "paths_Cuba_combinators.json"))
    pairs = [tuple(p) for p in P["pairs"]]
    thr = P["threshold"]
    match = total = 0
    for m in P["method_names"]:
        if m not in z.files:
            continue
        sp = _sparsify_directed(z[m], thr) if P["directed"] else z[m]
        for i, (s, t) in enumerate(pairs):
            got = [int(x) for x in _maximin_path(sp, s, t)]
            total += 1
            if got == list(P["paths"][m][i]):
                match += 1
    check("Exp5 paths reproduced", float(match), float(total), 0.5)


def embedding_perturbation():
    """Exp 6 (S5): under fixed clustering only the angular channel is perturbed,
    so the C_GM pair ranking is essentially preserved (stab ~ 1) at every noise
    level; the only large degradation appears in floating-K mode, where HDBSCAN
    re-clustering collapses K on some seeds.  Checked from the shipped per-seed
    file."""
    print("\nEMBEDDING-PERTURBATION ROBUSTNESS  (Exp 6, S5; Cuba GPT-4)")
    path = HERE / "supplementary" / "S5_embedding_perturbation.json"
    if not path.exists():
        print("  [SKIP] S5_embedding_perturbation.json not present.")
        return
    d = json.loads(path.read_text())
    fixed = d["by_mode_sigma"]["fixed_K"]
    min_stab = min(s["stab_C_GM"] for blk in fixed.values() for s in blk["by_seed"])
    # fixed-K rank stability is ~1 across all sigmas (metric structure preserved)
    check("Exp6 fixed-K rank stability", min_stab, 1.0, 0.01)
    # fixed-K leaves K at the clean value on every seed/sigma
    all_clean_K = all(s["K"] == d["K_clean"]
                      for blk in fixed.values() for s in blk["by_seed"])
    check("Exp6 fixed-K cluster count held", 1.0 if all_clean_K else 0.0, 1.0, 0.5)


def gap_profile():
    """Exp 7 (S7): the bottleneck-gap profile is concave at the geometric mean
    (g''(0) < 0) on all five corpora, so it has an interior maximum and its even
    part is maximized at the geometric mean.  g''(0) is recomputed in closed form
    from the shipped p=0 bottleneck-edge moments."""
    print("\nBOTTLENECK-GAP PROFILE  (Exp 7, S7; five corpora)")
    cpath = HERE / "supplementary" / "exp7_corpora_gap_profile.json"
    wpath = HERE / "supplementary" / "exp7_wikispeedia_gap_profile.json"
    if not (cpath.exists() and wpath.exists()):
        print("  [SKIP] exp7 gap-profile files not present.")
        return

    def g2(mom_coh, mom_rand):
        return (mom_coh["m4"] - mom_rand["m4"]) / 64.0

    n_neg = 0
    corpora = json.loads(cpath.read_text())
    for name in ("Cuba", "COVID", "VisPub", "AMiner"):
        m = corpora[name]["p0_moments"]
        if g2(m["ntfix"], m["random"]) < 0:
            n_neg += 1
    wm = json.loads(wpath.read_text())["p0_moments"]
    if g2(wm["human"], wm["random"]) < 0:
        n_neg += 1
    # all five corpora must be concave at the GM (interior maximum)
    check("Exp7 g''(0)<0 on all 5 corpora", float(n_neg), 5.0, 0.5)


def roger_cross_modal():
    """S8: cross-modal case study on the ROGER image narrative.  Verifies the
    shipped gap-profile result for the two trail-comparable expert lengths
    (15, 10): the even part of the bottleneck gap is maximized at the geometric
    mean (g''(0) < 0 and swept argmax alpha = 0) and the design premise holds at
    every swept alpha, on both lengths; and the expert-vs-random permutation
    p-values match the reported values."""
    print("\nROGER CROSS-MODAL CASE STUDY  (S8; image narrative)")
    path = HERE / "supplementary" / "S8_roger_gap_profile.json"
    if not path.exists():
        print("  [SKIP] S8_roger_gap_profile.json not present.")
        return
    d = json.loads(path.read_text())
    for key, want_p in (("10", 0.0214), ("15", 0.0526)):
        r = d["lengths"][key]
        even_max_at_gm = r["g_double_prime_0"] < 0 and abs(r["even_argmax"]) < 1e-9
        check(f"S8 L={key} even part max at GM",
              1.0 if even_max_at_gm else 0.0, 1.0, 0.5)
        check(f"S8 L={key} design premise holds",
              1.0 if all(r["design_premise_holds"].values()) else 0.0, 1.0, 0.5)
        check(f"S8 L={key} expert>random perm p", r["perm_p_bottleneck"], want_p, 1e-3)


def veto_cardinality():
    """S9: the geometric-mean veto under cardinality-constrained Narrative Maps
    extraction.  Verifies (i) the maximin baseline, under which the veto is
    redundant -- every combinator avoids disjoint-topic (T=0) edges; and (ii)
    the structural guarantee -- the geometric mean traverses no disjoint-topic
    edge at any storyline length K_LP (C_GM=0 prunes them from its graph),
    while the veto-less combinators traverse them at a rate growing with
    length."""
    print("\nVETO UNDER CARDINALITY-CONSTRAINED EXTRACTION  (S9; Cuba)")
    path = HERE / "supplementary" / "S9_lp_veto_sweep.json"
    if not path.exists():
        print("  [SKIP] S9_lp_veto_sweep.json not present.")
        return
    d = json.loads(path.read_text())
    # Maximin: veto redundant -- every combinator avoids disjoint edges.
    for m in ("GM", "dx", "AM"):
        check(f"S9 maximin {m} T=0", float(d["maximin"][m]["T_eq_0"]), 0.0, 0.5)
    # LP sweep: GM never traverses a disjoint edge at any length (structural).
    gm_max = max(r["GM"]["T_eq_0"] for r in d["lp_sweep"])
    check("S9 LP GM T=0 at every length", float(gm_max), 0.0, 0.5)
    # Veto-less combinators traverse disjoint edges at a rate growing with
    # storyline length (shortest-length rate strictly below longest-length).
    first, last = d["lp_sweep"][0], d["lp_sweep"][-1]
    for m in ("dx", "AM"):
        grows = last[m]["T_eq_0"] > first[m]["T_eq_0"]
        check(f"S9 LP {m} disjoint-traversal grows with length",
              1.0 if grows else 0.0, 1.0, 0.5)


if __name__ == "__main__":
    print("=" * 64)
    print("Reproducing headline results from the released data")
    print("=" * 64)
    internal_consistency()
    cross_corpus_K()
    downstream_friedman()
    downstream_paths_reproduce()
    embedding_perturbation()
    gap_profile()
    roger_cross_modal()
    veto_cardinality()
    print("\n" + "=" * 64)
    print(f"PASSED {len(passed)} / {len(passed) + len(failed)} checks")
    if failed:
        print("FAILED:", ", ".join(failed))
        raise SystemExit(1)
    print("All reproduced values match the manuscript within tolerance.")
