# Supplementary material for: An Information-Geometric Justification for Composite Coherence in Event-Based Narrative Extraction
Source: Entropy (Basel). 2026 Jun 28;28(7):732. doi: 10.3390/e28070732 (PMC13409454; doi:10.3390/e28070732)
Supplement: Supplementary file 1 [file entropy-28-00732-s001.zip › roger/ground_truth.json]

{
  "baseline_storylines": {
    "30a": [
      "TA-LTA-BRC-017",
      "TA-LTA-BMD-001",
      "TA-LTA-BRC-014",
      "TA-LTA-PNM-005",
      "TA-LTA-CLL-007",
      "TA-LTA-ARC-006",
      "TB-ATS-AND-001",
      "TB-ATS-EUC-002",
      "TB-ATS-EUC-005",
      "TB-ATS-PON-026",
      "TB-ATS-QUI-013",
      "TB-ATS-PON-016",
      "TB-ATS-RIO-018",
      "TB-ATS-RIO-030",
      "TB-ATS-PLS-004",
      "TB-ATS-PLS-018",
      "TC-SAC-CMP-008",
      "TC-SAC-CMP-028",
      "TC-SAC-PIE-063",
      "TC-SAC-PIE-033",
      "TC-SAC-PIE-071",
      "TC-SAC-ENF-006",
      "TC-SAC-RUI-003",
      "TC-SAC-RUI-022",
      "TC-SAC-PIE-038",
      "TC-SAC-BAL-004",
      "TC-SAC-BAL-019",
      "TC-SAC-BAL-022",
      "TC-SAC-PIE-035",
      "TC-SAC-PIE-029"
    ],
    "25b": [
      "TA-LTA-BRC-017",
      "TA-LTA-BRC-014",
      "TA-LTA-PNM-005",
      "TA-LTA-CLL-007",
      "TA-LTA-ARC-006",
      "TB-ATS-AND-001",
      "TB-ATS-EUC-002",
      "TB-ATS-PON-026",
      "TB-ATS-QUI-013",
      "TB-ATS-PON-016",
      "TB-ATS-RIO-018",
      "TB-ATS-RIO-030",
      "TB-ATS-PLS-004",
      "TC-SAC-CMP-028",
      "TC-SAC-PIE-063",
      "TC-SAC-PIE-033",
      "TC-SAC-PIE-071",
      "TC-SAC-ENF-006",
      "TC-SAC-RUI-003",
      "TC-SAC-RUI-022",
      "TC-SAC-PIE-038",
      "TC-SAC-BAL-004",
      "TC-SAC-BAL-019",
      "TC-SAC-PIE-035",
      "TC-SAC-PIE-029"
    ],
    "20": [
      "TA-LTA-BRC-017",
      "TA-LTA-BRC-014",
      "TA-LTA-PNM-005",
      "TA-LTA-ARC-006",
      "TB-ATS-AND-001",
      "TB-ATS-EUC-002",
      "TB-ATS-PON-026",
      "TB-ATS-QUI-013",
      "TB-ATS-PON-016",
      "TB-ATS-RIO-030",
      "TB-ATS-PLS-004",
      "TC-SAC-CMP-028",
      "TC-SAC-PIE-063",
      "TC-SAC-PIE-033",
      "TC-SAC-PIE-071",
      "TC-SAC-ENF-006",
      "TC-SAC-RUI-003",
      "TC-SAC-BAL-004",
      "TC-SAC-BAL-019",
      "TC-SAC-PIE-029"
    ],
    "15": [
      "TA-LTA-BRC-017",
      "TA-LTA-PNM-005",
      "TA-LTA-ARC-006",
      "TB-ATS-AND-001",
      "TB-ATS-PON-026",
      "TB-ATS-QUI-013",
      "TB-ATS-RIO-030",
      "TB-ATS-PLS-004",
      "TC-SAC-CMP-028",
      "TC-SAC-PIE-063",
      "TC-SAC-PIE-033",
      "TC-SAC-ENF-006",
      "TC-SAC-RUI-003",
      "TC-SAC-BAL-004",
      "TC-SAC-PIE-029"
    ],
    "10": [
      "TA-LTA-BRC-017",
      "TA-LTA-ARC-006",
      "TB-ATS-AND-001",
      "TB-ATS-QUI-013",
      "TB-ATS-RIO-030",
      "TC-SAC-CMP-028",
      "TC-SAC-PIE-063",
      "TC-SAC-ENF-006",
      "TC-SAC-BAL-004",
      "TC-SAC-PIE-029"
    ],
    "5": [
      "TA-LTA-BRC-017",
      "TA-LTA-ARC-006",
      "TB-ATS-AND-001",
      "TC-SAC-CMP-028",
      "TC-SAC-PIE-063"
    ]
  },

  "baseline_labels": {
    "TA-LTA-BRC-017": ["marine transport", "march"],
    "TA-LTA-BMD-001": ["marine transport", "march"],
    "TA-LTA-BRC-014": ["marine transport", "march"],
    "TA-LTA-PNM-005": ["marine transport", "march"],
    "TA-LTA-CLL-007": ["marine transport", "march"],
    "TA-LTA-ARC-006": ["marine transport", "march"],
    "TB-ATS-AND-001": ["motorized land transport", "april"],
    "TB-ATS-EUC-002": ["motorized land transport", "april"],
    "TB-ATS-EUC-005": ["motorized land transport", "april"],
    "TB-ATS-PON-026": ["motorized land transport", "april"],
    "TB-ATS-QUI-013": ["motorized land transport", "april"],
    "TB-ATS-PON-012": ["motorized land transport", "april"],
    "TB-ATS-PON-016": ["motorized land transport", "may"],
    "TB-ATS-RIO-030": ["human-animal land transport", "may"],
    "TB-ATS-PLS-004": ["human-animal land transport", "may"],
    "TB-ATS-RIO-018": ["human-animal land transport", "june"],
    "TB-ATS-PLS-018": ["main excavation site", "june"],
    "TC-SAC-CMP-008": ["main excavation site", "june"],
    "TC-SAC-CMP-028": ["main excavation site", "june"],
    "TC-SAC-PIE-063": ["main excavation site", "june"],
    "TC-SAC-PIE-033": ["main excavation site", "june"],
    "TC-SAC-PIE-071": ["main excavation site", "june"],
    "TC-SAC-ENF-006": ["main excavation site", "june"],
    "TC-SAC-CMP-036": ["main excavation site", "june"],
    "TC-SAC-ENF-011": ["main excavation site", "june"],
    "TC-SAC-RUI-003": ["alternative excavation site", "june"],
    "TC-SAC-RUI-022": ["alternative excavation site", "june"],
    "TC-SAC-ENF-013": ["alternative excavation site", "june"],
    "TC-SAC-PIE-038": ["main excavation site", "july"],
    "TC-SAC-BAL-004": ["main excavation site", "august"],
    "TC-SAC-BAL-019": ["main excavation site", "august"],
    "TC-SAC-BAL-022": ["main excavation site", "august"],
    "TC-SAC-PIE-035": ["main excavation site", "october"],
    "TC-SAC-PIE-029": ["main excavation site", "october"]
  }
}
