# Supplementary material for: An Information-Geometric Justification for Composite Coherence in Event-Based Narrative Extraction
Source: Entropy (Basel). 2026 Jun 28;28(7):732. doi: 10.3390/e28070732 (PMC13409454; doi:10.3390/e28070732)
Supplement: Supplementary file 1 [file entropy-28-00732-s001.zip › roger/image_names.json]

["TB-ATS-RIO-043.jpg", "TC-SAC-RUI-022.jpg", "TC-SAC-PIE-004.jpg", "TC-SAC-PIE-010.jpg", "TA-LTA-BRC-016.jpg", "TC-SAC-PIE-038.jpg", "TA-LTA-BRC-002.jpg", "TC-SAC-CMP-020.jpg", "TB-ATS-PLS-021.jpg", "TC-SAC-CMP-034.jpg", "TC-SAC-BAL-026.jpg", "TB-ATS-PLS-009.jpg", "TC-SAC-CMP-008.jpg", "TA-LTA-CLL-023.jpg", "TA-LTA-CLL-022.jpg", "TC-SAC-CMP-009.jpg", "TC-SAC-BAL-027.jpg", "TB-ATS-PLS-008.jpg", "TB-ATS-PLS-020.jpg", "TC-SAC-CMP-035.jpg", "TC-SAC-CMP-021.jpg", "TA-LTA-BRC-003.jpg", "TA-LTA-BRC-017.jpg", "TC-SAC-ENF-001.jpg", "TC-SAC-PIE-039.jpg", "TC-SAC-PIE-011.jpg", "TC-SAC-PIE-005.jpg", "TC-SAC-RUI-023.jpg", "TB-ATS-RIO-042.jpg", "TB-ATS-RIO-040.jpg", "TC-SAC-RUI-021.jpg", "TC-SAC-RUI-009.jpg", "TC-SAC-COC-009.jpg", "TC-SAC-PIE-013.jpg", "TA-LTA-BRC-001.jpg", "TC-SAC-ENF-003.jpg", "TA-LTA-BRC-015.jpg", "TC-SAC-CMP-037.jpg", "TB-ATS-PLS-022.jpg", "TC-SAC-CMP-023.jpg", "TC-SAC-BAL-019.jpg", "TC-SAC-BAL-025.jpg", "TA-LTA-CLL-020.jpg", "TA-LTA-CLL-008.jpg", "TA-LTA-CLL-009.jpg", "TA-LTA-CLL-021.jpg", "TC-SAC-BAL-024.jpg", "TC-SAC-BAL-018.jpg", "TC-SAC-CMP-022.jpg", "TC-SAC-CMP-036.jpg", "TB-ATS-PLS-023.jpg", "TC-SAC-ENF-002.jpg", "TA-LTA-BRC-014.jpg", "TC-SAC-PIE-006.jpg", "TC-SAC-PIE-012.jpg", "TC-SAC-COC-008.jpg", "TC-SAC-RUI-008.jpg", "TC-SAC-RUI-020.jpg", "TB-ATS-RIO-041.jpg", "TB-ATS-RIO-045.jpg", "TB-ATS-RIO-051.jpg", "TC-SAC-RUI-018.jpg", "TC-SAC-RUI-024.jpg", "TC-SAC-ENF-012.jpg", "TA-LTA-BRC-004.jpg", "TA-LTA-BRC-010.jpg", "TC-SAC-ENF-006.jpg", "TC-SAC-PIE-016.jpg", "TC-SAC-PIE-002.jpg", "TC-SAC-BAL-020.jpg", "TC-SAC-BAL-008.jpg", "TC-SAC-CMP-032.jpg", "TC-SAC-CMP-026.jpg", "TA-LTA-CLL-019.jpg", "TA-LTA-CLL-024.jpg", "TA-LTA-CLL-018.jpg", "TC-SAC-CMP-027.jpg", "TC-SAC-CMP-033.jpg", "TC-SAC-BAL-009.jpg", "TC-SAC-BAL-021.jpg", "TC-SAC-PIE-017.jpg", "TA-LTA-BRC-011.jpg", "TC-SAC-ENF-007.jpg", "TC-SAC-ENF-013.jpg", "TA-LTA-BRC-005.jpg", "TC-SAC-RUI-025.jpg", "TC-SAC-RUI-019.jpg", "TB-ATS-RIO-050.jpg", "TB-ATS-RIO-044.jpg", "TB-ATS-RIO-046.jpg", "TC-SAC-ENF-005.jpg", "TA-LTA-BRC-013.jpg", "TA-LTA-BRC-007.jpg", "TC-SAC-ENF-011.jpg", "TC-SAC-PIE-029.jpg", "TC-SAC-PIE-001.jpg", "TC-SAC-BAL-023.jpg", "TC-SAC-CMP-019.jpg", "TB-ATS-PLS-018.jpg", "TC-SAC-CMP-025.jpg", "TC-SAC-CMP-031.jpg", "TC-SAC-CMP-030.jpg", "TC-SAC-CMP-024.jpg", "TB-ATS-PLS-019.jpg", "TC-SAC-CMP-018.jpg", "TC-SAC-BAL-022.jpg", "TC-SAC-PIE-014.jpg", "TA-LTA-BRC-006.jpg", "TC-SAC-PIE-028.jpg", "TC-SAC-ENF-010.jpg", "TC-SAC-ENF-004.jpg", "TA-LTA-BRC-012.jpg", "TC-SAC-RUI-026.jpg", "TB-ATS-RIO-047.jpg", "TB-ATS-RIO-034.jpg", "TB-ATS-RIO-020.jpg", "TB-ATS-RIO-008.jpg", "TC-SAC-PIE-067.jpg", "TC-SAC-PIE-073.jpg", "TB-ATS-SEN-034.jpg", "TC-SAC-SAP-003.jpg", "TB-ATS-SEN-020.jpg", "TB-ATS-SEN-008.jpg", "TC-SAC-PIE-098.jpg", "TB-ATS-QUI-012.jpg", "TB-ATS-QUI-006.jpg", "TB-ATS-PON-017.jpg", "TB-ATS-EUC-007.jpg", "TA-LTA-PNM-010.jpg", "TC-SAC-TLL-016.jpg", "TC-SAC-TLL-002.jpg", "TA-LTA-PNM-004.jpg", "TB-ATS-PON-003.jpg", "TC-SAC-TLL-003.jpg", "TB-ATS-PON-002.jpg", "TA-LTA-PNM-005.jpg", "TA-LTA-PNM-011.jpg", "TB-ATS-EUC-006.jpg", "TB-ATS-PON-016.jpg", "TC-SAC-TLL-017.jpg", "TB-ATS-QUI-007.jpg", "TB-ATS-QUI-013.jpg", "TC-SAC-PIE-099.jpg", "TB-ATS-SEN-009.jpg", "TB-ATS-SEN-021.jpg", "TB-ATS-SEN-035.jpg", "TC-SAC-SAP-002.jpg", "TC-SAC-PIE-072.jpg", "TC-SAC-PIE-066.jpg", "TB-ATS-RIO-009.jpg", "TB-ATS-RIO-021.jpg", "TB-ATS-RIO-035.jpg", "TB-ATS-RIO-023.jpg", "TB-ATS-RIO-037.jpg", "TC-SAC-PIE-070.jpg", "TC-SAC-PIE-064.jpg", "TC-SAC-PIE-058.jpg", "TB-ATS-SEN-023.jpg", "TC-SAC-CMP-040.jpg", "TB-ATS-QUI-005.jpg", "TB-ATS-QUI-011.jpg", "TA-LTA-PNM-007.jpg", "TB-ATS-EUC-010.jpg", "TC-SAC-TLL-001.jpg", "TC-SAC-TLL-015.jpg", "TB-ATS-EUC-004.jpg", "TB-ATS-PON-014.jpg", "TA-LTA-PNM-013.jpg", "TB-ATS-PON-028.jpg", "TB-ATS-PON-029.jpg", "TC-SAC-TLL-014.jpg", "TA-LTA-PNM-012.jpg", "TB-ATS-PON-015.jpg", "TB-ATS-EUC-005.jpg", "TB-ATS-PON-001.jpg", "TA-LTA-PNM-006.jpg", "TB-ATS-QUI-010.jpg", "TB-ATS-QUI-004.jpg", "TC-SAC-SAP-001.jpg", "TB-ATS-SEN-022.jpg", "TC-SAC-PIE-065.jpg", "TC-SAC-PIE-071.jpg", "TB-ATS-RIO-036.jpg", "TB-ATS-RIO-022.jpg", "TB-ATS-RIO-026.jpg", "TB-ATS-RIO-032.jpg", "TC-SAC-PIE-049.jpg", "TC-SAC-PIE-075.jpg", "TC-SAC-PIE-061.jpg", "TB-ATS-SEN-026.jpg", "TB-ATS-SEN-032.jpg", "TC-SAC-SAP-005.jpg", "TB-ATS-QUI-014.jpg", "TC-SAC-PIE-101.jpg", "TC-SAC-TLL-004.jpg", "TA-LTA-PNM-002.jpg", "TB-ATS-PON-005.jpg", "TB-ATS-EUC-001.jpg", "TB-ATS-PON-011.jpg", "TC-SAC-TLL-010.jpg", "TB-ATS-PON-010.jpg", "TC-SAC-TLL-011.jpg", "TC-SAC-TLL-005.jpg", "TB-ATS-PON-004.jpg", "TA-LTA-PNM-003.jpg", "TC-SAC-PIE-100.jpg", "TB-ATS-QUI-015.jpg", "TB-ATS-QUI-001.jpg", "TB-ATS-SEN-033.jpg", "TC-SAC-SAP-004.jpg", "TB-ATS-SEN-027.jpg", "TC-SAC-PIE-060.jpg", "TC-SAC-PIE-074.jpg", "TC-SAC-PIE-048.jpg", "TB-ATS-RIO-033.jpg", "TB-ATS-RIO-027.jpg", "TB-ATS-RIO-019.jpg", "TB-ATS-RIO-031.jpg", "TB-ATS-RIO-025.jpg", "TC-SAC-PIE-062.jpg", "TC-SAC-PIE-076.jpg", "TB-ATS-AND-008.jpg", "TB-ATS-SEN-019.jpg", "TC-SAC-PIE-089.jpg", "TC-SAC-SAP-006.jpg", "TB-ATS-SEN-031.jpg", "TB-ATS-SEN-025.jpg", "TB-ATS-QUI-017.jpg", "TB-ATS-QUI-003.jpg", "TC-SAC-PIE-102.jpg", "TC-SAC-TLL-013.jpg", "TB-ATS-PON-012.jpg", "TB-ATS-EUC-002.jpg", "TA-LTA-PNM-001.jpg", "TB-ATS-PON-006.jpg", "TC-SAC-TLL-007.jpg", "TB-ATS-PON-007.jpg", "TC-SAC-TLL-006.jpg", "TC-SAC-TLL-012.jpg", "TA-LTA-PNM-014.jpg", "TB-ATS-EUC-003.jpg", "TB-ATS-PON-013.jpg", "TB-ATS-QUI-002.jpg", "TB-ATS-QUI-016.jpg", "TB-ATS-SEN-024.jpg", "TC-SAC-SAP-007.jpg", "TB-ATS-SEN-030.jpg", "TC-SAC-PIE-088.jpg", "TB-ATS-SEN-018.jpg", "TB-ATS-AND-009.jpg", "TC-SAC-PIE-077.jpg", "TC-SAC-PIE-063.jpg", "TB-ATS-RIO-024.jpg", "TB-ATS-RIO-030.jpg", "TB-ATS-RIO-018.jpg", "TB-ATS-RIO-015.jpg", "TB-ATS-RIO-001.jpg", "TB-ATS-RIO-029.jpg", "TC-SAC-PIE-046.jpg", "TC-SAC-PIE-052.jpg", "TB-ATS-AND-004.jpg", "TC-SAC-PIE-085.jpg", "TB-ATS-SEN-015.jpg", "TB-ATS-AND-010.jpg", "TC-SAC-PIE-091.jpg", "TB-ATS-SEN-001.jpg", "TB-ATS-SEN-029.jpg", "TB-ATS-PON-022.jpg", "TA-LTA-BMD-004.jpg", "TA-LTA-BMD-005.jpg", "TC-SAC-TLL-022.jpg", "TB-ATS-PON-023.jpg", "TB-ATS-SEN-028.jpg", "TC-SAC-PIE-090.jpg", "TB-ATS-AND-011.jpg", "TB-ATS-SEN-014.jpg", "TB-ATS-AND-005.jpg", "TC-SAC-PIE-053.jpg", "TC-SAC-PIE-047.jpg", "TB-ATS-RIO-028.jpg", "TB-ATS-RIO-014.jpg", "TB-ATS-RIO-002.jpg", "TB-ATS-RIO-016.jpg", "TC-SAC-PIE-051.jpg", "TC-SAC-PIE-045.jpg", "TB-ATS-AND-013.jpg", "TB-ATS-SEN-002.jpg", "TC-SAC-PIE-092.jpg", "TB-ATS-AND-007.jpg", "TB-ATS-SEN-016.jpg", "TC-SAC-PIE-086.jpg", "TB-ATS-QUI-018.jpg", "TB-ATS-PON-021.jpg", "TC-SAC-TLL-020.jpg", "TC-SAC-TLL-008.jpg", "TB-ATS-PON-009.jpg", "TA-LTA-BMD-007.jpg", "TA-LTA-BMD-006.jpg", "TC-SAC-TLL-009.jpg", "TB-ATS-PON-008.jpg", "TB-ATS-PON-020.jpg", "TC-SAC-TLL-021.jpg", "TB-ATS-QUI-019.jpg", "TC-SAC-PIE-087.jpg", "TB-ATS-SEN-017.jpg", "TB-ATS-AND-006.jpg", "TC-SAC-PIE-093.jpg", "TB-ATS-SEN-003.jpg", "TB-ATS-AND-012.jpg", "TC-SAC-PIE-078.jpg", "TC-SAC-PIE-044.jpg", "TC-SAC-PIE-050.jpg", "TB-ATS-RIO-017.jpg", "TB-ATS-RIO-003.jpg", "TB-ATS-RIO-007.jpg", "TB-ATS-RIO-013.jpg", "TC-SAC-PIE-068.jpg", "TC-SAC-PIE-054.jpg", "TC-SAC-PIE-040.jpg", "TB-ATS-SEN-007.jpg", "TC-SAC-PIE-097.jpg", "TB-ATS-AND-002.jpg", "TB-ATS-SEN-013.jpg", "TB-ATS-QUI-021.jpg", "TB-ATS-QUI-009.jpg", "TC-SAC-TLL-019.jpg", "TB-ATS-PON-018.jpg", "TB-ATS-EUC-008.jpg", "TB-ATS-PON-024.jpg", "TB-ATS-PON-030.jpg", "TA-LTA-BMD-002.jpg", "TA-LTA-BMD-003.jpg", "TB-ATS-PON-025.jpg", "TC-SAC-TLL-018.jpg", "TB-ATS-EUC-009.jpg", "TB-ATS-PON-019.jpg", "TB-ATS-QUI-008.jpg", "TB-ATS-QUI-020.jpg", "TC-SAC-PIE-082.jpg", "TB-ATS-SEN-012.jpg", "TB-ATS-AND-003.jpg", "TC-SAC-PIE-096.jpg", "TB-ATS-SEN-006.jpg", "TC-SAC-PIE-041.jpg", "TC-SAC-PIE-055.jpg", "TC-SAC-PIE-069.jpg", "TB-ATS-RIO-012.jpg", "TB-ATS-RIO-006.jpg", "TB-ATS-RIO-038.jpg", "TB-ATS-RIO-010.jpg", "TB-ATS-RIO-004.jpg", "TC-SAC-PIE-043.jpg", "TC-SAC-PIE-057.jpg", "TB-ATS-AND-001.jpg", "TC-SAC-PIE-080.jpg", "TB-ATS-SEN-010.jpg", "TB-ATS-AND-015.jpg", "TC-SAC-PIE-094.jpg", "TB-ATS-SEN-004.jpg", "TB-ATS-QUI-022.jpg", "TA-LTA-PNM-008.jpg", "TB-ATS-PON-027.jpg", "TA-LTA-BMD-001.jpg", "TB-ATS-PON-026.jpg", "TA-LTA-PNM-009.jpg", "TB-ATS-QUI-023.jpg", "TB-ATS-SEN-005.jpg", "TC-SAC-PIE-095.jpg", "TB-ATS-AND-014.jpg", "TB-ATS-SEN-011.jpg", "TC-SAC-PIE-081.jpg", "TC-SAC-PIE-056.jpg", "TC-SAC-PIE-042.jpg", "TB-ATS-RIO-005.jpg", "TB-ATS-RIO-011.jpg", "TB-ATS-RIO-039.jpg", "TA-LTA-ARC-003.jpg", "TC-SAC-RUI-017.jpg", "TC-SAC-COC-003.jpg", "TC-SAC-RUI-003.jpg", "TC-SAC-PIE-025.jpg", "TC-SAC-ENF-009.jpg", "TC-SAC-PIE-031.jpg", "TC-SAC-PIE-019.jpg", "TC-SAC-CMP-001.jpg", "TB-ATS-PLS-014.jpg", "TC-SAC-CMP-015.jpg", "TC-SAC-BAL-007.jpg", "TC-SAC-BAL-013.jpg", "TC-SAC-CMP-029.jpg", "TA-LTA-CLL-016.jpg", "TA-LTA-CLL-002.jpg", "TA-LTA-CLL-003.jpg", "TA-LTA-CLL-017.jpg", "TC-SAC-CMP-028.jpg", "TC-SAC-BAL-012.jpg", "TC-SAC-BAL-006.jpg", "TB-ATS-PLS-001.jpg", "TC-SAC-CMP-014.jpg", "TB-ATS-PLS-015.jpg", "TC-SAC-PIE-018.jpg", "TC-SAC-PIE-030.jpg", "TC-SAC-ENF-008.jpg", "TC-SAC-PIE-024.jpg", "TC-SAC-RUI-002.jpg", "TC-SAC-COC-002.jpg", "TC-SAC-RUI-016.jpg", "TA-LTA-ARC-002.jpg", "TB-ATS-RIO-049.jpg", "TC-SAC-RUI-014.jpg", "TC-SAC-COC-014.jpg", "TC-SAC-PIE-026.jpg", "TA-LTA-BRC-008.jpg", "TC-SAC-CMP-016.jpg", "TB-ATS-PLS-003.jpg", "TB-ATS-PLS-017.jpg", "TC-SAC-CMP-002.jpg", "TC-SAC-BAL-010.jpg", "TC-SAC-BAL-004.jpg", "TA-LTA-CLL-001.jpg", "TA-LTA-CLL-015.jpg", "TA-LTA-CLL-014.jpg", "TC-SAC-BAL-005.jpg", "TC-SAC-BAL-011.jpg", "TB-ATS-PLS-016.jpg", "TC-SAC-CMP-003.jpg", "TC-SAC-CMP-017.jpg", "TB-ATS-PLS-002.jpg", "TC-SAC-PIE-027.jpg", "TA-LTA-BRC-009.jpg", "TC-SAC-PIE-033.jpg", "TC-SAC-COC-015.jpg", "TC-SAC-RUI-015.jpg", "TC-SAC-RUI-001.jpg", "TC-SAC-COC-001.jpg", "TA-LTA-ARC-001.jpg", "TB-ATS-RIO-048.jpg", "TA-LTA-ARC-005.jpg", "TC-SAC-COC-005.jpg", "TC-SAC-RUI-005.jpg", "TC-SAC-RUI-011.jpg", "TC-SAC-COC-011.jpg", "TC-SAC-PIE-037.jpg", "TC-SAC-PIE-023.jpg", "TC-SAC-BAL-015.jpg", "TC-SAC-BAL-001.jpg", "TB-ATS-PLS-006.jpg", "TC-SAC-CMP-013.jpg", "TC-SAC-CMP-007.jpg", "TB-ATS-PLS-012.jpg", "TA-LTA-CLL-004.jpg", "TA-LTA-CLL-010.jpg", "TA-LTA-CLL-011.jpg", "TA-LTA-CLL-005.jpg", "TC-SAC-CMP-006.jpg", "TB-ATS-PLS-013.jpg", "TB-ATS-PLS-007.jpg", "TC-SAC-CMP-012.jpg", "TC-SAC-BAL-014.jpg", "TC-SAC-PIE-022.jpg", "TC-SAC-PIE-036.jpg", "TC-SAC-COC-010.jpg", "TC-SAC-RUI-010.jpg", "TC-SAC-RUI-004.jpg", "TC-SAC-COC-004.jpg", "TA-LTA-ARC-004.jpg", "TA-LTA-ARC-006.jpg", "TC-SAC-RUI-012.jpg", "TC-SAC-COC-012.jpg", "TC-SAC-COC-006.jpg", "TC-SAC-RUI-006.jpg", "TC-SAC-PIE-008.jpg", "TC-SAC-PIE-020.jpg", "TC-SAC-PIE-034.jpg", "TC-SAC-CMP-038.jpg", "TC-SAC-BAL-002.jpg", "TC-SAC-BAL-016.jpg", "TB-ATS-PLS-011.jpg", "TC-SAC-CMP-004.jpg", "TC-SAC-CMP-010.jpg", "TB-ATS-PLS-005.jpg", "TA-LTA-CLL-013.jpg", "TA-LTA-CLL-007.jpg", "TC-SAC-PIE-018.bad.jpg", "TA-LTA-CLL-006.jpg", "TA-LTA-CLL-012.jpg", "TC-SAC-CMP-011.jpg", "TB-ATS-PLS-004.jpg", "TB-ATS-PLS-010.jpg", "TC-SAC-CMP-005.jpg", "TC-SAC-BAL-017.jpg", "TC-SAC-BAL-003.jpg", "TC-SAC-CMP-039.jpg", "TC-SAC-PIE-035.jpg", "TC-SAC-PIE-021.jpg", "TC-SAC-PIE-009.jpg", "TC-SAC-RUI-007.jpg", "TC-SAC-COC-007.jpg", "TC-SAC-COC-013.jpg", "TC-SAC-RUI-013.jpg", "TA-LTA-ARC-007.jpg"]
