# Supplementary material for: An Information-Geometric Justification for Composite Coherence in Event-Based Narrative Extraction
Source: Entropy (Basel). 2026 Jun 28;28(7):732. doi: 10.3390/e28070732 (PMC13409454; doi:10.3390/e28070732)
Supplement: Supplementary file 1 [file entropy-28-00732-s001.zip › supplementary/crosscorpus_bootstrap_CIs.json]

{
 "Cuba_GPT4": {
  "n_docs": 418,
  "K": 11,
  "point": {
   "n_pairs": 87153,
   "R_Fisher": 0.9943174789044632,
   "rho_GM": 0.9988330460417969,
   "rho_AT": 0.28265914147888765,
   "NMI_AT": 0.02687749061940645
  },
  "bootstrap": {
   "R_Fisher": {
    "mean": 0.9943247510013314,
    "ci95_low": 0.9937162048625108,
    "ci95_high": 0.9949160168619117,
    "se": 0.00031377952448021477,
    "n_iter": 200
   },
   "rho_GM": {
    "mean": 0.9987852819717713,
    "ci95_low": 0.9982954039904269,
    "ci95_high": 0.9991737174548792,
    "se": 0.00022915673421594436,
    "n_iter": 200
   },
   "rho_AT": {
    "mean": 0.283932082829217,
    "ci95_low": 0.2309303815232284,
    "ci95_high": 0.3372325657689449,
    "se": 0.02815536345973233,
    "n_iter": 200
   },
   "NMI_AT": {
    "mean": 0.030895376688715545,
    "ci95_low": 0.024407610202647857,
    "ci95_high": 0.036652166324539624,
    "se": 0.003128595899870719,
    "n_iter": 200
   }
  },
  "triangle": {
   "1_minus_C_GM": {
    "rate": 0.0,
    "k": 0,
    "n": 99250,
    "ci95_low": 0.0,
    "ci95_high": 3.87047991097606e-05
   },
   "d_x": {
    "rate": 0.0,
    "k": 0,
    "n": 99311,
    "ci95_low": 0.0,
    "ci95_high": 3.8681026300906864e-05
   }
  },
  "elapsed_sec": 35.768298864364624,
  "pair_subsample": null,
  "n_iter": 200
 },
 "Cuba_MiniLM": {
  "n_docs": 418,
  "K": 12,
  "point": {
   "n_pairs": 87153,
   "R_Fisher": 0.9947326392588465,
   "rho_GM": 0.9986104115737223,
   "rho_AT": 0.2937898306469574,
   "NMI_AT": 0.028921905612573313
  },
  "bootstrap": {
   "R_Fisher": {
    "mean": 0.9947016706562944,
    "ci95_low": 0.994111121985821,
    "ci95_high": 0.9952788450929475,
    "se": 0.0003048786212765987,
    "n_iter": 200
   },
   "rho_GM": {
    "mean": 0.9985941256908236,
    "ci95_low": 0.9978352178496973,
    "ci95_high": 0.9991413545972289,
    "se": 0.00032142323650442405,
    "n_iter": 200
   },
   "rho_AT": {
    "mean": 0.29954505723895797,
    "ci95_low": 0.2352967475591287,
    "ci95_high": 0.365105677564954,
    "se": 0.03357779917710168,
    "n_iter": 200
   },
   "NMI_AT": {
    "mean": 0.03377448862400581,
    "ci95_low": 0.027032134736120494,
    "ci95_high": 0.04085791749447836,
    "se": 0.003708613922719452,
    "n_iter": 200
   }
  },
  "triangle": {
   "1_minus_C_GM": {
    "rate": 0.0,
    "k": 0,
    "n": 99263,
    "ci95_low": 0.0,
    "ci95_high": 3.869973032364515e-05
   },
   "d_x": {
    "rate": 0.0,
    "k": 0,
    "n": 99278,
    "ci95_low": 0.0,
    "ci95_high": 3.869388337373467e-05
   }
  },
  "elapsed_sec": 20.646780967712402,
  "pair_subsample": null,
  "n_iter": 200
 },
 "Cuba_MPNet": {
  "n_docs": 418,
  "K": 18,
  "point": {
   "n_pairs": 87153,
   "R_Fisher": 0.9958018861184785,
   "rho_GM": 0.9975029672967249,
   "rho_AT": 0.23201368548782028,
   "NMI_AT": 0.030430650234367314
  },
  "bootstrap": {
   "R_Fisher": {
    "mean": 0.9957862125441648,
    "ci95_low": 0.995318907448418,
    "ci95_high": 0.9961864007266618,
    "se": 0.000231748114786517,
    "n_iter": 200
   },
   "rho_GM": {
    "mean": 0.9974481777586266,
    "ci95_low": 0.996385630256333,
    "ci95_high": 0.9982973651251382,
    "se": 0.0005221833894455742,
    "n_iter": 200
   },
   "rho_AT": {
    "mean": 0.2316359856888525,
    "ci95_low": 0.18174783885223114,
    "ci95_high": 0.2953140369855998,
    "se": 0.02970139707033698,
    "n_iter": 200
   },
   "NMI_AT": {
    "mean": 0.03498978446097768,
    "ci95_low": 0.029188433050715168,
    "ci95_high": 0.040948435738637795,
    "se": 0.003198757923289633,
    "n_iter": 200
   }
  },
  "triangle": {
   "1_minus_C_GM": {
    "rate": 0.0003927571552297126,
    "k": 39,
    "n": 99298,
    "ci95_low": 0.0002873379143273631,
    "ci95_high": 0.0005368320978428846
   },
   "d_x": {
    "rate": 0.0,
    "k": 0,
    "n": 99303,
    "ci95_low": -3.3881317890172014e-21,
    "ci95_high": 3.8684142382391506e-05
   }
  },
  "elapsed_sec": 21.651418447494507,
  "pair_subsample": null,
  "n_iter": 200
 },
 "COVID_GPT4": {
  "n_docs": 40,
  "K": 2,
  "point": {
   "n_pairs": 780,
   "R_Fisher": 0.9978015268042753,
   "rho_GM": 0.9927337230039728,
   "rho_AT": -0.01379875573029679,
   "NMI_AT": 0.13468543829224983
  },
  "bootstrap": {
   "R_Fisher": {
    "mean": 0.997801159190637,
    "ci95_low": 0.9964532138773954,
    "ci95_high": 0.9987624825238569,
    "se": 0.0006087620727949292,
    "n_iter": 200
   },
   "rho_GM": {
    "mean": 0.9919748538666482,
    "ci95_low": 0.9793875220773953,
    "ci95_high": 0.9972856608528848,
    "se": 0.0048908280540550944,
    "n_iter": 200
   },
   "rho_AT": {
    "mean": -0.004812798418966303,
    "ci95_low": -0.1401312593311649,
    "ci95_high": 0.15422614338716725,
    "se": 0.079086103121108,
    "n_iter": 200
   },
   "NMI_AT": {
    "mean": 0.30496606682032146,
    "ci95_low": 0.2439812297972119,
    "ci95_high": 0.3685025145130495,
    "se": 0.03411937621409552,
    "n_iter": 200
   }
  },
  "triangle": {
   "1_minus_C_GM": {
    "rate": 0.07557637509714187,
    "k": 7002,
    "n": 92648,
    "ci95_low": 0.07389188959625208,
    "ci95_high": 0.07729605613800734
   },
   "d_x": {
    "rate": 0.0,
    "k": 0,
    "n": 92606,
    "ci95_low": 0.0,
    "ci95_high": 4.148155243146425e-05
   }
  },
  "elapsed_sec": 0.5479598045349121,
  "pair_subsample": null,
  "n_iter": 200
 },
 "VisPub_GPT4": {
  "n_docs": 3549,
  "K": 113,
  "point": {
   "n_pairs": 6295926,
   "R_Fisher": 0.9967897962116968,
   "rho_GM": 0.9919842971454298,
   "rho_AT": 0.23378722021680307,
   "NMI_AT": 0.03086860749445186
  },
  "bootstrap": {
   "R_Fisher": {
    "mean": 0.996789612133367,
    "ci95_low": 0.9966392063528191,
    "ci95_high": 0.9969478075894389,
    "se": 7.500914901996977e-05,
    "n_iter": 200
   },
   "rho_GM": {
    "mean": 0.9919806855616562,
    "ci95_low": 0.9903537255519613,
    "ci95_high": 0.9933654936324257,
    "se": 0.0007790722697676541,
    "n_iter": 200
   },
   "rho_AT": {
    "mean": 0.23333406337045595,
    "ci95_low": 0.21364736698096531,
    "ci95_high": 0.25455556522882195,
    "se": 0.009821139398907696,
    "n_iter": 200
   },
   "NMI_AT": {
    "mean": 0.029562761350897103,
    "ci95_low": 0.027157332282807523,
    "ci95_high": 0.03225882120124562,
    "se": 0.0013372106677488349,
    "n_iter": 200
   }
  },
  "triangle": {
   "1_minus_C_GM": {
    "rate": 1.0008206729518205e-05,
    "k": 1,
    "n": 99918,
    "ci95_low": 1.766650979370513e-06,
    "ci95_high": 5.6695041744275203e-05
   },
   "d_x": {
    "rate": 0.0,
    "k": 0,
    "n": 99922,
    "ci95_low": -3.3881317890172014e-21,
    "ci95_high": 3.8444509833380266e-05
   }
  },
  "elapsed_sec": 151.0425922870636,
  "pair_subsample": 200000,
  "n_iter": 200
 },
 "VisPub_MiniLM": {
  "n_docs": 3620,
  "K": 103,
  "point": {
   "n_pairs": 6550390,
   "R_Fisher": 0.9958101003885723,
   "rho_GM": 0.9906859810512089,
   "rho_AT": 0.2687782757149191,
   "NMI_AT": 0.035953967964104556
  },
  "bootstrap": {
   "R_Fisher": {
    "mean": 0.9958135157548506,
    "ci95_low": 0.9956552412039693,
    "ci95_high": 0.9959789113772572,
    "se": 9.268140259120529e-05,
    "n_iter": 200
   },
   "rho_GM": {
    "mean": 0.990559943452603,
    "ci95_low": 0.9889523630226404,
    "ci95_high": 0.992160456200464,
    "se": 0.0008744731646657211,
    "n_iter": 200
   },
   "rho_AT": {
    "mean": 0.26934952926616784,
    "ci95_low": 0.24875913528578172,
    "ci95_high": 0.288628783981247,
    "se": 0.010025610438417718,
    "n_iter": 200
   },
   "NMI_AT": {
    "mean": 0.034928347838253104,
    "ci95_low": 0.032041862771236516,
    "ci95_high": 0.038031341196655695,
    "se": 0.001676870448173934,
    "n_iter": 200
   }
  },
  "triangle": {
   "1_minus_C_GM": {
    "rate": 0.0,
    "k": 0,
    "n": 99930,
    "ci95_low": 0.0,
    "ci95_high": 3.8441432236504753e-05
   },
   "d_x": {
    "rate": 0.0,
    "k": 0,
    "n": 99907,
    "ci95_low": 3.3881317890172014e-21,
    "ci95_high": 3.8450281655919914e-05
   }
  },
  "elapsed_sec": 136.41500806808472,
  "pair_subsample": 200000,
  "n_iter": 200
 },
 "VisPub_MPNet": {
  "n_docs": 3620,
  "K": 98,
  "point": {
   "n_pairs": 6550390,
   "R_Fisher": 0.995170663401135,
   "rho_GM": 0.9900953542877841,
   "rho_AT": 0.2636128502017789,
   "NMI_AT": 0.03909630473694775
  },
  "bootstrap": {
   "R_Fisher": {
    "mean": 0.9951712480966868,
    "ci95_low": 0.9949737857445731,
    "ci95_high": 0.9953589528696606,
    "se": 9.699316163912979e-05,
    "n_iter": 200
   },
   "rho_GM": {
    "mean": 0.9900981538621622,
    "ci95_low": 0.9881680855630396,
    "ci95_high": 0.9919693507248247,
    "se": 0.0009738831371020173,
    "n_iter": 200
   },
   "rho_AT": {
    "mean": 0.2637655807745592,
    "ci95_low": 0.24176739759710827,
    "ci95_high": 0.2848236739887387,
    "se": 0.01116676901993339,
    "n_iter": 200
   },
   "NMI_AT": {
    "mean": 0.038054589133359386,
    "ci95_low": 0.035131524463554345,
    "ci95_high": 0.040556214945365696,
    "se": 0.0014624238919788597,
    "n_iter": 200
   }
  },
  "triangle": {
   "1_minus_C_GM": {
    "rate": 0.0,
    "k": 0,
    "n": 99901,
    "ci95_low": 0.0,
    "ci95_high": 3.845259087023066e-05
   },
   "d_x": {
    "rate": 0.0,
    "k": 0,
    "n": 99916,
    "ci95_low": -3.3881317890172014e-21,
    "ci95_high": 3.8446818354443825e-05
   }
  },
  "elapsed_sec": 141.9879505634308,
  "pair_subsample": 200000,
  "n_iter": 200
 },
 "AMiner_GPT4": {
  "n_docs": 6000,
  "K": 163,
  "point": {
   "n_pairs": 17997000,
   "R_Fisher": 0.9974911018750756,
   "rho_GM": 0.9897636536684518,
   "rho_AT": 0.15304940419711974,
   "NMI_AT": 0.017727365855701165
  },
  "bootstrap": {
   "R_Fisher": {
    "mean": 0.9974917138714638,
    "ci95_low": 0.9973755528357046,
    "ci95_high": 0.9975890252255772,
    "se": 5.6208274712593854e-05,
    "n_iter": 200
   },
   "rho_GM": {
    "mean": 0.9896900672358916,
    "ci95_low": 0.9880104044164177,
    "ci95_high": 0.9911792637631216,
    "se": 0.0008326587904047349,
    "n_iter": 200
   },
   "rho_AT": {
    "mean": 0.15288721683537676,
    "ci95_low": 0.13964461471584386,
    "ci95_high": 0.1672966057075625,
    "se": 0.007207561537702656,
    "n_iter": 200
   },
   "NMI_AT": {
    "mean": 0.01745777850603437,
    "ci95_low": 0.01613231529884418,
    "ci95_high": 0.018604274565881516,
    "se": 0.0006839332977470929,
    "n_iter": 200
   }
  },
  "triangle": {
   "1_minus_C_GM": {
    "rate": 0.0,
    "k": 0,
    "n": 99945,
    "ci95_low": 0.0,
    "ci95_high": 3.843566307025613e-05
   },
   "d_x": {
    "rate": 0.0,
    "k": 0,
    "n": 99952,
    "ci95_low": 0.0,
    "ci95_high": 3.843297138523618e-05
   }
  },
  "elapsed_sec": 321.2043251991272,
  "pair_subsample": 200000,
  "n_iter": 200
 }
}
