# Supplementary material for: An Information-Geometric Justification for Composite Coherence in Event-Based Narrative Extraction
Source: Entropy (Basel). 2026 Jun 28;28(7):732. doi: 10.3390/e28070732 (PMC13409454; doi:10.3390/e28070732)
Supplement: Supplementary file 1 [file entropy-28-00732-s001.zip › supplementary/exp7_corpora_gap_profile.json]

{
  "Cuba": {
    "n": 418,
    "n_topic_clusters": 11,
    "n_pairs": 2000,
    "n_sources": 80,
    "contrasts": [
      "NTfix_rand",
      "NTswept_rand"
    ],
    "p0_moments": {
      "ntfix": {
        "mu": 0.7022436929500168,
        "m2": 0.04958117234192707,
        "m4": 0.007941830133434396,
        "n": 2000
      },
      "random": {
        "mu": 0.17730229326192096,
        "m2": 0.6055448143901917,
        "m4": 4.85232340559626,
        "n": 2000
      }
    },
    "predicted_peak": {
      "NTfix_rand": -0.9181170118625904,
      "NTswept_rand": null
    },
    "observed_argmax_bottleneck": {
      "NTfix_rand": -2.5,
      "NTswept_rand": -3.0
    },
    "observed_argmax_reliability": {
      "NTfix_rand": -4.0,
      "NTswept_rand": -4.0
    },
    "bootstrap_NTfix_rand": {
      "B": 2000,
      "g0_ci": [
        0.5180430133527886,
        0.5319897457638797
      ],
      "g1_ci": [
        -0.07232771357433287,
        -0.06673315974200861
      ],
      "g2_ci": [
        -0.07786288004795726,
        -0.07364661385167255
      ],
      "alpha_pred_ci": [
        -0.9474765482870137,
        -0.8891645506422067
      ],
      "alpha_obs_ci": [
        -3.0,
        -2.5
      ]
    },
    "sweep": [
      {
        "p": null,
        "p_label": "-inf",
        "btl_mean": {
          "ntfix": 0.6139242944305988,
          "ntswept": 0.6315752658907013,
          "random": 0.08853422014578458
        },
        "rel_mean": {
          "ntfix": 0.6800576326255197,
          "ntswept": 0.6811572634567883,
          "random": 0.20489689797867267
        },
        "btl": {
          "NTfix_rand": {
            "gap": 0.5253900742848142,
            "ratio": 6.934316396752379,
            "winrate": 0.9945,
            "cohens_d": 4.745353771285575,
            "auc": 0.9871045,
            "ks": 0.9445,
            "n": 2000
          },
          "NTswept_rand": {
            "gap": 0.5430410457449167,
            "ratio": 7.133685312308846,
            "winrate": 0.9975,
            "cohens_d": 4.762684264472636,
            "auc": 0.989024625,
            "ks": 0.947,
            "n": 2000
          }
        },
        "rel": {
          "NTfix_rand": {
            "gap": 0.475160734646847,
            "ratio": 3.3190235642137713,
            "winrate": 0.9945,
            "cohens_d": 3.717344879557835,
            "auc": 0.992049,
            "ks": 0.9455,
            "n": 2000
          },
          "NTswept_rand": {
            "gap": 0.4762603654781156,
            "ratio": 3.324390316185698,
            "winrate": 0.9975,
            "cohens_d": 3.6398956723673845,
            "auc": 0.990613125,
            "ks": 0.927,
            "n": 2000
          }
        }
      },
      {
        "p": -8.0,
        "p_label": "-8",
        "btl_mean": {
          "ntfix": 0.659472000144944,
          "ntswept": 0.668090649490659,
          "random": 0.09602613490398332
        },
        "rel_mean": {
          "ntfix": 0.7226940523708366,
          "ntswept": 0.7235715787357064,
          "random": 0.21972473253362432
        },
        "btl": {
          "NTfix_rand": {
            "gap": 0.5634458652409606,
            "ratio": 6.867630367548908,
            "winrate": 0.995,
            "cohens_d": 4.768601894925976,
            "auc": 0.98784825,
            "ks": 0.9445,
            "n": 2000
          },
          "NTswept_rand": {
            "gap": 0.5720645145866756,
            "ratio": 6.9573835306261556,
            "winrate": 0.997,
            "cohens_d": 4.793011933497122,
            "auc": 0.988664125,
            "ks": 0.9475,
            "n": 2000
          }
        },
        "rel": {
          "NTfix_rand": {
            "gap": 0.5029693198372123,
            "ratio": 3.2890883244572535,
            "winrate": 0.995,
            "cohens_d": 3.690730277919764,
            "auc": 0.992016,
            "ks": 0.947,
            "n": 2000
          },
          "NTswept_rand": {
            "gap": 0.5038468462020821,
            "ratio": 3.2930820777082017,
            "winrate": 0.997,
            "cohens_d": 3.6669035843423865,
            "auc": 0.9915,
            "ks": 0.9355,
            "n": 2000
          }
        }
      },
      {
        "p": -6.0,
        "p_label": "-6",
        "btl_mean": {
          "ntfix": 0.6676981821380594,
          "ntswept": 0.6739472363613661,
          "random": 0.09830681984049919
        },
        "rel_mean": {
          "ntfix": 0.7294118122090634,
          "ntswept": 0.7290668535801144,
          "random": 0.22351838604195248
        },
        "btl": {
          "NTfix_rand": {
            "gap": 0.5693913622975603,
            "ratio": 6.7919823184331065,
            "winrate": 0.995,
            "cohens_d": 4.771103616875555,
            "auc": 0.9880825,
            "ks": 0.945,
            "n": 2000
          },
          "NTswept_rand": {
            "gap": 0.575640416520867,
            "ratio": 6.855549161846876,
            "winrate": 0.997,
            "cohens_d": 4.793031700449732,
            "auc": 0.988686375,
            "ks": 0.9475,
            "n": 2000
          }
        },
        "rel": {
          "NTfix_rand": {
            "gap": 0.5058934261671109,
            "ratio": 3.263319072428158,
            "winrate": 0.995,
            "cohens_d": 3.665842387590715,
            "auc": 0.99191625,
            "ks": 0.9485,
            "n": 2000
          },
          "NTswept_rand": {
            "gap": 0.5055484675381618,
            "ratio": 3.2617757603317465,
            "winrate": 0.997,
            "cohens_d": 3.632912806723302,
            "auc": 0.99118875,
            "ks": 0.9365,
            "n": 2000
          }
        }
      },
      {
        "p": -5.0,
        "p_label": "-5",
        "btl_mean": {
          "ntfix": 0.6725444771098305,
          "ntswept": 0.6774159334828441,
          "random": 0.10004250966419356
        },
        "rel_mean": {
          "ntfix": 0.7333168036059626,
          "ntswept": 0.732504474716831,
          "random": 0.22626418123807202
        },
        "btl": {
          "NTfix_rand": {
            "gap": 0.5725019674456369,
            "ratio": 6.7225870219301616,
            "winrate": 0.995,
            "cohens_d": 4.768263329667611,
            "auc": 0.9882605,
            "ks": 0.946,
            "n": 2000
          },
          "NTswept_rand": {
            "gap": 0.5773734238186505,
            "ratio": 6.771280886062173,
            "winrate": 0.997,
            "cohens_d": 4.787601472920146,
            "auc": 0.988694625,
            "ks": 0.9475,
            "n": 2000
          }
        },
        "rel": {
          "NTfix_rand": {
            "gap": 0.5070526223678906,
            "ratio": 3.2409760996787065,
            "winrate": 0.995,
            "cohens_d": 3.6443995250067984,
            "auc": 0.99184325,
            "ks": 0.948,
            "n": 2000
          },
          "NTswept_rand": {
            "gap": 0.506240293478759,
            "ratio": 3.2373859207794804,
            "winrate": 0.997,
            "cohens_d": 3.6105773753080137,
            "auc": 0.99109,
            "ks": 0.9375,
            "n": 2000
          }
        }
      },
      {
        "p": -4.0,
        "p_label": "-4",
        "btl_mean": {
          "ntfix": 0.6778862593037488,
          "ntswept": 0.6813749483870084,
          "random": 0.10251897131766538
        },
        "rel_mean": {
          "ntfix": 0.7376076465176211,
          "ntswept": 0.7366391358191932,
          "random": 0.23001067279520965
        },
        "btl": {
          "NTfix_rand": {
            "gap": 0.5753672879860834,
            "ratio": 6.61230063656462,
            "winrate": 0.995,
            "cohens_d": 4.7580913649948835,
            "auc": 0.98836725,
            "ks": 0.9465,
            "n": 2000
          },
          "NTswept_rand": {
            "gap": 0.578855977069343,
            "ratio": 6.646330329200235,
            "winrate": 0.9965,
            "cohens_d": 4.773640424865478,
            "auc": 0.98873625,
            "ks": 0.949,
            "n": 2000
          }
        },
        "rel": {
          "NTfix_rand": {
            "gap": 0.5075969737224115,
            "ratio": 3.2068409589599836,
            "winrate": 0.995,
            "cohens_d": 3.6119943725763233,
            "auc": 0.9917765,
            "ks": 0.948,
            "n": 2000
          },
          "NTswept_rand": {
            "gap": 0.5066284630239835,
            "ratio": 3.20263023827186,
            "winrate": 0.9965,
            "cohens_d": 3.5824302630006217,
            "auc": 0.991079625,
            "ks": 0.938,
            "n": 2000
          }
        }
      },
      {
        "p": -3.0,
        "p_label": "-3",
        "btl_mean": {
          "ntfix": 0.6836582291435713,
          "ntswept": 0.6857975477877207,
          "random": 0.10637178232093346
        },
        "rel_mean": {
          "ntfix": 0.7422807798729688,
          "ntswept": 0.7415499072868342,
          "random": 0.2355215887820634
        },
        "btl": {
          "NTfix_rand": {
            "gap": 0.5772864468226379,
            "ratio": 6.427063777881539,
            "winrate": 0.995,
            "cohens_d": 4.7323569963269785,
            "auc": 0.98854075,
            "ks": 0.9475,
            "n": 2000
          },
          "NTswept_rand": {
            "gap": 0.5794257654667873,
            "ratio": 6.447175489817463,
            "winrate": 0.9955,
            "cohens_d": 4.743449401871259,
            "auc": 0.988771125,
            "ks": 0.9495,
            "n": 2000
          }
        },
        "rel": {
          "NTfix_rand": {
            "gap": 0.5067591910909054,
            "ratio": 3.1516464529280497,
            "winrate": 0.995,
            "cohens_d": 3.5604707989964672,
            "auc": 0.99169625,
            "ks": 0.949,
            "n": 2000
          },
          "NTswept_rand": {
            "gap": 0.5060283185047708,
            "ratio": 3.148543244470965,
            "winrate": 0.9955,
            "cohens_d": 3.5407627543809577,
            "auc": 0.991234875,
            "ks": 0.94,
            "n": 2000
          }
        }
      },
      {
        "p": -2.5,
        "p_label": "-2.5",
        "btl_mean": {
          "ntfix": 0.6866623772671997,
          "ntswept": 0.6882373890017215,
          "random": 0.10925348934080473
        },
        "rel_mean": {
          "ntfix": 0.7447527779328881,
          "ntswept": 0.7438755528064623,
          "random": 0.23944200733601356
        },
        "btl": {
          "NTfix_rand": {
            "gap": 0.577408887926395,
            "ratio": 6.285038413054515,
            "winrate": 0.995,
            "cohens_d": 4.709102957791372,
            "auc": 0.98867975,
            "ks": 0.949,
            "n": 2000
          },
          "NTswept_rand": {
            "gap": 0.5789838996609168,
            "ratio": 6.299454535999647,
            "winrate": 0.995,
            "cohens_d": 4.717806758950091,
            "auc": 0.98881725,
            "ks": 0.95,
            "n": 2000
          }
        },
        "rel": {
          "NTfix_rand": {
            "gap": 0.5053107705968745,
            "ratio": 3.110368085445267,
            "winrate": 0.995,
            "cohens_d": 3.52247786343165,
            "auc": 0.9916515,
            "ks": 0.949,
            "n": 2000
          },
          "NTswept_rand": {
            "gap": 0.5044335454704487,
            "ratio": 3.10670446294149,
            "winrate": 0.995,
            "cohens_d": 3.5015668603594494,
            "auc": 0.9911475,
            "ks": 0.94,
            "n": 2000
          }
        }
      },
      {
        "p": -2.0,
        "p_label": "-2",
        "btl_mean": {
          "ntfix": 0.6897444495336272,
          "ntswept": 0.6908230655406781,
          "random": 0.11329913145835999
        },
        "rel_mean": {
          "ntfix": 0.7473068001293319,
          "ntswept": 0.7461652236218649,
          "random": 0.24470024684236752
        },
        "btl": {
          "NTfix_rand": {
            "gap": 0.5764453180752672,
            "ratio": 6.087817626273014,
            "winrate": 0.995,
            "cohens_d": 4.674518551695245,
            "auc": 0.9887885,
            "ks": 0.9495,
            "n": 2000
          },
          "NTswept_rand": {
            "gap": 0.5775239340823181,
            "ratio": 6.097337699314767,
            "winrate": 0.995,
            "cohens_d": 4.680684813587254,
            "auc": 0.988894,
            "ks": 0.9505,
            "n": 2000
          }
        },
        "rel": {
          "NTfix_rand": {
            "gap": 0.5026065532869644,
            "ratio": 3.0539683133656035,
            "winrate": 0.995,
            "cohens_d": 3.4709622909139415,
            "auc": 0.9916025,
            "ks": 0.95,
            "n": 2000
          },
          "NTswept_rand": {
            "gap": 0.5014649767794974,
            "ratio": 3.0493031096226644,
            "winrate": 0.995,
            "cohens_d": 3.449105532678588,
            "auc": 0.99106525,
            "ks": 0.9395,
            "n": 2000
          }
        }
      },
      {
        "p": -1.5,
        "p_label": "-1.5",
        "btl_mean": {
          "ntfix": 0.692862715962827,
          "ntswept": 0.693491682219195,
          "random": 0.11939411892166897
        },
        "rel_mean": {
          "ntfix": 0.7499336539311202,
          "ntswept": 0.74838598683948,
          "random": 0.25213588464905395
        },
        "btl": {
          "NTfix_rand": {
            "gap": 0.573468597041158,
            "ratio": 5.803156153925757,
            "winrate": 0.995,
            "cohens_d": 4.6214091393411065,
            "auc": 0.98892325,
            "ks": 0.95,
            "n": 2000
          },
          "NTswept_rand": {
            "gap": 0.574097563297526,
            "ratio": 5.808424137491855,
            "winrate": 0.995,
            "cohens_d": 4.625138284272032,
            "auc": 0.98897925,
            "ks": 0.951,
            "n": 2000
          }
        },
        "rel": {
          "NTfix_rand": {
            "gap": 0.49779776928206626,
            "ratio": 2.974323369221907,
            "winrate": 0.995,
            "cohens_d": 3.3982113610141336,
            "auc": 0.99155125,
            "ks": 0.95,
            "n": 2000
          },
          "NTswept_rand": {
            "gap": 0.49625010219042603,
            "ratio": 2.968185143027748,
            "winrate": 0.995,
            "cohens_d": 3.3748912663674964,
            "auc": 0.990959,
            "ks": 0.939,
            "n": 2000
          }
        }
      },
      {
        "p": -1.0,
        "p_label": "-1",
        "btl_mean": {
          "ntfix": 0.6959960501735525,
          "ntswept": 0.6962987299666978,
          "random": 0.1293737397952807
        },
        "rel_mean": {
          "ntfix": 0.7526215385035853,
          "ntswept": 0.7515994393489678,
          "random": 0.2632509886929909
        },
        "btl": {
          "NTfix_rand": {
            "gap": 0.5666223103782718,
            "ratio": 5.379732017292594,
            "winrate": 0.995,
            "cohens_d": 4.535438034931323,
            "auc": 0.9891285,
            "ks": 0.9525,
            "n": 2000
          },
          "NTswept_rand": {
            "gap": 0.5669249901714172,
            "ratio": 5.382071594038418,
            "winrate": 0.995,
            "cohens_d": 4.537136285008246,
            "auc": 0.98915425,
            "ks": 0.953,
            "n": 2000
          }
        },
        "rel": {
          "NTfix_rand": {
            "gap": 0.48937054981059436,
            "ratio": 2.858950472475942,
            "winrate": 0.995,
            "cohens_d": 3.291061540523728,
            "auc": 0.991513,
            "ks": 0.951,
            "n": 2000
          },
          "NTswept_rand": {
            "gap": 0.4883484506559769,
            "ratio": 2.855067869186617,
            "winrate": 0.995,
            "cohens_d": 3.275200124192962,
            "auc": 0.99104575,
            "ks": 0.9415,
            "n": 2000
          }
        }
      },
      {
        "p": -0.75,
        "p_label": "-0.75",
        "btl_mean": {
          "ntfix": 0.6975639135753523,
          "ntswept": 0.697737035646584,
          "random": 0.13688122400075953
        },
        "rel_mean": {
          "ntfix": 0.7539839688053913,
          "ntswept": 0.7530007636100949,
          "random": 0.2709174571511908
        },
        "btl": {
          "NTfix_rand": {
            "gap": 0.5606826895745928,
            "ratio": 5.09612562765717,
            "winrate": 0.995,
            "cohens_d": 4.47113105044303,
            "auc": 0.9891855,
            "ks": 0.9535,
            "n": 2000
          },
          "NTswept_rand": {
            "gap": 0.5608558116458244,
            "ratio": 5.097390388931007,
            "winrate": 0.995,
            "cohens_d": 4.471823135691406,
            "auc": 0.9891935,
            "ks": 0.9535,
            "n": 2000
          }
        },
        "rel": {
          "NTfix_rand": {
            "gap": 0.4830665116542005,
            "ratio": 2.783076353712473,
            "winrate": 0.995,
            "cohens_d": 3.2188588802477094,
            "auc": 0.991493,
            "ks": 0.9515,
            "n": 2000
          },
          "NTswept_rand": {
            "gap": 0.4820833064589041,
            "ratio": 2.7794471848665996,
            "winrate": 0.995,
            "cohens_d": 3.204277205641887,
            "auc": 0.9910305,
            "ks": 0.942,
            "n": 2000
          }
        }
      },
      {
        "p": -0.5,
        "p_label": "-0.5",
        "btl_mean": {
          "ntfix": 0.6991289828983641,
          "ntswept": 0.6992095915169411,
          "random": 0.14693545280867362
        },
        "rel_mean": {
          "ntfix": 0.7553560794516343,
          "ntswept": 0.7545640958112934,
          "random": 0.28052240118418026
        },
        "btl": {
          "NTfix_rand": {
            "gap": 0.5521935300896905,
            "ratio": 4.7580687270124535,
            "winrate": 0.995,
            "cohens_d": 4.383553579676299,
            "auc": 0.98929675,
            "ks": 0.9545,
            "n": 2000
          },
          "NTswept_rand": {
            "gap": 0.5522741387082675,
            "ratio": 4.758617325849808,
            "winrate": 0.995,
            "cohens_d": 4.383704962583324,
            "auc": 0.98929875,
            "ks": 0.9545,
            "n": 2000
          }
        },
        "rel": {
          "NTfix_rand": {
            "gap": 0.47483367826745404,
            "ratio": 2.6926765073413743,
            "winrate": 0.995,
            "cohens_d": 3.1319070801248556,
            "auc": 0.99145975,
            "ks": 0.951,
            "n": 2000
          },
          "NTswept_rand": {
            "gap": 0.4740416946271131,
            "ratio": 2.6898532617217814,
            "winrate": 0.995,
            "cohens_d": 3.1222380060201993,
            "auc": 0.9911495,
            "ks": 0.9455,
            "n": 2000
          }
        }
      },
      {
        "p": -0.35,
        "p_label": "-0.35",
        "btl_mean": {
          "ntfix": 0.7000653085711314,
          "ntswept": 0.7001095932670125,
          "random": 0.1545021573354075
        },
        "rel_mean": {
          "ntfix": 0.7561831061897478,
          "ntswept": 0.7558705716722657,
          "random": 0.28750688258443663
        },
        "btl": {
          "NTfix_rand": {
            "gap": 0.5455631512357239,
            "ratio": 4.531103776443491,
            "winrate": 0.995,
            "cohens_d": 4.3154015080192565,
            "auc": 0.989346,
            "ks": 0.9545,
            "n": 2000
          },
          "NTswept_rand": {
            "gap": 0.545607435931605,
            "ratio": 4.531390404777003,
            "winrate": 0.995,
            "cohens_d": 4.315464573160443,
            "auc": 0.98934675,
            "ks": 0.9545,
            "n": 2000
          }
        },
        "rel": {
          "NTfix_rand": {
            "gap": 0.4686762236053112,
            "ratio": 2.630139144469586,
            "winrate": 0.995,
            "cohens_d": 3.0740128341451274,
            "auc": 0.99144875,
            "ks": 0.9515,
            "n": 2000
          },
          "NTswept_rand": {
            "gap": 0.46836368908782905,
            "ratio": 2.6290520939104036,
            "winrate": 0.995,
            "cohens_d": 3.070951297609391,
            "auc": 0.99136225,
            "ks": 0.951,
            "n": 2000
          }
        }
      },
      {
        "p": -0.25,
        "p_label": "-0.25",
        "btl_mean": {
          "ntfix": 0.7006884414132808,
          "ntswept": 0.7007144225242516,
          "random": 0.16026825891630955
        },
        "rel_mean": {
          "ntfix": 0.7567357298176756,
          "ntswept": 0.7563781983797256,
          "random": 0.29297724744509995
        },
        "btl": {
          "NTfix_rand": {
            "gap": 0.5404201824969712,
            "ratio": 4.371972629834166,
            "winrate": 0.995,
            "cohens_d": 4.261750996715649,
            "auc": 0.98938375,
            "ks": 0.955,
            "n": 2000
          },
          "NTswept_rand": {
            "gap": 0.5404461636079421,
            "ratio": 4.372134739980907,
            "winrate": 0.995,
            "cohens_d": 4.261784711923879,
            "auc": 0.98938375,
            "ks": 0.955,
            "n": 2000
          }
        },
        "rel": {
          "NTfix_rand": {
            "gap": 0.4637584823725756,
            "ratio": 2.582916374622155,
            "winrate": 0.995,
            "cohens_d": 3.0359436200370897,
            "auc": 0.9914365,
            "ks": 0.9515,
            "n": 2000
          },
          "NTswept_rand": {
            "gap": 0.4634009509346257,
            "ratio": 2.5816960360427337,
            "winrate": 0.995,
            "cohens_d": 3.0327646449048022,
            "auc": 0.99135875,
            "ks": 0.951,
            "n": 2000
          }
        }
      },
      {
        "p": -0.15,
        "p_label": "-0.15",
        "btl_mean": {
          "ntfix": 0.7013114328947944,
          "ntswept": 0.7013224839968161,
          "random": 0.1666355632380787
        },
        "rel_mean": {
          "ntfix": 0.7572892028893177,
          "ntswept": 0.7570475066243539,
          "random": 0.29990658062277453
        },
        "btl": {
          "NTfix_rand": {
            "gap": 0.5346758696567157,
            "ratio": 4.208654018787115,
            "winrate": 0.995,
            "cohens_d": 4.200500692608928,
            "auc": 0.9894425,
            "ks": 0.9565,
            "n": 2000
          },
          "NTswept_rand": {
            "gap": 0.5346869207587374,
            "ratio": 4.208720337775732,
            "winrate": 0.995,
            "cohens_d": 4.200515825304862,
            "auc": 0.9894425,
            "ks": 0.9565,
            "n": 2000
          }
        },
        "rel": {
          "NTfix_rand": {
            "gap": 0.45738262226654314,
            "ratio": 2.52508364877076,
            "winrate": 0.995,
            "cohens_d": 3.0060945371261005,
            "auc": 0.9914285,
            "ks": 0.9515,
            "n": 2000
          },
          "NTswept_rand": {
            "gap": 0.4571409260015794,
            "ratio": 2.524277743597016,
            "winrate": 0.995,
            "cohens_d": 3.0038454541139044,
            "auc": 0.991372,
            "ks": 0.951,
            "n": 2000
          }
        }
      },
      {
        "p": -0.1,
        "p_label": "-0.1",
        "btl_mean": {
          "ntfix": 0.7016223674349865,
          "ntswept": 0.7016286568606017,
          "random": 0.17004418835000495
        },
        "rel_mean": {
          "ntfix": 0.7575662123015947,
          "ntswept": 0.7573661830135202,
          "random": 0.3046907358418176
        },
        "btl": {
          "NTfix_rand": {
            "gap": 0.5315781790849816,
            "ratio": 4.126117888785618,
            "winrate": 0.995,
            "cohens_d": 4.1667635313459135,
            "auc": 0.9894825,
            "ks": 0.9565,
            "n": 2000
          },
          "NTswept_rand": {
            "gap": 0.5315844685105968,
            "ratio": 4.126154875792797,
            "winrate": 0.995,
            "cohens_d": 4.166774540264816,
            "auc": 0.9894825,
            "ks": 0.9565,
            "n": 2000
          }
        },
        "rel": {
          "NTfix_rand": {
            "gap": 0.4528754764597771,
            "ratio": 2.486344752847657,
            "winrate": 0.995,
            "cohens_d": 3.001512287399011,
            "auc": 0.99142075,
            "ks": 0.9515,
            "n": 2000
          },
          "NTswept_rand": {
            "gap": 0.4526754471717026,
            "ratio": 2.4856882534384384,
            "winrate": 0.995,
            "cohens_d": 2.999837757735542,
            "auc": 0.99138175,
            "ks": 0.951,
            "n": 2000
          }
        }
      },
      {
        "p": -0.05,
        "p_label": "-0.05",
        "btl_mean": {
          "ntfix": 0.7019331380904625,
          "ntswept": 0.7019354762014044,
          "random": 0.17359941643435878
        },
        "rel_mean": {
          "ntfix": 0.757843379108367,
          "ntswept": 0.7576982769129234,
          "random": 0.3114421272651445
        },
        "btl": {
          "NTfix_rand": {
            "gap": 0.5283337216561037,
            "ratio": 4.043407244723525,
            "winrate": 0.995,
            "cohens_d": 4.130847973493455,
            "auc": 0.98949475,
            "ks": 0.957,
            "n": 2000
          },
          "NTswept_rand": {
            "gap": 0.5283360597670457,
            "ratio": 4.043420713149802,
            "winrate": 0.995,
            "cohens_d": 4.13085356847834,
            "auc": 0.98949475,
            "ks": 0.957,
            "n": 2000
          }
        },
        "rel": {
          "NTfix_rand": {
            "gap": 0.4464012518432225,
            "ratio": 2.4333361249590406,
            "winrate": 0.995,
            "cohens_d": 3.014146220947882,
            "auc": 0.99141275,
            "ks": 0.952,
            "n": 2000
          },
          "NTswept_rand": {
            "gap": 0.4462561496477789,
            "ratio": 2.432870220758097,
            "winrate": 0.995,
            "cohens_d": 3.0127936542583837,
            "auc": 0.99137925,
            "ks": 0.9515,
            "n": 2000
          }
        }
      },
      {
        "p": 0.0,
        "p_label": "0.0",
        "btl_mean": {
          "ntfix": 0.7022436929500168,
          "ntswept": 0.7022436929500168,
          "random": 0.17730229326192096
        },
        "rel_mean": {
          "ntfix": 0.7581206848322604,
          "ntswept": 0.7581206848322604,
          "random": 0.32151343409361177
        },
        "btl": {
          "NTfix_rand": {
            "gap": 0.5249413996880958,
            "ratio": 3.960714100367685,
            "winrate": 0.995,
            "cohens_d": 4.092796422575229,
            "auc": 0.989506,
            "ks": 0.957,
            "n": 2000
          },
          "NTswept_rand": {
            "gap": 0.5249413996880958,
            "ratio": 3.960714100367685,
            "winrate": 0.995,
            "cohens_d": 4.092796422575229,
            "auc": 0.989506,
            "ks": 0.957,
            "n": 2000
          }
        },
        "rel": {
          "NTfix_rand": {
            "gap": 0.4366072507386486,
            "ratio": 2.357975140197489,
            "winrate": 0.995,
            "cohens_d": 3.0580387018316646,
            "auc": 0.9914065,
            "ks": 0.952,
            "n": 2000
          },
          "NTswept_rand": {
            "gap": 0.4366072507386486,
            "ratio": 2.357975140197489,
            "winrate": 0.995,
            "cohens_d": 3.0580387018316646,
            "auc": 0.9914065,
            "ks": 0.952,
            "n": 2000
          }
        }
      },
      {
        "p": 0.05,
        "p_label": "0.05",
        "btl_mean": {
          "ntfix": 0.702542462129786,
          "ntswept": 0.7025529698218759,
          "random": 0.18122002433375883
        },
        "rel_mean": {
          "ntfix": 0.7583981109420618,
          "ntswept": 0.7582922728825991,
          "random": 0.3355413841777238
        },
        "btl": {
          "NTfix_rand": {
            "gap": 0.5213224377960272,
            "ratio": 3.876737489207543,
            "winrate": 0.995,
            "cohens_d": 4.053535240526537,
            "auc": 0.989547,
            "ks": 0.957,
            "n": 2000
          },
          "NTswept_rand": {
            "gap": 0.521332945488117,
            "ratio": 3.876795472270554,
            "winrate": 0.995,
            "cohens_d": 4.053669515310756,
            "auc": 0.989547,
            "ks": 0.957,
            "n": 2000
          }
        },
        "rel": {
          "NTfix_rand": {
            "gap": 0.422856726764338,
            "ratio": 2.260222275712991,
            "winrate": 0.995,
            "cohens_d": 3.1445121191732537,
            "auc": 0.9914005,
            "ks": 0.952,
            "n": 2000
          },
          "NTswept_rand": {
            "gap": 0.42275088870487537,
            "ratio": 2.259906850956304,
            "winrate": 0.995,
            "cohens_d": 3.143353345613767,
            "auc": 0.9913855,
            "ks": 0.952,
            "n": 2000
          }
        }
      },
      {
        "p": 0.1,
        "p_label": "0.1",
        "btl_mean": {
          "ntfix": 0.7028352318169894,
          "ntswept": 0.7028626111065276,
          "random": 0.18577593285014155
        },
        "rel_mean": {
          "ntfix": 0.7586756388646674,
          "ntswept": 0.7584521836615463,
          "random": 0.3519918354842715
        },
        "btl": {
          "NTfix_rand": {
            "gap": 0.5170592989668479,
            "ratio": 3.783241569745959,
            "winrate": 0.995,
            "cohens_d": 4.019491226199224,
            "auc": 0.9895565,
            "ks": 0.9575,
            "n": 2000
          },
          "NTswept_rand": {
            "gap": 0.5170866782563861,
            "ratio": 3.7833889477680644,
            "winrate": 0.995,
            "cohens_d": 4.019844816603922,
            "auc": 0.9895565,
            "ks": 0.9575,
            "n": 2000
          }
        },
        "rel": {
          "NTfix_rand": {
            "gap": 0.4066838033803959,
            "ratio": 2.1553785127455556,
            "winrate": 0.995,
            "cohens_d": 3.267532992734125,
            "auc": 0.991395,
            "ks": 0.952,
            "n": 2000
          },
          "NTswept_rand": {
            "gap": 0.40646034817727483,
            "ratio": 2.1547436821029256,
            "winrate": 0.995,
            "cohens_d": 3.2625362459497205,
            "auc": 0.99128075,
            "ks": 0.951,
            "n": 2000
          }
        }
      },
      {
        "p": 0.15,
        "p_label": "0.15",
        "btl_mean": {
          "ntfix": 0.7031274060055119,
          "ntswept": 0.7031781183127009,
          "random": 0.19194078786618554
        },
        "rel_mean": {
          "ntfix": 0.7589532499971066,
          "ntswept": 0.7587173647597816,
          "random": 0.36830154762443235
        },
        "btl": {
          "NTfix_rand": {
            "gap": 0.5111866181393264,
            "ratio": 3.6632516403741553,
            "winrate": 0.995,
            "cohens_d": 4.005376840400295,
            "auc": 0.98957925,
            "ks": 0.9575,
            "n": 2000
          },
          "NTswept_rand": {
            "gap": 0.5112373304465154,
            "ratio": 3.6635158484549533,
            "winrate": 0.995,
            "cohens_d": 4.006059327550507,
            "auc": 0.98957925,
            "ks": 0.9575,
            "n": 2000
          }
        },
        "rel": {
          "NTfix_rand": {
            "gap": 0.3906517023726742,
            "ratio": 2.0606843899853304,
            "winrate": 0.995,
            "cohens_d": 3.405377336261964,
            "auc": 0.99138825,
            "ks": 0.952,
            "n": 2000
          },
          "NTswept_rand": {
            "gap": 0.39041581713534923,
            "ratio": 2.0600439223064777,
            "winrate": 0.995,
            "cohens_d": 3.3995461912261806,
            "auc": 0.99127825,
            "ks": 0.9505,
            "n": 2000
          }
        }
      },
      {
        "p": 0.25,
        "p_label": "0.25",
        "btl_mean": {
          "ntfix": 0.7037084628376467,
          "ntswept": 0.7038091964504625,
          "random": 0.21092796961140073
        },
        "rel_mean": {
          "ntfix": 0.7595086474026748,
          "ntswept": 0.7592581391037506,
          "random": 0.39558794677216086
        },
        "btl": {
          "NTfix_rand": {
            "gap": 0.49278049322624595,
            "ratio": 3.3362501148335664,
            "winrate": 0.995,
            "cohens_d": 4.069241485650799,
            "auc": 0.9896155,
            "ks": 0.9585,
            "n": 2000
          },
          "NTswept_rand": {
            "gap": 0.49288122683906177,
            "ratio": 3.336727688353102,
            "winrate": 0.995,
            "cohens_d": 4.070707861659328,
            "auc": 0.98961575,
            "ks": 0.9585,
            "n": 2000
          }
        },
        "rel": {
          "NTfix_rand": {
            "gap": 0.3639207006305139,
            "ratio": 1.9199489104760674,
            "winrate": 0.995,
            "cohens_d": 3.6537726675884605,
            "auc": 0.9913765,
            "ks": 0.952,
            "n": 2000
          },
          "NTswept_rand": {
            "gap": 0.36367019233158976,
            "ratio": 1.9193156548347663,
            "winrate": 0.995,
            "cohens_d": 3.6471888263048213,
            "auc": 0.991297,
            "ks": 0.9515,
            "n": 2000
          }
        }
      },
      {
        "p": 0.35,
        "p_label": "0.35",
        "btl_mean": {
          "ntfix": 0.7042837292583127,
          "ntswept": 0.7044419521587789,
          "random": 0.23512595627142713
        },
        "rel_mean": {
          "ntfix": 0.7600641541960499,
          "ntswept": 0.7597656267828116,
          "random": 0.41607207873651114
        },
        "btl": {
          "NTfix_rand": {
            "gap": 0.4691577729868856,
            "ratio": 2.9953465811545468,
            "winrate": 0.995,
            "cohens_d": 4.211808127381153,
            "auc": 0.9896755,
            "ks": 0.9595,
            "n": 2000
          },
          "NTswept_rand": {
            "gap": 0.4693159958873518,
            "ratio": 2.9960195094138307,
            "winrate": 0.995,
            "cohens_d": 4.21439865905268,
            "auc": 0.98968775,
            "ks": 0.9595,
            "n": 2000
          }
        },
        "rel": {
          "NTfix_rand": {
            "gap": 0.34399207545953875,
            "ratio": 1.8267607778540242,
            "winrate": 0.995,
            "cohens_d": 3.833599813559145,
            "auc": 0.991364,
            "ks": 0.952,
            "n": 2000
          },
          "NTswept_rand": {
            "gap": 0.3436935480463004,
            "ratio": 1.8260432881965953,
            "winrate": 0.995,
            "cohens_d": 3.826013390494272,
            "auc": 0.991293,
            "ks": 0.951,
            "n": 2000
          }
        }
      },
      {
        "p": 0.5,
        "p_label": "0.5",
        "btl_mean": {
          "ntfix": 0.7051067444252539,
          "ntswept": 0.7053774195105454,
          "random": 0.2717123441618263
        },
        "rel_mean": {
          "ntfix": 0.7608972944437549,
          "ntswept": 0.7609121456581682,
          "random": 0.43934307976801157
        },
        "btl": {
          "NTfix_rand": {
            "gap": 0.43339440026342757,
            "ratio": 2.5950486224700438,
            "winrate": 0.995,
            "cohens_d": 4.432671075431281,
            "auc": 0.989754,
            "ks": 0.9605,
            "n": 2000
          },
          "NTswept_rand": {
            "gap": 0.4336650753487191,
            "ratio": 2.5960448049810982,
            "winrate": 0.995,
            "cohens_d": 4.438078799418195,
            "auc": 0.989778,
            "ks": 0.9605,
            "n": 2000
          }
        },
        "rel": {
          "NTfix_rand": {
            "gap": 0.3215542146757433,
            "ratio": 1.7318977570911898,
            "winrate": 0.995,
            "cohens_d": 4.00736112675499,
            "auc": 0.9913225,
            "ks": 0.952,
            "n": 2000
          },
          "NTswept_rand": {
            "gap": 0.32156906589015666,
            "ratio": 1.7319315603194576,
            "winrate": 0.995,
            "cohens_d": 4.007604626933836,
            "auc": 0.99132,
            "ks": 0.951,
            "n": 2000
          }
        }
      },
      {
        "p": 0.75,
        "p_label": "0.75",
        "btl_mean": {
          "ntfix": 0.7064284855661643,
          "ntswept": 0.7069247731326843,
          "random": 0.3240587594480715
        },
        "rel_mean": {
          "ntfix": 0.7622843140611473,
          "ntswept": 0.7624838304106955,
          "random": 0.4683599451239304
        },
        "btl": {
          "NTfix_rand": {
            "gap": 0.38236972611809283,
            "ratio": 2.1799394861886623,
            "winrate": 0.995,
            "cohens_d": 4.645310722833717,
            "auc": 0.9898585,
            "ks": 0.9615,
            "n": 2000
          },
          "NTswept_rand": {
            "gap": 0.3828660136846128,
            "ratio": 2.181470960194689,
            "winrate": 0.995,
            "cohens_d": 4.658414395484431,
            "auc": 0.98991075,
            "ks": 0.962,
            "n": 2000
          }
        },
        "rel": {
          "NTfix_rand": {
            "gap": 0.29392436893721685,
            "ratio": 1.6275608578343372,
            "winrate": 0.995,
            "cohens_d": 4.166706502634678,
            "auc": 0.991256,
            "ks": 0.9505,
            "n": 2000
          },
          "NTswept_rand": {
            "gap": 0.29412388528676503,
            "ratio": 1.6279868471863843,
            "winrate": 0.995,
            "cohens_d": 4.1693307132974775,
            "auc": 0.991272,
            "ks": 0.9505,
            "n": 2000
          }
        }
      },
      {
        "p": 1.0,
        "p_label": "1",
        "btl_mean": {
          "ntfix": 0.7077041078398792,
          "ntswept": 0.7084900984891987,
          "random": 0.365254583895717
        },
        "rel_mean": {
          "ntfix": 0.7636674412781815,
          "ntswept": 0.7640264951601462,
          "random": 0.49086885477454867
        },
        "btl": {
          "NTfix_rand": {
            "gap": 0.3424495239441622,
            "ratio": 1.937563932235096,
            "winrate": 0.995,
            "cohens_d": 4.674009902585716,
            "auc": 0.98996725,
            "ks": 0.9625,
            "n": 2000
          },
          "NTswept_rand": {
            "gap": 0.3432355145934817,
            "ratio": 1.9397158303466442,
            "winrate": 0.995,
            "cohens_d": 4.6990567923228825,
            "auc": 0.99002525,
            "ks": 0.963,
            "n": 2000
          }
        },
        "rel": {
          "NTfix_rand": {
            "gap": 0.27279858650363287,
            "ratio": 1.5557463747194282,
            "winrate": 0.995,
            "cohens_d": 4.249204939478186,
            "auc": 0.991157,
            "ks": 0.9485,
            "n": 2000
          },
          "NTswept_rand": {
            "gap": 0.27315764038559753,
            "ratio": 1.5564778407280622,
            "winrate": 0.995,
            "cohens_d": 4.254530290126524,
            "auc": 0.9912175,
            "ks": 0.9485,
            "n": 2000
          }
        }
      },
      {
        "p": 1.5,
        "p_label": "1.5",
        "btl_mean": {
          "ntfix": 0.710127222303431,
          "ntswept": 0.7116878273427433,
          "random": 0.4228517805316568
        },
        "rel_mean": {
          "ntfix": 0.766413379625777,
          "ntswept": 0.7675896961385847,
          "random": 0.5242798293932932
        },
        "btl": {
          "NTfix_rand": {
            "gap": 0.28727544177177416,
            "ratio": 1.679376214073355,
            "winrate": 0.995,
            "cohens_d": 4.486737728338196,
            "auc": 0.99014375,
            "ks": 0.964,
            "n": 2000
          },
          "NTswept_rand": {
            "gap": 0.2888360468110865,
            "ratio": 1.683066880900748,
            "winrate": 0.9955,
            "cohens_d": 4.547826534517556,
            "auc": 0.990276125,
            "ks": 0.965,
            "n": 2000
          }
        },
        "rel": {
          "NTfix_rand": {
            "gap": 0.24213355023248384,
            "ratio": 1.4618402934034016,
            "winrate": 0.994,
            "cohens_d": 4.30076564979508,
            "auc": 0.99087875,
            "ks": 0.9465,
            "n": 2000
          },
          "NTswept_rand": {
            "gap": 0.24330986674529154,
            "ratio": 1.4640839740618181,
            "winrate": 0.995,
            "cohens_d": 4.346229153074948,
            "auc": 0.991111625,
            "ks": 0.9465,
            "n": 2000
          }
        }
      },
      {
        "p": 2.0,
        "p_label": "2",
        "btl_mean": {
          "ntfix": 0.7124194755649742,
          "ntswept": 0.7150283163112631,
          "random": 0.4608414514750001
        },
        "rel_mean": {
          "ntfix": 0.7691190027539198,
          "ntswept": 0.7710423705502967,
          "random": 0.5476205809950387
        },
        "btl": {
          "NTfix_rand": {
            "gap": 0.2515780240899741,
            "ratio": 1.5459101460703168,
            "winrate": 0.995,
            "cohens_d": 4.225877338981713,
            "auc": 0.99032725,
            "ks": 0.97,
            "n": 2000
          },
          "NTswept_rand": {
            "gap": 0.25418686483626296,
            "ratio": 1.551571183587534,
            "winrate": 0.9955,
            "cohens_d": 4.338180828163312,
            "auc": 0.990599625,
            "ks": 0.971,
            "n": 2000
          }
        },
        "rel": {
          "NTfix_rand": {
            "gap": 0.22149842175888101,
            "ratio": 1.4044742463046467,
            "winrate": 0.993,
            "cohens_d": 4.269955657420196,
            "auc": 0.99054325,
            "ks": 0.942,
            "n": 2000
          },
          "NTswept_rand": {
            "gap": 0.22342178955525793,
            "ratio": 1.4079864733156953,
            "winrate": 0.995,
            "cohens_d": 4.377173237415432,
            "auc": 0.991035375,
            "ks": 0.944,
            "n": 2000
          }
        }
      },
      {
        "p": 2.5,
        "p_label": "2.5",
        "btl_mean": {
          "ntfix": 0.7145985561326424,
          "ntswept": 0.7183871744701137,
          "random": 0.4873952082323965
        },
        "rel_mean": {
          "ntfix": 0.7717704014802977,
          "ntswept": 0.774692393474956,
          "random": 0.5646200739536947
        },
        "btl": {
          "NTfix_rand": {
            "gap": 0.22720334790024593,
            "ratio": 1.4661583537602454,
            "winrate": 0.995,
            "cohens_d": 3.9860943531033994,
            "auc": 0.9904255,
            "ks": 0.9715,
            "n": 2000
          },
          "NTswept_rand": {
            "gap": 0.23099196623771717,
            "ratio": 1.4739315494615555,
            "winrate": 0.9955,
            "cohens_d": 4.154043111981351,
            "auc": 0.990750875,
            "ks": 0.9735,
            "n": 2000
          }
        },
        "rel": {
          "NTfix_rand": {
            "gap": 0.207150327526603,
            "ratio": 1.3668844539586662,
            "winrate": 0.9915,
            "cohens_d": 4.20243545782031,
            "auc": 0.9901745,
            "ks": 0.9395,
            "n": 2000
          },
          "NTswept_rand": {
            "gap": 0.21007231952126126,
            "ratio": 1.3720596011584412,
            "winrate": 0.9945,
            "cohens_d": 4.413568171697049,
            "auc": 0.991235875,
            "ks": 0.9445,
            "n": 2000
          }
        }
      },
      {
        "p": 3.0,
        "p_label": "3",
        "btl_mean": {
          "ntfix": 0.7166338390551591,
          "ntswept": 0.7217257019219592,
          "random": 0.5066865432002596
        },
        "rel_mean": {
          "ntfix": 0.774356080401603,
          "ntswept": 0.7781225674204816,
          "random": 0.5775002024558112
        },
        "btl": {
          "NTfix_rand": {
            "gap": 0.20994729585489946,
            "ratio": 1.4143534077871123,
            "winrate": 0.995,
            "cohens_d": 3.7845375528280476,
            "auc": 0.99057575,
            "ks": 0.972,
            "n": 2000
          },
          "NTswept_rand": {
            "gap": 0.21503915872169954,
            "ratio": 1.4244027428940595,
            "winrate": 0.9955,
            "cohens_d": 4.010782793834014,
            "auc": 0.991056375,
            "ks": 0.9755,
            "n": 2000
          }
        },
        "rel": {
          "NTfix_rand": {
            "gap": 0.19685587794579174,
            "ratio": 1.3408758596250963,
            "winrate": 0.991,
            "cohens_d": 4.123300421343694,
            "auc": 0.9897605,
            "ks": 0.9355,
            "n": 2000
          },
          "NTswept_rand": {
            "gap": 0.20062236496467034,
            "ratio": 1.3473979127825872,
            "winrate": 0.995,
            "cohens_d": 4.3694757002512725,
            "auc": 0.990971375,
            "ks": 0.942,
            "n": 2000
          }
        }
      },
      {
        "p": 4.0,
        "p_label": "4",
        "btl_mean": {
          "ntfix": 0.7202332390878967,
          "ntswept": 0.7280351073346565,
          "random": 0.5323699047461744
        },
        "rel_mean": {
          "ntfix": 0.7792960955497964,
          "ntswept": 0.7837887241736573,
          "random": 0.5957705790524002
        },
        "btl": {
          "NTfix_rand": {
            "gap": 0.1878633343417223,
            "ratio": 1.3528812065950508,
            "winrate": 0.995,
            "cohens_d": 3.481946404286672,
            "auc": 0.99063175,
            "ks": 0.966,
            "n": 2000
          },
          "NTswept_rand": {
            "gap": 0.19566520258848208,
            "ratio": 1.3675361827257537,
            "winrate": 0.996,
            "cohens_d": 3.818428109753644,
            "auc": 0.991455375,
            "ks": 0.978,
            "n": 2000
          }
        },
        "rel": {
          "NTfix_rand": {
            "gap": 0.18352551649739623,
            "ratio": 1.3080472969801593,
            "winrate": 0.99,
            "cohens_d": 3.9710632702153235,
            "auc": 0.9888725,
            "ks": 0.927,
            "n": 2000
          },
          "NTswept_rand": {
            "gap": 0.18801814512125714,
            "ratio": 1.3155881672107885,
            "winrate": 0.995,
            "cohens_d": 4.2454606190106325,
            "auc": 0.990517,
            "ks": 0.937,
            "n": 2000
          }
        }
      },
      {
        "p": 5.0,
        "p_label": "5",
        "btl_mean": {
          "ntfix": 0.7233783021549643,
          "ntswept": 0.7337748829682623,
          "random": 0.5486069495976731
        },
        "rel_mean": {
          "ntfix": 0.7838916585387603,
          "ntswept": 0.7891800092385827,
          "random": 0.6082145443688531
        },
        "btl": {
          "NTfix_rand": {
            "gap": 0.17477135255729126,
            "ratio": 1.3185729832359245,
            "winrate": 0.995,
            "cohens_d": 3.2764271889162915,
            "auc": 0.9904165,
            "ks": 0.9565,
            "n": 2000
          },
          "NTswept_rand": {
            "gap": 0.18516793337058923,
            "ratio": 1.3375238565723313,
            "winrate": 0.996,
            "cohens_d": 3.706198903572921,
            "auc": 0.991764625,
            "ks": 0.98,
            "n": 2000
          }
        },
        "rel": {
          "NTfix_rand": {
            "gap": 0.17567711416990717,
            "ratio": 1.2888406990533383,
            "winrate": 0.9895,
            "cohens_d": 3.8447639916876293,
            "auc": 0.98800175,
            "ks": 0.9175,
            "n": 2000
          },
          "NTswept_rand": {
            "gap": 0.18096546486972953,
            "ratio": 1.297535576130489,
            "winrate": 0.9935,
            "cohens_d": 4.175862162010355,
            "auc": 0.989899,
            "ks": 0.936,
            "n": 2000
          }
        }
      },
      {
        "p": 6.0,
        "p_label": "6",
        "btl_mean": {
          "ntfix": 0.7261426039653629,
          "ntswept": 0.738885822345926,
          "random": 0.5598266199718295
        },
        "rel_mean": {
          "ntfix": 0.7881235392598882,
          "ntswept": 0.793809505601029,
          "random": 0.6173125558396982
        },
        "btl": {
          "NTfix_rand": {
            "gap": 0.16631598399353342,
            "ratio": 1.2970848081534645,
            "winrate": 0.9945,
            "cohens_d": 3.1283243593143197,
            "auc": 0.990033375,
            "ks": 0.956,
            "n": 2000
          },
          "NTswept_rand": {
            "gap": 0.17905920237409656,
            "ratio": 1.3198476027865678,
            "winrate": 0.9965,
            "cohens_d": 3.6383079451717637,
            "auc": 0.992024,
            "ks": 0.9845,
            "n": 2000
          }
        },
        "rel": {
          "NTfix_rand": {
            "gap": 0.17081098342018997,
            "ratio": 1.2767009706903574,
            "winrate": 0.988,
            "cohens_d": 3.744286105794784,
            "auc": 0.98720025,
            "ks": 0.9115,
            "n": 2000
          },
          "NTswept_rand": {
            "gap": 0.1764969497613308,
            "ratio": 1.2859118093285031,
            "winrate": 0.9945,
            "cohens_d": 4.103726574848861,
            "auc": 0.989636375,
            "ks": 0.9335,
            "n": 2000
          }
        }
      },
      {
        "p": 8.0,
        "p_label": "8",
        "btl_mean": {
          "ntfix": 0.7308005696505174,
          "ntswept": 0.7474643639811727,
          "random": 0.5744127104754239
        },
        "rel_mean": {
          "ntfix": 0.7955141457188318,
          "ntswept": 0.8028800805197079,
          "random": 0.6298277064773249
        },
        "btl": {
          "NTfix_rand": {
            "gap": 0.15638785917509357,
            "ratio": 1.2722569614548678,
            "winrate": 0.9935,
            "cohens_d": 2.930280475990074,
            "auc": 0.988674875,
            "ks": 0.9445,
            "n": 2000
          },
          "NTswept_rand": {
            "gap": 0.1730516535057488,
            "ratio": 1.3012671035125933,
            "winrate": 0.9965,
            "cohens_d": 3.570493629557435,
            "auc": 0.9922655,
            "ks": 0.9845,
            "n": 2000
          }
        },
        "rel": {
          "NTfix_rand": {
            "gap": 0.16568643924150694,
            "ratio": 1.263066291840675,
            "winrate": 0.986,
            "cohens_d": 3.6009683296434933,
            "auc": 0.9858605,
            "ks": 0.904,
            "n": 2000
          },
          "NTswept_rand": {
            "gap": 0.17305237404238305,
            "ratio": 1.27476145025483,
            "winrate": 0.994,
            "cohens_d": 4.044136380866576,
            "auc": 0.989687125,
            "ks": 0.936,
            "n": 2000
          }
        }
      },
      {
        "p": null,
        "p_label": "inf",
        "btl_mean": {
          "ntfix": 0.7656622420314363,
          "ntswept": 0.7989156586146288,
          "random": 0.6235135284061134
        },
        "rel_mean": {
          "ntfix": 0.8456740475324055,
          "ntswept": 0.8603029099203163,
          "random": 0.6784527943697267
        },
        "btl": {
          "NTfix_rand": {
            "gap": 0.1421487136253229,
            "ratio": 1.2279801594501043,
            "winrate": 0.981,
            "cohens_d": 2.3946846903297336,
            "auc": 0.97903825,
            "ks": 0.9075,
            "n": 2000
          },
          "NTswept_rand": {
            "gap": 0.17540213020851536,
            "ratio": 1.2813124691246003,
            "winrate": 0.9955,
            "cohens_d": 3.4126308032080903,
            "auc": 0.99299025,
            "ks": 0.9865,
            "n": 2000
          }
        },
        "rel": {
          "NTfix_rand": {
            "gap": 0.16722125316267877,
            "ratio": 1.2464744114113717,
            "winrate": 0.9835,
            "cohens_d": 3.258334180117423,
            "auc": 0.981585,
            "ks": 0.881,
            "n": 2000
          },
          "NTswept_rand": {
            "gap": 0.1818501155505896,
            "ratio": 1.2680365046171354,
            "winrate": 0.994,
            "cohens_d": 4.0410137444234016,
            "auc": 0.990636,
            "ks": 0.9475,
            "n": 2000
          }
        }
      }
    ]
  },
  "COVID": {
    "n": 40,
    "n_topic_clusters": 2,
    "n_pairs": 169,
    "n_sources": 13,
    "contrasts": [
      "NTfix_rand",
      "NTswept_rand"
    ],
    "p0_moments": {
      "ntfix": {
        "mu": 0.7737989760723227,
        "m2": 0.052125834799153656,
        "m4": 0.004713503280228937,
        "n": 169
      },
      "random": {
        "mu": 0.5880341854650234,
        "m2": 0.10190620200231963,
        "m4": 0.3638810992407149,
        "n": 169
      }
    },
    "predicted_peak": {
      "NTfix_rand": -1.108794173261501,
      "NTswept_rand": null
    },
    "observed_argmax_bottleneck": {
      "NTfix_rand": -5.0,
      "NTswept_rand": -6.0
    },
    "observed_argmax_reliability": {
      "NTfix_rand": -8.0,
      "NTswept_rand": -8.0
    },
    "bootstrap_NTfix_rand": {
      "B": 2000,
      "g0_ci": [
        0.15948236147340863,
        0.21252672002873466
      ],
      "g1_ci": [
        -0.008266174034634574,
        -0.004222956359175853
      ],
      "g2_ci": [
        -0.008493355927213918,
        -0.0030990635011654884
      ],
      "alpha_pred_ci": [
        -2.1999891224341903,
        -0.6010453022381965
      ],
      "alpha_obs_ci": [
        -6.0,
        -4.0
      ]
    },
    "sweep": [
      {
        "p": null,
        "p_label": "-inf",
        "btl_mean": {
          "ntfix": 0.6760049318355288,
          "ntswept": 0.6868112625917245,
          "random": 0.49308803222972536
        },
        "rel_mean": {
          "ntfix": 0.7413524033761647,
          "ntswept": 0.7337547056170436,
          "random": 0.5811474579776176
        },
        "btl": {
          "NTfix_rand": {
            "gap": 0.18291689960580343,
            "ratio": 1.3709619533426114,
            "winrate": 0.9053254437869822,
            "cohens_d": 1.3020026859966032,
            "auc": 0.8147823955743847,
            "ks": 0.591715976331361,
            "n": 169
          },
          "NTswept_rand": {
            "gap": 0.19372323036199918,
            "ratio": 1.3928775749960713,
            "winrate": 0.9467455621301775,
            "cohens_d": 1.3671824413730418,
            "auc": 0.8326039004236546,
            "ks": 0.5976331360946746,
            "n": 169
          }
        },
        "rel": {
          "NTfix_rand": {
            "gap": 0.16020494539854713,
            "ratio": 1.275670044150339,
            "winrate": 0.9289940828402367,
            "cohens_d": 1.1936390413948932,
            "auc": 0.8859458702426386,
            "ks": 0.6449704142011834,
            "n": 169
          },
          "NTswept_rand": {
            "gap": 0.152607247639426,
            "ratio": 1.2625964297779024,
            "winrate": 0.9467455621301775,
            "cohens_d": 1.1191210471571784,
            "auc": 0.8500577710864465,
            "ks": 0.5088757396449705,
            "n": 169
          }
        }
      },
      {
        "p": -8.0,
        "p_label": "-8",
        "btl_mean": {
          "ntfix": 0.7266199480721947,
          "ntswept": 0.7317483629749024,
          "random": 0.5293041920097136
        },
        "rel_mean": {
          "ntfix": 0.7872817425860724,
          "ntswept": 0.7881146643791337,
          "random": 0.6199013904772319
        },
        "btl": {
          "NTfix_rand": {
            "gap": 0.19731575606248108,
            "ratio": 1.3727832861351306,
            "winrate": 0.9230769230769231,
            "cohens_d": 1.3320848291465817,
            "auc": 0.8303280697454571,
            "ks": 0.5976331360946746,
            "n": 169
          },
          "NTswept_rand": {
            "gap": 0.20244417096518885,
            "ratio": 1.3824722607930406,
            "winrate": 0.9467455621301775,
            "cohens_d": 1.359959467087947,
            "auc": 0.8366478764749133,
            "ks": 0.5976331360946746,
            "n": 169
          }
        },
        "rel": {
          "NTfix_rand": {
            "gap": 0.1673803521088405,
            "ratio": 1.2700112544996591,
            "winrate": 0.9349112426035503,
            "cohens_d": 1.1825031207529881,
            "auc": 0.8886068414971464,
            "ks": 0.650887573964497,
            "n": 169
          },
          "NTswept_rand": {
            "gap": 0.16821327390190177,
            "ratio": 1.2713548904486285,
            "winrate": 0.9467455621301775,
            "cohens_d": 1.1809912115529337,
            "auc": 0.8858408319036448,
            "ks": 0.6272189349112426,
            "n": 169
          }
        }
      },
      {
        "p": -6.0,
        "p_label": "-6",
        "btl_mean": {
          "ntfix": 0.7358067453253935,
          "ntswept": 0.7397215373844142,
          "random": 0.5371872676663932
        },
        "rel_mean": {
          "ntfix": 0.7939592456403199,
          "ntswept": 0.7950096033452879,
          "random": 0.6272766696069451
        },
        "btl": {
          "NTfix_rand": {
            "gap": 0.19861947765900023,
            "ratio": 1.3697397343794602,
            "winrate": 0.9289940828402367,
            "cohens_d": 1.3359412170356257,
            "auc": 0.8339168796610763,
            "ks": 0.6035502958579881,
            "n": 169
          },
          "NTswept_rand": {
            "gap": 0.2025342697180209,
            "ratio": 1.3770273085545277,
            "winrate": 0.9467455621301775,
            "cohens_d": 1.3568773808353396,
            "auc": 0.8384860474073037,
            "ks": 0.6035502958579881,
            "n": 169
          }
        },
        "rel": {
          "NTfix_rand": {
            "gap": 0.16668257603337489,
            "ratio": 1.2657241758055804,
            "winrate": 0.9408284023668639,
            "cohens_d": 1.170341955992213,
            "auc": 0.8875214453275445,
            "ks": 0.6449704142011834,
            "n": 169
          },
          "NTswept_rand": {
            "gap": 0.16773293373834286,
            "ratio": 1.267398648579494,
            "winrate": 0.9644970414201184,
            "cohens_d": 1.1728697065028673,
            "auc": 0.8859108574629739,
            "ks": 0.6272189349112426,
            "n": 169
          }
        }
      },
      {
        "p": -5.0,
        "p_label": "-5",
        "btl_mean": {
          "ntfix": 0.7411811788304152,
          "ntswept": 0.7445295635090804,
          "random": 0.5422938827230323
        },
        "rel_mean": {
          "ntfix": 0.7977699389723868,
          "ntswept": 0.7988620619325826,
          "random": 0.6318678214989245
        },
        "btl": {
          "NTfix_rand": {
            "gap": 0.19888729610738298,
            "ratio": 1.366751870975763,
            "winrate": 0.9289940828402367,
            "cohens_d": 1.3364929157597552,
            "auc": 0.8368229403732362,
            "ks": 0.6035502958579881,
            "n": 169
          },
          "NTswept_rand": {
            "gap": 0.20223568078604814,
            "ratio": 1.3729263545636134,
            "winrate": 0.9467455621301775,
            "cohens_d": 1.3542689212058734,
            "auc": 0.8414096145092959,
            "ks": 0.6035502958579881,
            "n": 169
          }
        },
        "rel": {
          "NTfix_rand": {
            "gap": 0.16590211747346228,
            "ratio": 1.2625582627073924,
            "winrate": 0.9467455621301775,
            "cohens_d": 1.1611437311757478,
            "auc": 0.8871713175308987,
            "ks": 0.6449704142011834,
            "n": 169
          },
          "NTswept_rand": {
            "gap": 0.16699424043365807,
            "ratio": 1.2642866668498995,
            "winrate": 0.9644970414201184,
            "cohens_d": 1.1640413024821996,
            "auc": 0.8857007807849865,
            "ks": 0.6272189349112426,
            "n": 169
          }
        }
      },
      {
        "p": -4.0,
        "p_label": "-4",
        "btl_mean": {
          "ntfix": 0.7470920601805809,
          "ntswept": 0.7496628243343842,
          "random": 0.548470938235829
        },
        "rel_mean": {
          "ntfix": 0.801900428378729,
          "ntswept": 0.8022134432412183,
          "random": 0.637219614057182
        },
        "btl": {
          "NTfix_rand": {
            "gap": 0.1986211219447519,
            "ratio": 1.3621360916288872,
            "winrate": 0.9289940828402367,
            "cohens_d": 1.334864135262343,
            "auc": 0.8418647806449354,
            "ks": 0.6094674556213018,
            "n": 169
          },
          "NTswept_rand": {
            "gap": 0.2011918860985552,
            "ratio": 1.3668232390684074,
            "winrate": 0.9467455621301775,
            "cohens_d": 1.3485545092923898,
            "auc": 0.8458212247470327,
            "ks": 0.6094674556213018,
            "n": 169
          }
        },
        "rel": {
          "NTfix_rand": {
            "gap": 0.16468081432154702,
            "ratio": 1.258436511822075,
            "winrate": 0.9467455621301775,
            "cohens_d": 1.1489783022602207,
            "auc": 0.8868912152935822,
            "ks": 0.6449704142011834,
            "n": 169
          },
          "NTswept_rand": {
            "gap": 0.16499382918403638,
            "ratio": 1.258927731576747,
            "winrate": 0.9644970414201184,
            "cohens_d": 1.1456261983872837,
            "auc": 0.8831448478694723,
            "ks": 0.6272189349112426,
            "n": 169
          }
        }
      },
      {
        "p": -3.0,
        "p_label": "-3",
        "btl_mean": {
          "ntfix": 0.7534733488008487,
          "ntswept": 0.7551041936268484,
          "random": 0.5559757141847161
        },
        "rel_mean": {
          "ntfix": 0.806335876722024,
          "ntswept": 0.8060282129179345,
          "random": 0.6434670241785606
        },
        "btl": {
          "NTfix_rand": {
            "gap": 0.19749763461613257,
            "ratio": 1.3552270892007279,
            "winrate": 0.9289940828402367,
            "cohens_d": 1.329731564873999,
            "auc": 0.8458562375266973,
            "ks": 0.6272189349112426,
            "n": 169
          },
          "NTswept_rand": {
            "gap": 0.1991284794421323,
            "ratio": 1.3581603914734561,
            "winrate": 0.9467455621301775,
            "cohens_d": 1.3385851875916013,
            "auc": 0.8481670809845594,
            "ks": 0.6272189349112426,
            "n": 169
          }
        },
        "rel": {
          "NTfix_rand": {
            "gap": 0.1628688525434634,
            "ratio": 1.2531114205135516,
            "winrate": 0.9467455621301775,
            "cohens_d": 1.1329891281859505,
            "auc": 0.8855257168866636,
            "ks": 0.6331360946745562,
            "n": 169
          },
          "NTswept_rand": {
            "gap": 0.16256118873937386,
            "ratio": 1.252633285982132,
            "winrate": 0.9704142011834319,
            "cohens_d": 1.1266385804390286,
            "auc": 0.8810440810895978,
            "ks": 0.621301775147929,
            "n": 169
          }
        }
      },
      {
        "p": -2.5,
        "p_label": "-2.5",
        "btl_mean": {
          "ntfix": 0.7568062454015699,
          "ntswept": 0.7579940110442693,
          "random": 0.560308969846804
        },
        "rel_mean": {
          "ntfix": 0.8086578093359537,
          "ntswept": 0.8083550421783777,
          "random": 0.6469658406070947
        },
        "btl": {
          "NTfix_rand": {
            "gap": 0.19649727555476593,
            "ratio": 1.3506945027285409,
            "winrate": 0.9289940828402367,
            "cohens_d": 1.3254300165576998,
            "auc": 0.8475718637302615,
            "ks": 0.6272189349112426,
            "n": 169
          },
          "NTswept_rand": {
            "gap": 0.19768504119746533,
            "ratio": 1.352814343221232,
            "winrate": 0.9408284023668639,
            "cohens_d": 1.3318727982071388,
            "auc": 0.8493049963236582,
            "ks": 0.6272189349112426,
            "n": 169
          }
        },
        "rel": {
          "NTfix_rand": {
            "gap": 0.16169196872885894,
            "ratio": 1.2499235022627033,
            "winrate": 0.9467455621301775,
            "cohens_d": 1.1232719608923145,
            "auc": 0.8844753334967264,
            "ks": 0.6272189349112426,
            "n": 169
          },
          "NTswept_rand": {
            "gap": 0.161389201571283,
            "ratio": 1.2494555221336567,
            "winrate": 0.9644970414201184,
            "cohens_d": 1.1170206033594552,
            "auc": 0.8803263191064739,
            "ks": 0.6153846153846154,
            "n": 169
          }
        }
      },
      {
        "p": -2.0,
        "p_label": "-2",
        "btl_mean": {
          "ntfix": 0.7601904160078456,
          "ntswept": 0.7609221104504892,
          "random": 0.5650562556362312
        },
        "rel_mean": {
          "ntfix": 0.8110409497951125,
          "ntswept": 0.8107397506973756,
          "random": 0.6507282912588711
        },
        "btl": {
          "NTfix_rand": {
            "gap": 0.19513416037161446,
            "ratio": 1.3453358111253915,
            "winrate": 0.9289940828402367,
            "cohens_d": 1.3196362742287921,
            "auc": 0.8508980777983964,
            "ks": 0.6331360946745562,
            "n": 169
          },
          "NTswept_rand": {
            "gap": 0.195865854814258,
            "ratio": 1.3466307166066513,
            "winrate": 0.9467455621301775,
            "cohens_d": 1.3235833583963565,
            "auc": 0.8519834739679983,
            "ks": 0.6331360946745562,
            "n": 169
          }
        },
        "rel": {
          "NTfix_rand": {
            "gap": 0.16031265853624144,
            "ratio": 1.2463588270092076,
            "winrate": 0.9467455621301775,
            "cohens_d": 1.1122698990762778,
            "auc": 0.883424950106789,
            "ks": 0.621301775147929,
            "n": 169
          },
          "NTswept_rand": {
            "gap": 0.16001145943850448,
            "ratio": 1.24589596239769,
            "winrate": 0.9644970414201184,
            "cohens_d": 1.1063290600790447,
            "auc": 0.8796260635131823,
            "ks": 0.6094674556213018,
            "n": 169
          }
        }
      },
      {
        "p": -1.5,
        "p_label": "-1.5",
        "btl_mean": {
          "ntfix": 0.7636393248622402,
          "ntswept": 0.7640373669940225,
          "random": 0.5702438545870824
        },
        "rel_mean": {
          "ntfix": 0.8134772745027838,
          "ntswept": 0.8129941856121671,
          "random": 0.6547538724349624
        },
        "btl": {
          "NTfix_rand": {
            "gap": 0.1933954702751578,
            "ratio": 1.3391452072994225,
            "winrate": 0.9349112426035503,
            "cohens_d": 1.3118696774022174,
            "auc": 0.8538041385105564,
            "ks": 0.6331360946745562,
            "n": 169
          },
          "NTswept_rand": {
            "gap": 0.1937935124069401,
            "ratio": 1.339843228205006,
            "winrate": 0.9467455621301775,
            "cohens_d": 1.314055424074962,
            "auc": 0.8543818493750219,
            "ks": 0.6331360946745562,
            "n": 169
          }
        },
        "rel": {
          "NTfix_rand": {
            "gap": 0.15872340206782143,
            "ratio": 1.2424168970204719,
            "winrate": 0.9467455621301775,
            "cohens_d": 1.099927464894826,
            "auc": 0.8821644900388642,
            "ks": 0.621301775147929,
            "n": 169
          },
          "NTswept_rand": {
            "gap": 0.15824031317720466,
            "ratio": 1.241679079481768,
            "winrate": 0.9526627218934911,
            "cohens_d": 1.0946161728521777,
            "auc": 0.8801687615979833,
            "ks": 0.6153846153846154,
            "n": 169
          }
        }
      },
      {
        "p": -1.0,
        "p_label": "-1",
        "btl_mean": {
          "ntfix": 0.7671221678568749,
          "ntswept": 0.7672889972515262,
          "random": 0.5758519260245946
        },
        "rel_mean": {
          "ntfix": 0.815957389648392,
          "ntswept": 0.8159308489197417,
          "random": 0.6590288350975606
        },
        "btl": {
          "NTfix_rand": {
            "gap": 0.19127024183228036,
            "ratio": 1.332151779282425,
            "winrate": 0.9349112426035503,
            "cohens_d": 1.3020397172109404,
            "auc": 0.8542593046461958,
            "ks": 0.6331360946745562,
            "n": 169
          },
          "NTswept_rand": {
            "gap": 0.19143707122693165,
            "ratio": 1.3324414881244235,
            "winrate": 0.9349112426035503,
            "cohens_d": 1.3029922013252442,
            "auc": 0.8546619516123385,
            "ks": 0.6331360946745562,
            "n": 169
          }
        },
        "rel": {
          "NTfix_rand": {
            "gap": 0.15692855455083143,
            "ratio": 1.2381209230816133,
            "winrate": 0.9467455621301775,
            "cohens_d": 1.0862840283731627,
            "auc": 0.880273799936977,
            "ks": 0.6153846153846154,
            "n": 169
          },
          "NTswept_rand": {
            "gap": 0.15690201382218105,
            "ratio": 1.2380806505969557,
            "winrate": 0.9467455621301775,
            "cohens_d": 1.0846845797035511,
            "auc": 0.8793984804453625,
            "ks": 0.6094674556213018,
            "n": 169
          }
        }
      },
      {
        "p": -0.75,
        "p_label": "-0.75",
        "btl_mean": {
          "ntfix": 0.7688477122312496,
          "ntswept": 0.7689508854110387,
          "random": 0.5787910864500665
        },
        "rel_mean": {
          "ntfix": 0.8172106001961383,
          "ntswept": 0.8169906258334558,
          "random": 0.6612529296308748
        },
        "btl": {
          "NTfix_rand": {
            "gap": 0.1900566257811831,
            "ratio": 1.328368266600076,
            "winrate": 0.9349112426035503,
            "cohens_d": 1.296257789237825,
            "auc": 0.856325058646406,
            "ks": 0.6331360946745562,
            "n": 169
          },
          "NTswept_rand": {
            "gap": 0.19015979896097224,
            "ratio": 1.3285465229385105,
            "winrate": 0.9349112426035503,
            "cohens_d": 1.2968606891832446,
            "auc": 0.856447603375232,
            "ks": 0.6331360946745562,
            "n": 169
          }
        },
        "rel": {
          "NTfix_rand": {
            "gap": 0.15595767056526355,
            "ratio": 1.2358517650006062,
            "winrate": 0.9467455621301775,
            "cohens_d": 1.0790471074025403,
            "auc": 0.8799236721403312,
            "ks": 0.6153846153846154,
            "n": 169
          },
          "NTswept_rand": {
            "gap": 0.15573769620258104,
            "ratio": 1.2355191020318308,
            "winrate": 0.9467455621301775,
            "cohens_d": 1.0765499349615821,
            "auc": 0.879118378208046,
            "ks": 0.6153846153846154,
            "n": 169
          }
        }
      },
      {
        "p": -0.5,
        "p_label": "-0.5",
        "btl_mean": {
          "ntfix": 0.7705052171175066,
          "ntswept": 0.7705686499093453,
          "random": 0.5818012513941104
        },
        "rel_mean": {
          "ntfix": 0.8184707084005257,
          "ntswept": 0.8186017393784143,
          "random": 0.6635364295524089
        },
        "btl": {
          "NTfix_rand": {
            "gap": 0.1887039657233962,
            "ratio": 1.3243443792381406,
            "winrate": 0.9349112426035503,
            "cohens_d": 1.2897335927143319,
            "auc": 0.8570078078498652,
            "ks": 0.6390532544378699,
            "n": 169
          },
          "NTswept_rand": {
            "gap": 0.18876739851523483,
            "ratio": 1.3244534075217456,
            "winrate": 0.9349112426035503,
            "cohens_d": 1.2901071081388136,
            "auc": 0.8572003781380204,
            "ks": 0.6390532544378699,
            "n": 169
          }
        },
        "rel": {
          "NTfix_rand": {
            "gap": 0.15493427884811684,
            "ratio": 1.2334977733666084,
            "winrate": 0.9467455621301775,
            "cohens_d": 1.0716710517890453,
            "auc": 0.878698224852071,
            "ks": 0.6153846153846154,
            "n": 169
          },
          "NTswept_rand": {
            "gap": 0.15506530982600542,
            "ratio": 1.2336952470425857,
            "winrate": 0.9467455621301775,
            "cohens_d": 1.072510150065808,
            "auc": 0.8790483526487168,
            "ks": 0.6153846153846154,
            "n": 169
          }
        }
      },
      {
        "p": -0.35,
        "p_label": "-0.35",
        "btl_mean": {
          "ntfix": 0.771490832204889,
          "ntswept": 0.7715325668022448,
          "random": 0.5836449440759488
        },
        "rel_mean": {
          "ntfix": 0.8192294758249463,
          "ntswept": 0.8193308179003784,
          "random": 0.6649484468765146
        },
        "btl": {
          "NTfix_rand": {
            "gap": 0.1878458881289402,
            "ratio": 1.321849593722337,
            "winrate": 0.9349112426035503,
            "cohens_d": 1.2854704087551476,
            "auc": 0.8566051608837225,
            "ks": 0.6390532544378699,
            "n": 169
          },
          "NTswept_rand": {
            "gap": 0.187887622726296,
            "ratio": 1.3219211005481553,
            "winrate": 0.9349112426035503,
            "cohens_d": 1.285716750610789,
            "auc": 0.8567277056125486,
            "ks": 0.6390532544378699,
            "n": 169
          }
        },
        "rel": {
          "NTfix_rand": {
            "gap": 0.15428102894843176,
            "ratio": 1.232019534255838,
            "winrate": 0.9467455621301775,
            "cohens_d": 1.0673579909807465,
            "auc": 0.8779279436994503,
            "ks": 0.6153846153846154,
            "n": 169
          },
          "NTswept_rand": {
            "gap": 0.15438237102386387,
            "ratio": 1.232171940169271,
            "winrate": 0.9467455621301775,
            "cohens_d": 1.0680140243747411,
            "auc": 0.8781730331571024,
            "ks": 0.6153846153846154,
            "n": 169
          }
        }
      },
      {
        "p": -0.25,
        "p_label": "-0.25",
        "btl_mean": {
          "ntfix": 0.7721491479308036,
          "ntswept": 0.7721756568685436,
          "random": 0.5848877135693742
        },
        "rel_mean": {
          "ntfix": 0.8197362477482452,
          "ntswept": 0.819727859277058,
          "random": 0.6659316811661277
        },
        "btl": {
          "NTfix_rand": {
            "gap": 0.1872614343614294,
            "ratio": 1.3201664695923179,
            "winrate": 0.9349112426035503,
            "cohens_d": 1.2825122505464004,
            "auc": 0.8575505059346662,
            "ks": 0.6390532544378699,
            "n": 169
          },
          "NTswept_rand": {
            "gap": 0.18728794329916942,
            "ratio": 1.320211792715244,
            "winrate": 0.9349112426035503,
            "cohens_d": 1.2826691247204047,
            "auc": 0.8576380378838276,
            "ks": 0.6390532544378699,
            "n": 169
          }
        },
        "rel": {
          "NTfix_rand": {
            "gap": 0.1538045665821175,
            "ratio": 1.2309614798815203,
            "winrate": 0.9467455621301775,
            "cohens_d": 1.064783715124805,
            "auc": 0.8778579181401212,
            "ks": 0.6153846153846154,
            "n": 169
          },
          "NTswept_rand": {
            "gap": 0.15379617811093038,
            "ratio": 1.2309488832872684,
            "winrate": 0.9467455621301775,
            "cohens_d": 1.0646810877118953,
            "auc": 0.877787892580792,
            "ks": 0.6153846153846154,
            "n": 169
          }
        }
      },
      {
        "p": -0.15,
        "p_label": "-0.15",
        "btl_mean": {
          "ntfix": 0.7728085901309463,
          "ntswept": 0.7728225273516333,
          "random": 0.5861401224835698
        },
        "rel_mean": {
          "ntfix": 0.8202436482956525,
          "ntswept": 0.8201982401503322,
          "random": 0.6670268853523618
        },
        "btl": {
          "NTfix_rand": {
            "gap": 0.18666846764737643,
            "ratio": 1.3184707213975255,
            "winrate": 0.9349112426035503,
            "cohens_d": 1.279464117854298,
            "auc": 0.8571653653583557,
            "ks": 0.6390532544378699,
            "n": 169
          },
          "NTswept_rand": {
            "gap": 0.18668240486806342,
            "ratio": 1.318494499364862,
            "winrate": 0.9349112426035503,
            "cohens_d": 1.2795468573702418,
            "auc": 0.857235390917685,
            "ks": 0.6390532544378699,
            "n": 169
          }
        },
        "rel": {
          "NTfix_rand": {
            "gap": 0.15321676294329079,
            "ratio": 1.2297010305099665,
            "winrate": 0.9467455621301775,
            "cohens_d": 1.063217641665787,
            "auc": 0.8772276881061587,
            "ks": 0.6153846153846154,
            "n": 169
          },
          "NTswept_rand": {
            "gap": 0.1531713547979704,
            "ratio": 1.2296329550750515,
            "winrate": 0.9467455621301775,
            "cohens_d": 1.062864556644494,
            "auc": 0.8770876369875005,
            "ks": 0.6153846153846154,
            "n": 169
          }
        }
      },
      {
        "p": -0.1,
        "p_label": "-0.1",
        "btl_mean": {
          "ntfix": 0.7731386874827458,
          "ntswept": 0.7731477957346207,
          "random": 0.586769591884894
        },
        "rel_mean": {
          "ntfix": 0.8204975538335922,
          "ntswept": 0.8204525805616412,
          "random": 0.6677072817407463
        },
        "btl": {
          "NTfix_rand": {
            "gap": 0.18636909559785186,
            "ratio": 1.3176188714878254,
            "winrate": 0.9349112426035503,
            "cohens_d": 1.277907034414289,
            "auc": 0.8574454675956724,
            "ks": 0.6390532544378699,
            "n": 169
          },
          "NTswept_rand": {
            "gap": 0.1863782038497267,
            "ratio": 1.3176343941938429,
            "winrate": 0.9349112426035503,
            "cohens_d": 1.2779611206127208,
            "auc": 0.857480480375337,
            "ks": 0.6390532544378699,
            "n": 169
          }
        },
        "rel": {
          "NTfix_rand": {
            "gap": 0.1527902720928459,
            "ratio": 1.2288282249888214,
            "winrate": 0.9467455621301775,
            "cohens_d": 1.063689019430921,
            "auc": 0.8770526242078358,
            "ks": 0.6094674556213018,
            "n": 169
          },
          "NTswept_rand": {
            "gap": 0.15274529882089483,
            "ratio": 1.228760870216482,
            "winrate": 0.9467455621301775,
            "cohens_d": 1.0633377438573097,
            "auc": 0.876877560309513,
            "ks": 0.6094674556213018,
            "n": 169
          }
        }
      },
      {
        "p": -0.05,
        "p_label": "-0.05",
        "btl_mean": {
          "ntfix": 0.7734690108952521,
          "ntswept": 0.7734732847119595,
          "random": 0.5874011465204255
        },
        "rel_mean": {
          "ntfix": 0.820751579892214,
          "ntswept": 0.8207070418813132,
          "random": 0.6686447327776219
        },
        "btl": {
          "NTfix_rand": {
            "gap": 0.18606786437482659,
            "ratio": 1.3167645577081906,
            "winrate": 0.9349112426035503,
            "cohens_d": 1.2763294985877096,
            "auc": 0.8572704036973495,
            "ks": 0.6449704142011834,
            "n": 169
          },
          "NTswept_rand": {
            "gap": 0.186072138191534,
            "ratio": 1.3167718335140564,
            "winrate": 0.9349112426035503,
            "cohens_d": 1.2763548838783307,
            "auc": 0.8572704036973495,
            "ks": 0.6449704142011834,
            "n": 169
          }
        },
        "rel": {
          "NTfix_rand": {
            "gap": 0.1521068471145921,
            "ratio": 1.2274852992301666,
            "winrate": 0.9467455621301775,
            "cohens_d": 1.066618905568884,
            "auc": 0.8769825986485067,
            "ks": 0.6153846153846154,
            "n": 169
          },
          "NTswept_rand": {
            "gap": 0.15206230910369123,
            "ratio": 1.2274186898504502,
            "winrate": 0.9467455621301775,
            "cohens_d": 1.0662678092447795,
            "auc": 0.8767725219705192,
            "ks": 0.6153846153846154,
            "n": 169
          }
        }
      },
      {
        "p": 0.0,
        "p_label": "0.0",
        "btl_mean": {
          "ntfix": 0.7737989760723227,
          "ntswept": 0.7737989760723227,
          "random": 0.5880341854650234
        },
        "rel_mean": {
          "ntfix": 0.8210057141920846,
          "ntswept": 0.8210057141920846,
          "random": 0.6701618277215403
        },
        "btl": {
          "NTfix_rand": {
            "gap": 0.18576479060729933,
            "ratio": 1.3159081481978716,
            "winrate": 0.9349112426035503,
            "cohens_d": 1.2747648852540847,
            "auc": 0.8575154931550015,
            "ks": 0.6449704142011834,
            "n": 169
          },
          "NTswept_rand": {
            "gap": 0.18576479060729933,
            "ratio": 1.3159081481978716,
            "winrate": 0.9349112426035503,
            "cohens_d": 1.2747648852540847,
            "auc": 0.8575154931550015,
            "ks": 0.6449704142011834,
            "n": 169
          }
        },
        "rel": {
          "NTfix_rand": {
            "gap": 0.15084388647054425,
            "ratio": 1.2250857632154208,
            "winrate": 0.9467455621301775,
            "cohens_d": 1.075150224605247,
            "auc": 0.8767024964111901,
            "ks": 0.6153846153846154,
            "n": 169
          },
          "NTswept_rand": {
            "gap": 0.15084388647054425,
            "ratio": 1.2250857632154208,
            "winrate": 0.9467455621301775,
            "cohens_d": 1.075150224605247,
            "auc": 0.8767024964111901,
            "ks": 0.6153846153846154,
            "n": 169
          }
        }
      },
      {
        "p": 0.05,
        "p_label": "0.05",
        "btl_mean": {
          "ntfix": 0.7741248515498934,
          "ntswept": 0.7741293502976745,
          "random": 0.5886876618724849
        },
        "rel_mean": {
          "ntfix": 0.8212599444282848,
          "ntswept": 0.8216259946857348,
          "random": 0.6726764792044426
        },
        "btl": {
          "NTfix_rand": {
            "gap": 0.18543718967740852,
            "ratio": 1.315000978766183,
            "winrate": 0.9349112426035503,
            "cohens_d": 1.2733589697565373,
            "auc": 0.8575505059346662,
            "ks": 0.6449704142011834,
            "n": 169
          },
          "NTswept_rand": {
            "gap": 0.1854416884251896,
            "ratio": 1.3150086207605247,
            "winrate": 0.9408284023668639,
            "cohens_d": 1.2733848410210165,
            "auc": 0.8577430762228213,
            "ks": 0.6449704142011834,
            "n": 169
          }
        },
        "rel": {
          "NTfix_rand": {
            "gap": 0.14858346522384214,
            "ratio": 1.2208839907700773,
            "winrate": 0.9467455621301775,
            "cohens_d": 1.0936676035371062,
            "auc": 0.8763523686145444,
            "ks": 0.6094674556213018,
            "n": 169
          },
          "NTswept_rand": {
            "gap": 0.1489495154812922,
            "ratio": 1.2214281606180895,
            "winrate": 0.9526627218934911,
            "cohens_d": 1.096201021867139,
            "auc": 0.8768600539196807,
            "ks": 0.6094674556213018,
            "n": 169
          }
        }
      },
      {
        "p": 0.1,
        "p_label": "0.1",
        "btl_mean": {
          "ntfix": 0.7744495193907602,
          "ntswept": 0.774467328960731,
          "random": 0.589460807611987
        },
        "rel_mean": {
          "ntfix": 0.8215142582744112,
          "ntswept": 0.8226308069078917,
          "random": 0.6762303417371215
        },
        "btl": {
          "NTfix_rand": {
            "gap": 0.18498871177877318,
            "ratio": 1.3138269913621503,
            "winrate": 0.9349112426035503,
            "cohens_d": 1.2732725327854726,
            "auc": 0.8580756976296349,
            "ks": 0.650887573964497,
            "n": 169
          },
          "NTswept_rand": {
            "gap": 0.18500652134874396,
            "ratio": 1.3138572046854804,
            "winrate": 0.9408284023668639,
            "cohens_d": 1.2733779338567457,
            "auc": 0.85826826791779,
            "ks": 0.650887573964497,
            "n": 169
          }
        },
        "rel": {
          "NTfix_rand": {
            "gap": 0.14528391653728967,
            "ratio": 1.214843829935344,
            "winrate": 0.9467455621301775,
            "cohens_d": 1.123796479514044,
            "auc": 0.8761422919365568,
            "ks": 0.6094674556213018,
            "n": 169
          },
          "NTswept_rand": {
            "gap": 0.1464004651707702,
            "ratio": 1.2164949664853726,
            "winrate": 0.9526627218934911,
            "cohens_d": 1.1335562449193053,
            "auc": 0.8799411785301635,
            "ks": 0.621301775147929,
            "n": 169
          }
        }
      },
      {
        "p": 0.15,
        "p_label": "0.15",
        "btl_mean": {
          "ntfix": 0.7747740804673964,
          "ntswept": 0.7748054738214329,
          "random": 0.5905884136977061
        },
        "rel_mean": {
          "ntfix": 0.8217686433865947,
          "ntswept": 0.8228862198385412,
          "random": 0.6802965106108558
        },
        "btl": {
          "NTfix_rand": {
            "gap": 0.18418566676969028,
            "ratio": 1.3118680666565974,
            "winrate": 0.9349112426035503,
            "cohens_d": 1.277035630211549,
            "auc": 0.8580406848499702,
            "ks": 0.650887573964497,
            "n": 169
          },
          "NTswept_rand": {
            "gap": 0.18421706012372685,
            "ratio": 1.311921222718092,
            "winrate": 0.9408284023668639,
            "cohens_d": 1.277223383425377,
            "auc": 0.8583032806974545,
            "ks": 0.650887573964497,
            "n": 169
          }
        },
        "rel": {
          "NTfix_rand": {
            "gap": 0.1414721327757389,
            "ratio": 1.2079565756536181,
            "winrate": 0.9467455621301775,
            "cohens_d": 1.1619296440013587,
            "auc": 0.8757571513602465,
            "ks": 0.6094674556213018,
            "n": 169
          },
          "NTswept_rand": {
            "gap": 0.14258970922768532,
            "ratio": 1.2095993541105339,
            "winrate": 0.9526627218934911,
            "cohens_d": 1.172415818236737,
            "auc": 0.8795910507335177,
            "ks": 0.621301775147929,
            "n": 169
          }
        }
      },
      {
        "p": 0.25,
        "p_label": "0.25",
        "btl_mean": {
          "ntfix": 0.7754235699152073,
          "ntswept": 0.7754821792042742,
          "random": 0.5943540901575528
        },
        "rel_mean": {
          "ntfix": 0.8222775779705024,
          "ntswept": 0.8234009226725909,
          "random": 0.6878923398899612
        },
        "btl": {
          "NTfix_rand": {
            "gap": 0.18106947975765453,
            "ratio": 1.3046491691672488,
            "winrate": 0.9349112426035503,
            "cohens_d": 1.3015203521253194,
            "auc": 0.8574454675956724,
            "ks": 0.650887573964497,
            "n": 169
          },
          "NTswept_rand": {
            "gap": 0.1811280890467214,
            "ratio": 1.3047477792214865,
            "winrate": 0.9408284023668639,
            "cohens_d": 1.3018805162083937,
            "auc": 0.8576380378838276,
            "ks": 0.650887573964497,
            "n": 169
          }
        },
        "rel": {
          "NTfix_rand": {
            "gap": 0.13438523808054115,
            "ratio": 1.1953579510742016,
            "winrate": 0.9467455621301775,
            "cohens_d": 1.2418699323220481,
            "auc": 0.8753369980042716,
            "ks": 0.6035502958579881,
            "n": 169
          },
          "NTswept_rand": {
            "gap": 0.13550858278262967,
            "ratio": 1.1969909750765741,
            "winrate": 0.9526627218934911,
            "cohens_d": 1.254016704571173,
            "auc": 0.8791358845978783,
            "ks": 0.6153846153846154,
            "n": 169
          }
        }
      },
      {
        "p": 0.35,
        "p_label": "0.35",
        "btl_mean": {
          "ntfix": 0.776068645354829,
          "ntswept": 0.7761576498930922,
          "random": 0.5992861324058781
        },
        "rel_mean": {
          "ntfix": 0.8227866492329818,
          "ntswept": 0.8240615853787815,
          "random": 0.6938023079303727
        },
        "btl": {
          "NTfix_rand": {
            "gap": 0.17678251294895087,
            "ratio": 1.2949884927909887,
            "winrate": 0.9349112426035503,
            "cohens_d": 1.3405833174153736,
            "auc": 0.8568852631210392,
            "ks": 0.6568047337278107,
            "n": 169
          },
          "NTswept_rand": {
            "gap": 0.17687151748721408,
            "ratio": 1.295137010391264,
            "winrate": 0.9467455621301775,
            "cohens_d": 1.3411476550351111,
            "auc": 0.8570953397990266,
            "ks": 0.6568047337278107,
            "n": 169
          }
        },
        "rel": {
          "NTfix_rand": {
            "gap": 0.12898434130260916,
            "ratio": 1.1859093575046935,
            "winrate": 0.9467455621301775,
            "cohens_d": 1.3101469987675967,
            "auc": 0.8750919085466196,
            "ks": 0.5976331360946746,
            "n": 169
          },
          "NTswept_rand": {
            "gap": 0.13025927744840882,
            "ratio": 1.1877469647470258,
            "winrate": 0.9585798816568047,
            "cohens_d": 1.32517344584794,
            "auc": 0.8790483526487168,
            "ks": 0.6153846153846154,
            "n": 169
          }
        }
      },
      {
        "p": 0.5,
        "p_label": "0.5",
        "btl_mean": {
          "ntfix": 0.7770300398288902,
          "ntswept": 0.7771258129944458,
          "random": 0.6066869075724691
        },
        "rel_mean": {
          "ntfix": 0.8235502959321787,
          "ntswept": 0.824549643068209,
          "random": 0.7002420159298661
        },
        "btl": {
          "NTfix_rand": {
            "gap": 0.17034313225642106,
            "ratio": 1.2807760149926648,
            "winrate": 0.9289940828402367,
            "cohens_d": 1.4024763966813936,
            "auc": 0.8564300969853996,
            "ks": 0.6568047337278107,
            "n": 169
          },
          "NTswept_rand": {
            "gap": 0.1704389054219767,
            "ratio": 1.2809338775810284,
            "winrate": 0.9467455621301775,
            "cohens_d": 1.4031247226505938,
            "auc": 0.8568852631210392,
            "ks": 0.6568047337278107,
            "n": 169
          }
        },
        "rel": {
          "NTfix_rand": {
            "gap": 0.12330828000231253,
            "ratio": 1.1760938035667123,
            "winrate": 0.9467455621301775,
            "cohens_d": 1.3858768062710796,
            "auc": 0.8742866146143342,
            "ks": 0.5976331360946746,
            "n": 169
          },
          "NTswept_rand": {
            "gap": 0.12430762713834287,
            "ratio": 1.1775209489154577,
            "winrate": 0.9585798816568047,
            "cohens_d": 1.399708393103979,
            "auc": 0.8777528798011274,
            "ks": 0.6094674556213018,
            "n": 169
          }
        }
      },
      {
        "p": 0.75,
        "p_label": "0.75",
        "btl_mean": {
          "ntfix": 0.7785369512848762,
          "ntswept": 0.7787914197584601,
          "random": 0.6170593942426028
        },
        "rel_mean": {
          "ntfix": 0.824822324093712,
          "ntswept": 0.826185271721877,
          "random": 0.7075630304607722
        },
        "btl": {
          "NTfix_rand": {
            "gap": 0.1614775570422734,
            "ratio": 1.2616888399219264,
            "winrate": 0.9289940828402367,
            "cohens_d": 1.4843675828078782,
            "auc": 0.8580056720703056,
            "ks": 0.6568047337278107,
            "n": 169
          },
          "NTswept_rand": {
            "gap": 0.1617320255158573,
            "ratio": 1.2621012288685307,
            "winrate": 0.9585798816568047,
            "cohens_d": 1.4868886745832837,
            "auc": 0.8590035362907461,
            "ks": 0.6568047337278107,
            "n": 169
          }
        },
        "rel": {
          "NTfix_rand": {
            "gap": 0.11725929363293985,
            "ratio": 1.1657227534295842,
            "winrate": 0.9467455621301775,
            "cohens_d": 1.462665527573892,
            "auc": 0.8731662056650678,
            "ks": 0.5976331360946746,
            "n": 169
          },
          "NTswept_rand": {
            "gap": 0.11862224126110477,
            "ratio": 1.1676490095643588,
            "winrate": 0.9585798816568047,
            "cohens_d": 1.4846794937872894,
            "auc": 0.8781380203774377,
            "ks": 0.6153846153846154,
            "n": 169
          }
        }
      },
      {
        "p": 1.0,
        "p_label": "1",
        "btl_mean": {
          "ntfix": 0.7800356633443566,
          "ntswept": 0.7804665156207335,
          "random": 0.6252561326354755
        },
        "rel_mean": {
          "ntfix": 0.8260921301500037,
          "ntswept": 0.8275074271050697,
          "random": 0.7128652431244029
        },
        "btl": {
          "NTfix_rand": {
            "gap": 0.15477953070888106,
            "ratio": 1.2475458018404078,
            "winrate": 0.9289940828402367,
            "cohens_d": 1.537103314857098,
            "auc": 0.8587059276635972,
            "ks": 0.6627218934911243,
            "n": 169
          },
          "NTswept_rand": {
            "gap": 0.15521038298525802,
            "ratio": 1.248234883088697,
            "winrate": 0.9585798816568047,
            "cohens_d": 1.5421320164032506,
            "auc": 0.8596687791043731,
            "ks": 0.6627218934911243,
            "n": 169
          }
        },
        "rel": {
          "NTfix_rand": {
            "gap": 0.1132268870256008,
            "ratio": 1.1588335076196743,
            "winrate": 0.9467455621301775,
            "cohens_d": 1.5044174301659703,
            "auc": 0.8717306816988201,
            "ks": 0.5976331360946746,
            "n": 169
          },
          "NTswept_rand": {
            "gap": 0.11464218398066683,
            "ratio": 1.160818871569897,
            "winrate": 0.9585798816568047,
            "cohens_d": 1.5291630290841898,
            "auc": 0.8772276881061587,
            "ks": 0.6153846153846154,
            "n": 169
          }
        }
      },
      {
        "p": 1.5,
        "p_label": "1.5",
        "btl_mean": {
          "ntfix": 0.7829571511540923,
          "ntswept": 0.7837607196465087,
          "random": 0.6377474728455629
        },
        "rel_mean": {
          "ntfix": 0.8286190776522318,
          "ntswept": 0.8304196353529281,
          "random": 0.7208884886227073
        },
        "btl": {
          "NTfix_rand": {
            "gap": 0.14520967830852938,
            "ratio": 1.227691499365131,
            "winrate": 0.9289940828402367,
            "cohens_d": 1.5869138804230394,
            "auc": 0.8586359021042681,
            "ks": 0.6568047337278107,
            "n": 169
          },
          "NTswept_rand": {
            "gap": 0.14601324680094585,
            "ratio": 1.2289515098342136,
            "winrate": 0.9585798816568047,
            "cohens_d": 1.5978405173298964,
            "auc": 0.8607191624943105,
            "ks": 0.6568047337278107,
            "n": 169
          }
        },
        "rel": {
          "NTfix_rand": {
            "gap": 0.10773058902952448,
            "ratio": 1.1494414056123285,
            "winrate": 0.9467455621301775,
            "cohens_d": 1.5400402873228922,
            "auc": 0.869244774342635,
            "ks": 0.5857988165680473,
            "n": 169
          },
          "NTswept_rand": {
            "gap": 0.1095311467302208,
            "ratio": 1.1519390980142927,
            "winrate": 0.9585798816568047,
            "cohens_d": 1.5721534702236712,
            "auc": 0.8758271769195757,
            "ks": 0.6035502958579881,
            "n": 169
          }
        }
      },
      {
        "p": 2.0,
        "p_label": "2",
        "btl_mean": {
          "ntfix": 0.7857944924542061,
          "ntswept": 0.7870967973782991,
          "random": 0.6472502072179253
        },
        "rel_mean": {
          "ntfix": 0.8311195602016712,
          "ntswept": 0.8335082213185815,
          "random": 0.7272939326035611
        },
        "btl": {
          "NTfix_rand": {
            "gap": 0.13854428523628082,
            "ratio": 1.2140505845981657,
            "winrate": 0.9289940828402367,
            "cohens_d": 1.599222772314047,
            "auc": 0.8574979867651693,
            "ks": 0.6686390532544378,
            "n": 169
          },
          "NTswept_rand": {
            "gap": 0.13984659016037382,
            "ratio": 1.2160626425466532,
            "winrate": 0.9644970414201184,
            "cohens_d": 1.6186930799535335,
            "auc": 0.8603515283078323,
            "ks": 0.6686390532544378,
            "n": 169
          }
        },
        "rel": {
          "NTfix_rand": {
            "gap": 0.10382562759811009,
            "ratio": 1.1427560755614115,
            "winrate": 0.9467455621301775,
            "cohens_d": 1.547948846114647,
            "auc": 0.8660586113931585,
            "ks": 0.5798816568047337,
            "n": 169
          },
          "NTswept_rand": {
            "gap": 0.10621428871502037,
            "ratio": 1.1460403888353574,
            "winrate": 0.9644970414201184,
            "cohens_d": 1.6003068342477478,
            "auc": 0.875669619411085,
            "ks": 0.6035502958579881,
            "n": 169
          }
        }
      },
      {
        "p": 2.5,
        "p_label": "2.5",
        "btl_mean": {
          "ntfix": 0.7885191332054066,
          "ntswept": 0.7905625621276838,
          "random": 0.6550629631738308
        },
        "rel_mean": {
          "ntfix": 0.833582886506882,
          "ntswept": 0.8364759056888251,
          "random": 0.7328300442001328
        },
        "btl": {
          "NTfix_rand": {
            "gap": 0.13345617003157573,
            "ratio": 1.2037302939323118,
            "winrate": 0.9289940828402367,
            "cohens_d": 1.5954804024369305,
            "auc": 0.8568852631210392,
            "ks": 0.6686390532544378,
            "n": 169
          },
          "NTswept_rand": {
            "gap": 0.135499598953853,
            "ratio": 1.2068497328826941,
            "winrate": 0.9704142011834319,
            "cohens_d": 1.6286024398632286,
            "auc": 0.8634501593081475,
            "ks": 0.6686390532544378,
            "n": 169
          }
        },
        "rel": {
          "NTfix_rand": {
            "gap": 0.10075284230674919,
            "ratio": 1.1374845956496211,
            "winrate": 0.9408284023668639,
            "cohens_d": 1.5441545773063035,
            "auc": 0.8630475123420048,
            "ks": 0.5798816568047337,
            "n": 169
          },
          "NTswept_rand": {
            "gap": 0.10364586148869237,
            "ratio": 1.1414323311509689,
            "winrate": 0.9704142011834319,
            "cohens_d": 1.616887671005069,
            "auc": 0.8752319596652778,
            "ks": 0.6035502958579881,
            "n": 169
          }
        }
      },
      {
        "p": 3.0,
        "p_label": "3",
        "btl_mean": {
          "ntfix": 0.7911535857611965,
          "ntswept": 0.7939477575398799,
          "random": 0.6616161258921924
        },
        "rel_mean": {
          "ntfix": 0.8359995053320198,
          "ntswept": 0.8390180614016653,
          "random": 0.7377713385034391
        },
        "btl": {
          "NTfix_rand": {
            "gap": 0.1295374598690041,
            "ratio": 1.1957894537324378,
            "winrate": 0.9289940828402367,
            "cohens_d": 1.5849753242953883,
            "auc": 0.8601764644095095,
            "ks": 0.6686390532544378,
            "n": 169
          },
          "NTswept_rand": {
            "gap": 0.13233163164768746,
            "ratio": 1.200012705961841,
            "winrate": 0.9704142011834319,
            "cohens_d": 1.632110780696626,
            "auc": 0.8667063478169532,
            "ks": 0.6686390532544378,
            "n": 169
          }
        },
        "rel": {
          "NTfix_rand": {
            "gap": 0.09822816682858071,
            "ratio": 1.1331417496210079,
            "winrate": 0.9349112426035503,
            "cohens_d": 1.5346905040929908,
            "auc": 0.8598963621721929,
            "ks": 0.5798816568047337,
            "n": 169
          },
          "NTswept_rand": {
            "gap": 0.10124672289822623,
            "ratio": 1.137233201690383,
            "winrate": 0.9644970414201184,
            "cohens_d": 1.6170072884558546,
            "auc": 0.8727460523090929,
            "ks": 0.5976331360946746,
            "n": 169
          }
        }
      },
      {
        "p": 4.0,
        "p_label": "4",
        "btl_mean": {
          "ntfix": 0.7958028907407715,
          "ntswept": 0.8004021036218186,
          "random": 0.6720125288420983
        },
        "rel_mean": {
          "ntfix": 0.8406610456373991,
          "ntswept": 0.8451912097943919,
          "random": 0.7463361103237315
        },
        "btl": {
          "NTfix_rand": {
            "gap": 0.1237903618986732,
            "ratio": 1.1842084136615256,
            "winrate": 0.9230769230769231,
            "cohens_d": 1.5584184583275562,
            "auc": 0.8585483701551067,
            "ks": 0.6745562130177515,
            "n": 169
          },
          "NTswept_rand": {
            "gap": 0.12838957477972035,
            "ratio": 1.1910523528496413,
            "winrate": 0.9704142011834319,
            "cohens_d": 1.635895673409171,
            "auc": 0.8704177024613984,
            "ks": 0.7041420118343196,
            "n": 169
          }
        },
        "rel": {
          "NTfix_rand": {
            "gap": 0.09432493531366759,
            "ratio": 1.1263839897452546,
            "winrate": 0.9171597633136095,
            "cohens_d": 1.5087125905291936,
            "auc": 0.8528938062392774,
            "ks": 0.5621301775147929,
            "n": 169
          },
          "NTswept_rand": {
            "gap": 0.0988550994706604,
            "ratio": 1.132453861073104,
            "winrate": 0.9526627218934911,
            "cohens_d": 1.6304773219720987,
            "auc": 0.871660656139491,
            "ks": 0.6094674556213018,
            "n": 169
          }
        }
      },
      {
        "p": 5.0,
        "p_label": "5",
        "btl_mean": {
          "ntfix": 0.7999913006729411,
          "ntswept": 0.8064779084605913,
          "random": 0.6802591687375973
        },
        "rel_mean": {
          "ntfix": 0.8450549587640478,
          "ntswept": 0.8499672293558194,
          "random": 0.7535412575514724
        },
        "btl": {
          "NTfix_rand": {
            "gap": 0.11973213193534382,
            "ratio": 1.1760095819914325,
            "winrate": 0.9230769230769231,
            "cohens_d": 1.5321497930941983,
            "auc": 0.8605440985959876,
            "ks": 0.6745562130177515,
            "n": 169
          },
          "NTswept_rand": {
            "gap": 0.12621873972299402,
            "ratio": 1.185545076823039,
            "winrate": 0.9704142011834319,
            "cohens_d": 1.6409373234876483,
            "auc": 0.8723083925632856,
            "ks": 0.7100591715976331,
            "n": 169
          }
        },
        "rel": {
          "NTfix_rand": {
            "gap": 0.0915137012125754,
            "ratio": 1.12144484498425,
            "winrate": 0.9112426035502958,
            "cohens_d": 1.4806391464966107,
            "auc": 0.8472567487132804,
            "ks": 0.5562130177514792,
            "n": 169
          },
          "NTswept_rand": {
            "gap": 0.09642597180434698,
            "ratio": 1.1279637589024254,
            "winrate": 0.9526627218934911,
            "cohens_d": 1.6169036196190918,
            "auc": 0.8686145443086727,
            "ks": 0.6094674556213018,
            "n": 169
          }
        }
      },
      {
        "p": 6.0,
        "p_label": "6",
        "btl_mean": {
          "ntfix": 0.8037834800070303,
          "ntswept": 0.812049647009751,
          "random": 0.6869767980916616
        },
        "rel_mean": {
          "ntfix": 0.8491532464385274,
          "ntswept": 0.8557267366642886,
          "random": 0.7596796123369735
        },
        "btl": {
          "NTfix_rand": {
            "gap": 0.11680668191536869,
            "ratio": 1.1700300246527153,
            "winrate": 0.9171597633136095,
            "cohens_d": 1.5084174424953551,
            "auc": 0.8613493925282728,
            "ks": 0.6863905325443787,
            "n": 169
          },
          "NTswept_rand": {
            "gap": 0.12507284891808945,
            "ratio": 1.18206269740918,
            "winrate": 0.9644970414201184,
            "cohens_d": 1.6454154929021383,
            "auc": 0.8727810650887574,
            "ks": 0.7218934911242604,
            "n": 169
          }
        },
        "rel": {
          "NTfix_rand": {
            "gap": 0.08947363410155396,
            "ratio": 1.1177781167857193,
            "winrate": 0.9053254437869822,
            "cohens_d": 1.4542538404493381,
            "auc": 0.8416897167466125,
            "ks": 0.5502958579881657,
            "n": 169
          },
          "NTswept_rand": {
            "gap": 0.0960471243273151,
            "ratio": 1.1264310938026216,
            "winrate": 0.9526627218934911,
            "cohens_d": 1.6360474946771832,
            "auc": 0.8701025874444173,
            "ks": 0.6153846153846154,
            "n": 169
          }
        }
      },
      {
        "p": 8.0,
        "p_label": "8",
        "btl_mean": {
          "ntfix": 0.8104332980079842,
          "ntswept": 0.8220152543678487,
          "random": 0.6969635009092179
        },
        "rel_mean": {
          "ntfix": 0.8564356690816827,
          "ntswept": 0.8630415660263033,
          "random": 0.7695177628489893
        },
        "btl": {
          "NTfix_rand": {
            "gap": 0.11346979709876637,
            "ratio": 1.1628059388343008,
            "winrate": 0.9171597633136095,
            "cohens_d": 1.4746874526198899,
            "auc": 0.8613493925282728,
            "ks": 0.6804733727810651,
            "n": 169
          },
          "NTswept_rand": {
            "gap": 0.12505175345863084,
            "ratio": 1.179423676125788,
            "winrate": 0.9467455621301775,
            "cohens_d": 1.6645988201181023,
            "auc": 0.877367739224817,
            "ks": 0.7337278106508875,
            "n": 169
          }
        },
        "rel": {
          "NTfix_rand": {
            "gap": 0.08691790623269335,
            "ratio": 1.1129511369703757,
            "winrate": 0.8698224852071006,
            "cohens_d": 1.4108676979534214,
            "auc": 0.8329015090508035,
            "ks": 0.5443786982248521,
            "n": 169
          },
          "NTswept_rand": {
            "gap": 0.09352380317731401,
            "ratio": 1.1215356002063688,
            "winrate": 0.9289940828402367,
            "cohens_d": 1.5973391836625115,
            "auc": 0.8640803893421098,
            "ks": 0.6153846153846154,
            "n": 169
          }
        }
      },
      {
        "p": null,
        "p_label": "inf",
        "btl_mean": {
          "ntfix": 0.8585698826470514,
          "ntswept": 0.8816807717615933,
          "random": 0.7445386137091671
        },
        "rel_mean": {
          "ntfix": 0.909820558182197,
          "ntswept": 0.9222654074057937,
          "random": 0.8224605714692953
        },
        "btl": {
          "NTfix_rand": {
            "gap": 0.11403126893788429,
            "ratio": 1.1531569576624099,
            "winrate": 0.893491124260355,
            "cohens_d": 1.4046870269982896,
            "auc": 0.8612793669689437,
            "ks": 0.6568047337278107,
            "n": 169
          },
          "NTswept_rand": {
            "gap": 0.13714215805242624,
            "ratio": 1.1841975090710297,
            "winrate": 0.9644970414201184,
            "cohens_d": 1.7407134084712892,
            "auc": 0.8991807009558489,
            "ks": 0.7692307692307693,
            "n": 169
          }
        },
        "rel": {
          "NTfix_rand": {
            "gap": 0.08735998671290168,
            "ratio": 1.1062178416125605,
            "winrate": 0.8284023668639053,
            "cohens_d": 1.3080337107859055,
            "auc": 0.8179335457441966,
            "ks": 0.514792899408284,
            "n": 169
          },
          "NTswept_rand": {
            "gap": 0.09980483593649836,
            "ratio": 1.121349082738642,
            "winrate": 0.8994082840236687,
            "cohens_d": 1.5733636983108379,
            "auc": 0.860876720002801,
            "ks": 0.6094674556213018,
            "n": 169
          }
        }
      }
    ]
  },
  "VisPub": {
    "n": 3549,
    "n_topic_clusters": 113,
    "n_pairs": 2000,
    "n_sources": 80,
    "contrasts": [
      "NTfix_rand",
      "NTswept_rand"
    ],
    "p0_moments": {
      "ntfix": {
        "mu": 0.6507008005837507,
        "m2": 0.2090377461968835,
        "m4": 0.409145751568478,
        "n": 2000
      },
      "random": {
        "mu": 0.10829715294622105,
        "m2": 0.828674096764748,
        "m4": 14.402225236764858,
        "n": 2000
      }
    },
    "predicted_peak": {
      "NTfix_rand": -0.3542530298485864,
      "NTswept_rand": null
    },
    "observed_argmax_bottleneck": {
      "NTfix_rand": -0.75,
      "NTswept_rand": -0.75
    },
    "observed_argmax_reliability": {
      "NTfix_rand": -2.0,
      "NTswept_rand": -2.0
    },
    "bootstrap_NTfix_rand": {
      "B": 2000,
      "g0_ci": [
        0.5338267529202381,
        0.5511023933547656
      ],
      "g1_ci": [
        -0.08120487175732145,
        -0.07389724218304572
      ],
      "g2_ci": [
        -0.2253094310954854,
        -0.2123911198294525
      ],
      "alpha_pred_ci": [
        -0.36278297244406793,
        -0.3456415785043296
      ],
      "alpha_obs_ci": [
        -0.75,
        -0.5
      ]
    },
    "sweep": [
      {
        "p": null,
        "p_label": "-inf",
        "btl_mean": {
          "ntfix": 0.5267879572789887,
          "ntswept": 0.5549397147959639,
          "random": 0.05453052715567858
        },
        "rel_mean": {
          "ntfix": 0.6272703032322307,
          "ntswept": 0.62660773789922,
          "random": 0.16950541183383683
        },
        "btl": {
          "NTfix_rand": {
            "gap": 0.4722574301233102,
            "ratio": 9.660422973265375,
            "winrate": 0.999,
            "cohens_d": 2.762539499334365,
            "auc": 0.96834225,
            "ks": 0.8915,
            "n": 2000
          },
          "NTswept_rand": {
            "gap": 0.5004091876402853,
            "ratio": 10.17667981113905,
            "winrate": 0.9995,
            "cohens_d": 2.7577813572105283,
            "auc": 0.968788625,
            "ks": 0.8915,
            "n": 2000
          }
        },
        "rel": {
          "NTfix_rand": {
            "gap": 0.4577648913983938,
            "ratio": 3.7005916002677997,
            "winrate": 0.999,
            "cohens_d": 3.114330948268276,
            "auc": 0.97214175,
            "ks": 0.8075,
            "n": 2000
          },
          "NTswept_rand": {
            "gap": 0.45710232606538315,
            "ratio": 3.6966827850515624,
            "winrate": 0.9995,
            "cohens_d": 2.8553562229437643,
            "auc": 0.965333375,
            "ks": 0.7575,
            "n": 2000
          }
        }
      },
      {
        "p": -8.0,
        "p_label": "-8",
        "btl_mean": {
          "ntfix": 0.5692063348775709,
          "ntswept": 0.5861044762172183,
          "random": 0.05880243562640119
        },
        "rel_mean": {
          "ntfix": 0.6703555903180722,
          "ntswept": 0.6757042477359838,
          "random": 0.17968032120551042
        },
        "btl": {
          "NTfix_rand": {
            "gap": 0.5104038992511697,
            "ratio": 9.679978878664134,
            "winrate": 0.999,
            "cohens_d": 2.7799125080728344,
            "auc": 0.9685075,
            "ks": 0.8915,
            "n": 2000
          },
          "NTswept_rand": {
            "gap": 0.5273020405908171,
            "ratio": 9.967350331217716,
            "winrate": 0.9995,
            "cohens_d": 2.782432517226585,
            "auc": 0.968588375,
            "ks": 0.8915,
            "n": 2000
          }
        },
        "rel": {
          "NTfix_rand": {
            "gap": 0.4906752691125618,
            "ratio": 3.7308236417907397,
            "winrate": 0.999,
            "cohens_d": 3.161334897400842,
            "auc": 0.9728145,
            "ks": 0.8125,
            "n": 2000
          },
          "NTswept_rand": {
            "gap": 0.4960239265304734,
            "ratio": 3.760591272336068,
            "winrate": 0.9995,
            "cohens_d": 3.1911736500031735,
            "auc": 0.973692875,
            "ks": 0.8245,
            "n": 2000
          }
        }
      },
      {
        "p": -6.0,
        "p_label": "-6",
        "btl_mean": {
          "ntfix": 0.5787271361583355,
          "ntswept": 0.5917279900985241,
          "random": 0.059822156291651066
        },
        "rel_mean": {
          "ntfix": 0.6778643293644292,
          "ntswept": 0.6819887780499716,
          "random": 0.18177855131442333
        },
        "btl": {
          "NTfix_rand": {
            "gap": 0.5189049798666844,
            "ratio": 9.674126979590405,
            "winrate": 0.999,
            "cohens_d": 2.79704539029089,
            "auc": 0.96867375,
            "ks": 0.8915,
            "n": 2000
          },
          "NTswept_rand": {
            "gap": 0.531905833806873,
            "ratio": 9.891452043514974,
            "winrate": 0.9995,
            "cohens_d": 2.8014139671613076,
            "auc": 0.968730375,
            "ks": 0.8915,
            "n": 2000
          }
        },
        "rel": {
          "NTfix_rand": {
            "gap": 0.49608577805000587,
            "ratio": 3.7290666278439177,
            "winrate": 0.999,
            "cohens_d": 3.178619529818645,
            "auc": 0.973107,
            "ks": 0.8145,
            "n": 2000
          },
          "NTswept_rand": {
            "gap": 0.5002102267355483,
            "ratio": 3.7517560411752426,
            "winrate": 0.9995,
            "cohens_d": 3.209930980662006,
            "auc": 0.973916375,
            "ks": 0.8265,
            "n": 2000
          }
        }
      },
      {
        "p": -5.0,
        "p_label": "-5",
        "btl_mean": {
          "ntfix": 0.5847899424611526,
          "ntswept": 0.5955304588324317,
          "random": 0.06051482022545086
        },
        "rel_mean": {
          "ntfix": 0.682414943152114,
          "ntswept": 0.6857384960127338,
          "random": 0.1832462054532978
        },
        "btl": {
          "NTfix_rand": {
            "gap": 0.5242751222357017,
            "ratio": 9.663582247827716,
            "winrate": 0.999,
            "cohens_d": 2.813159516411247,
            "auc": 0.96881625,
            "ks": 0.8915,
            "n": 2000
          },
          "NTswept_rand": {
            "gap": 0.5350156386069809,
            "ratio": 9.841067966718805,
            "winrate": 0.9995,
            "cohens_d": 2.818512431723971,
            "auc": 0.968859875,
            "ks": 0.8915,
            "n": 2000
          }
        },
        "rel": {
          "NTfix_rand": {
            "gap": 0.4991687376988162,
            "ratio": 3.7240331469021033,
            "winrate": 0.999,
            "cohens_d": 3.191367708394111,
            "auc": 0.9733625,
            "ks": 0.816,
            "n": 2000
          },
          "NTswept_rand": {
            "gap": 0.502492290559436,
            "ratio": 3.7421702365755203,
            "winrate": 0.9995,
            "cohens_d": 3.224155743360496,
            "auc": 0.974159125,
            "ks": 0.8275,
            "n": 2000
          }
        }
      },
      {
        "p": -4.0,
        "p_label": "-4",
        "btl_mean": {
          "ntfix": 0.5920393243824954,
          "ntswept": 0.6003640177570381,
          "random": 0.061403191580595505
        },
        "rel_mean": {
          "ntfix": 0.6876718508814462,
          "ntswept": 0.690106810137508,
          "random": 0.18522327336161487
        },
        "btl": {
          "NTfix_rand": {
            "gap": 0.5306361328018999,
            "ratio": 9.641833089496773,
            "winrate": 0.999,
            "cohens_d": 2.839447577464611,
            "auc": 0.9690155,
            "ks": 0.8915,
            "n": 2000
          },
          "NTswept_rand": {
            "gap": 0.5389608261764426,
            "ratio": 9.7774073676451,
            "winrate": 0.9995,
            "cohens_d": 2.845774484878666,
            "auc": 0.969044625,
            "ks": 0.8915,
            "n": 2000
          }
        },
        "rel": {
          "NTfix_rand": {
            "gap": 0.5024485775198313,
            "ratio": 3.7126643882320964,
            "winrate": 0.999,
            "cohens_d": 3.20889400128357,
            "auc": 0.97373325,
            "ks": 0.817,
            "n": 2000
          },
          "NTswept_rand": {
            "gap": 0.504883536775893,
            "ratio": 3.7258104643804644,
            "winrate": 0.9995,
            "cohens_d": 3.2426285845446,
            "auc": 0.974567375,
            "ks": 0.8285,
            "n": 2000
          }
        }
      },
      {
        "p": -3.0,
        "p_label": "-3",
        "btl_mean": {
          "ntfix": 0.6009261383072629,
          "ntswept": 0.6066894988480294,
          "random": 0.06262165233388968
        },
        "rel_mean": {
          "ntfix": 0.6938920094692478,
          "ntswept": 0.6956633671911556,
          "random": 0.18816634247171515
        },
        "btl": {
          "NTfix_rand": {
            "gap": 0.5383044859733732,
            "ratio": 9.596139927819388,
            "winrate": 0.999,
            "cohens_d": 2.8847413744916444,
            "auc": 0.96934425,
            "ks": 0.8915,
            "n": 2000
          },
          "NTswept_rand": {
            "gap": 0.5440678465141396,
            "ratio": 9.68817455683296,
            "winrate": 0.999,
            "cohens_d": 2.8920450082033926,
            "auc": 0.96936225,
            "ks": 0.8915,
            "n": 2000
          }
        },
        "rel": {
          "NTfix_rand": {
            "gap": 0.5057256669975326,
            "ratio": 3.687652107993503,
            "winrate": 0.999,
            "cohens_d": 3.234184191703128,
            "auc": 0.974364,
            "ks": 0.819,
            "n": 2000
          },
          "NTswept_rand": {
            "gap": 0.5074970247194405,
            "ratio": 3.697065894213927,
            "winrate": 0.999,
            "cohens_d": 3.272263136872353,
            "auc": 0.975133,
            "ks": 0.8305,
            "n": 2000
          }
        }
      },
      {
        "p": -2.5,
        "p_label": "-2.5",
        "btl_mean": {
          "ntfix": 0.6062302752162039,
          "ntswept": 0.610750510953413,
          "random": 0.06345476088581387
        },
        "rel_mean": {
          "ntfix": 0.6975085634843537,
          "ntswept": 0.6992548669458508,
          "random": 0.19034612905577353
        },
        "btl": {
          "NTfix_rand": {
            "gap": 0.5427755143303901,
            "ratio": 9.553739810116195,
            "winrate": 0.999,
            "cohens_d": 2.9199611129314955,
            "auc": 0.96956425,
            "ks": 0.8915,
            "n": 2000
          },
          "NTswept_rand": {
            "gap": 0.5472957500675992,
            "ratio": 9.624975375014836,
            "winrate": 0.999,
            "cohens_d": 2.92762348478462,
            "auc": 0.969583,
            "ks": 0.8915,
            "n": 2000
          }
        },
        "rel": {
          "NTfix_rand": {
            "gap": 0.5071624344285802,
            "ratio": 3.66442210800082,
            "winrate": 0.999,
            "cohens_d": 3.2510475384112576,
            "auc": 0.974804,
            "ks": 0.821,
            "n": 2000
          },
          "NTswept_rand": {
            "gap": 0.5089087378900773,
            "ratio": 3.6735964656310998,
            "winrate": 0.999,
            "cohens_d": 3.2921701097341027,
            "auc": 0.97554525,
            "ks": 0.8325,
            "n": 2000
          }
        }
      },
      {
        "p": -2.0,
        "p_label": "-2",
        "btl_mean": {
          "ntfix": 0.6123436270690543,
          "ntswept": 0.6156304556430071,
          "random": 0.06457685395685947
        },
        "rel_mean": {
          "ntfix": 0.7015968390277292,
          "ntswept": 0.7031779880168079,
          "random": 0.19346446443177895
        },
        "btl": {
          "NTfix_rand": {
            "gap": 0.5477667731121949,
            "ratio": 9.48240103920408,
            "winrate": 0.999,
            "cohens_d": 2.9690090967067664,
            "auc": 0.96989825,
            "ks": 0.8915,
            "n": 2000
          },
          "NTswept_rand": {
            "gap": 0.5510536016861476,
            "ratio": 9.53329897511388,
            "winrate": 0.999,
            "cohens_d": 2.976802241229561,
            "auc": 0.96991625,
            "ks": 0.8915,
            "n": 2000
          }
        },
        "rel": {
          "NTfix_rand": {
            "gap": 0.5081323745959503,
            "ratio": 3.626489449048831,
            "winrate": 0.999,
            "cohens_d": 3.271055103471232,
            "auc": 0.975368,
            "ks": 0.8235,
            "n": 2000
          },
          "NTswept_rand": {
            "gap": 0.509713523585029,
            "ratio": 3.634662262561238,
            "winrate": 0.999,
            "cohens_d": 3.313235759432892,
            "auc": 0.97605875,
            "ks": 0.8355,
            "n": 2000
          }
        }
      },
      {
        "p": -1.5,
        "p_label": "-1.5",
        "btl_mean": {
          "ntfix": 0.6194909143632726,
          "ntswept": 0.6216302157259735,
          "random": 0.06629132727938827
        },
        "rel_mean": {
          "ntfix": 0.706312959177596,
          "ntswept": 0.7078637906207117,
          "random": 0.19843742147237584
        },
        "btl": {
          "NTfix_rand": {
            "gap": 0.5531995870838844,
            "ratio": 9.344976783348985,
            "winrate": 0.999,
            "cohens_d": 3.0387700270610525,
            "auc": 0.970379,
            "ks": 0.8915,
            "n": 2000
          },
          "NTswept_rand": {
            "gap": 0.5553388884465853,
            "ratio": 9.377247993633924,
            "winrate": 0.999,
            "cohens_d": 3.0462063718850274,
            "auc": 0.9703825,
            "ks": 0.8915,
            "n": 2000
          }
        },
        "rel": {
          "NTfix_rand": {
            "gap": 0.5078755377052201,
            "ratio": 3.559373801256134,
            "winrate": 0.999,
            "cohens_d": 3.2921472407051406,
            "auc": 0.976102,
            "ks": 0.8265,
            "n": 2000
          },
          "NTswept_rand": {
            "gap": 0.5094263691483358,
            "ratio": 3.567189017920455,
            "winrate": 0.999,
            "cohens_d": 3.3396791970716064,
            "auc": 0.9768095,
            "ks": 0.8385,
            "n": 2000
          }
        }
      },
      {
        "p": -1.0,
        "p_label": "-1",
        "btl_mean": {
          "ntfix": 0.6280195668483204,
          "ntswept": 0.6292059759677348,
          "random": 0.0695442538753529
        },
        "rel_mean": {
          "ntfix": 0.7118542364188929,
          "ntswept": 0.7133003961818758,
          "random": 0.20769122151510622
        },
        "btl": {
          "NTfix_rand": {
            "gap": 0.5584753129729675,
            "ratio": 9.030502620301979,
            "winrate": 0.999,
            "cohens_d": 3.1383903109463986,
            "auc": 0.97092125,
            "ks": 0.8915,
            "n": 2000
          },
          "NTswept_rand": {
            "gap": 0.5596617220923819,
            "ratio": 9.047562392365114,
            "winrate": 0.999,
            "cohens_d": 3.145173962697068,
            "auc": 0.97092125,
            "ks": 0.8915,
            "n": 2000
          }
        },
        "rel": {
          "NTfix_rand": {
            "gap": 0.5041630149037867,
            "ratio": 3.427464248252384,
            "winrate": 0.999,
            "cohens_d": 3.303067491944714,
            "auc": 0.9770015,
            "ks": 0.83,
            "n": 2000
          },
          "NTswept_rand": {
            "gap": 0.5056091746667696,
            "ratio": 3.434427276118623,
            "winrate": 0.999,
            "cohens_d": 3.3522178352707686,
            "auc": 0.9777295,
            "ks": 0.842,
            "n": 2000
          }
        }
      },
      {
        "p": -0.75,
        "p_label": "-0.75",
        "btl_mean": {
          "ntfix": 0.6329553124411378,
          "ntswept": 0.6337169785457957,
          "random": 0.0726483649524545
        },
        "rel_mean": {
          "ntfix": 0.7149907536893244,
          "ntswept": 0.7168311462994543,
          "random": 0.21579458938020935
        },
        "btl": {
          "NTfix_rand": {
            "gap": 0.5603069474886833,
            "ratio": 8.712588546973937,
            "winrate": 0.999,
            "cohens_d": 3.2014174356899208,
            "auc": 0.97119675,
            "ks": 0.8915,
            "n": 2000
          },
          "NTswept_rand": {
            "gap": 0.5610686135933411,
            "ratio": 8.72307283117161,
            "winrate": 0.999,
            "cohens_d": 3.207432346775784,
            "auc": 0.97119775,
            "ks": 0.8915,
            "n": 2000
          }
        },
        "rel": {
          "NTfix_rand": {
            "gap": 0.49919616430911506,
            "ratio": 3.3132932375314534,
            "winrate": 0.999,
            "cohens_d": 3.2933845896399103,
            "auc": 0.97744875,
            "ks": 0.83,
            "n": 2000
          },
          "NTswept_rand": {
            "gap": 0.501036556919245,
            "ratio": 3.3218216840296524,
            "winrate": 0.999,
            "cohens_d": 3.3443451056240585,
            "auc": 0.97824725,
            "ks": 0.8425,
            "n": 2000
          }
        }
      },
      {
        "p": -0.5,
        "p_label": "-0.5",
        "btl_mean": {
          "ntfix": 0.6383956535518115,
          "ntswept": 0.6388039717458832,
          "random": 0.07812673628420384
        },
        "rel_mean": {
          "ntfix": 0.7183801484937171,
          "ntswept": 0.7204455714196936,
          "random": 0.2283714554656546
        },
        "btl": {
          "NTfix_rand": {
            "gap": 0.5602689172676076,
            "ratio": 8.171282763297594,
            "winrate": 0.999,
            "cohens_d": 3.2710113391207143,
            "auc": 0.9715735,
            "ks": 0.8915,
            "n": 2000
          },
          "NTswept_rand": {
            "gap": 0.5606772354616794,
            "ratio": 8.176509120028872,
            "winrate": 0.999,
            "cohens_d": 3.2756907191409086,
            "auc": 0.9715735,
            "ks": 0.8915,
            "n": 2000
          }
        },
        "rel": {
          "NTfix_rand": {
            "gap": 0.4900086930280625,
            "ratio": 3.145665236616037,
            "winrate": 0.999,
            "cohens_d": 3.2593330211716944,
            "auc": 0.9777845,
            "ks": 0.8295,
            "n": 2000
          },
          "NTswept_rand": {
            "gap": 0.49207411595403894,
            "ratio": 3.1547093744736556,
            "winrate": 0.999,
            "cohens_d": 3.3113173474680493,
            "auc": 0.97873775,
            "ks": 0.842,
            "n": 2000
          }
        }
      },
      {
        "p": -0.35,
        "p_label": "-0.35",
        "btl_mean": {
          "ntfix": 0.6419032525478896,
          "ntswept": 0.6421523611906017,
          "random": 0.08354478433947994
        },
        "rel_mean": {
          "ntfix": 0.7205268631710983,
          "ntswept": 0.7224694996456842,
          "random": 0.23921049908135458
        },
        "btl": {
          "NTfix_rand": {
            "gap": 0.5583584682084096,
            "ratio": 7.683343222714523,
            "winrate": 0.999,
            "cohens_d": 3.312534825504026,
            "auc": 0.97191375,
            "ks": 0.8915,
            "n": 2000
          },
          "NTswept_rand": {
            "gap": 0.5586075768511217,
            "ratio": 7.686324960529536,
            "winrate": 0.999,
            "cohens_d": 3.3160516633771095,
            "auc": 0.97191375,
            "ks": 0.8915,
            "n": 2000
          }
        },
        "rel": {
          "NTfix_rand": {
            "gap": 0.48131636408974365,
            "ratio": 3.0121038413370385,
            "winrate": 0.999,
            "cohens_d": 3.220545733902208,
            "auc": 0.9778645,
            "ks": 0.8285,
            "n": 2000
          },
          "NTswept_rand": {
            "gap": 0.4832590005643296,
            "ratio": 3.0202248748286546,
            "winrate": 0.999,
            "cohens_d": 3.270553249221029,
            "auc": 0.9789375,
            "ks": 0.8405,
            "n": 2000
          }
        }
      },
      {
        "p": -0.25,
        "p_label": "-0.25",
        "btl_mean": {
          "ntfix": 0.6443344001097691,
          "ntswept": 0.6444892965244619,
          "random": 0.0885611947126263
        },
        "rel_mean": {
          "ntfix": 0.7219992105850251,
          "ntswept": 0.7239596339381944,
          "random": 0.24837660100090433
        },
        "btl": {
          "NTfix_rand": {
            "gap": 0.5557732053971427,
            "ratio": 7.275583873959476,
            "winrate": 0.999,
            "cohens_d": 3.337794423745179,
            "auc": 0.9721165,
            "ks": 0.8915,
            "n": 2000
          },
          "NTswept_rand": {
            "gap": 0.5559281018118356,
            "ratio": 7.2773329065374055,
            "winrate": 0.999,
            "cohens_d": 3.3403675220608693,
            "auc": 0.9721165,
            "ks": 0.8915,
            "n": 2000
          }
        },
        "rel": {
          "NTfix_rand": {
            "gap": 0.47362260958412084,
            "ratio": 2.90687290056923,
            "winrate": 0.999,
            "cohens_d": 3.1859903881570046,
            "auc": 0.9778725,
            "ks": 0.8285,
            "n": 2000
          },
          "NTswept_rand": {
            "gap": 0.4755830329372901,
            "ratio": 2.914765847591088,
            "winrate": 0.999,
            "cohens_d": 3.2352528343850593,
            "auc": 0.97907225,
            "ks": 0.841,
            "n": 2000
          }
        }
      },
      {
        "p": -0.15,
        "p_label": "-0.15",
        "btl_mean": {
          "ntfix": 0.6468347495527653,
          "ntswept": 0.6469084562593115,
          "random": 0.09507126810712782
        },
        "rel_mean": {
          "ntfix": 0.7234996493241885,
          "ntswept": 0.7254854789760621,
          "random": 0.2598702030023295
        },
        "btl": {
          "NTfix_rand": {
            "gap": 0.5517634814456375,
            "ratio": 6.803682778522546,
            "winrate": 0.999,
            "cohens_d": 3.358922314831721,
            "auc": 0.9723155,
            "ks": 0.8915,
            "n": 2000
          },
          "NTswept_rand": {
            "gap": 0.5518371881521836,
            "ratio": 6.804458056984837,
            "winrate": 0.999,
            "cohens_d": 3.3604039788902798,
            "auc": 0.9723155,
            "ks": 0.8915,
            "n": 2000
          }
        },
        "rel": {
          "NTfix_rand": {
            "gap": 0.46362944632185904,
            "ratio": 2.7840808256023992,
            "winrate": 0.999,
            "cohens_d": 3.1479674271117957,
            "auc": 0.977785,
            "ks": 0.8255,
            "n": 2000
          },
          "NTswept_rand": {
            "gap": 0.4656152759737326,
            "ratio": 2.7917224467999464,
            "winrate": 0.999,
            "cohens_d": 3.1972981414212183,
            "auc": 0.979152,
            "ks": 0.838,
            "n": 2000
          }
        }
      },
      {
        "p": -0.1,
        "p_label": "-0.1",
        "btl_mean": {
          "ntfix": 0.6481089771773532,
          "ntswept": 0.6481485327838077,
          "random": 0.0989862510613563
        },
        "rel_mean": {
          "ntfix": 0.7242588359671438,
          "ntswept": 0.7261971199709376,
          "random": 0.26708492686744767
        },
        "btl": {
          "NTfix_rand": {
            "gap": 0.5491227261159969,
            "ratio": 6.547464624916696,
            "winrate": 0.999,
            "cohens_d": 3.367150557314016,
            "auc": 0.972437,
            "ks": 0.8915,
            "n": 2000
          },
          "NTswept_rand": {
            "gap": 0.5491622817224514,
            "ratio": 6.547864231993744,
            "winrate": 0.999,
            "cohens_d": 3.368053305916974,
            "auc": 0.972437,
            "ks": 0.8915,
            "n": 2000
          }
        },
        "rel": {
          "NTfix_rand": {
            "gap": 0.45717390909969613,
            "ratio": 2.711717371930121,
            "winrate": 0.999,
            "cohens_d": 3.1315851921491364,
            "auc": 0.97772425,
            "ks": 0.8245,
            "n": 2000
          },
          "NTswept_rand": {
            "gap": 0.45911219310348994,
            "ratio": 2.718974554229876,
            "winrate": 0.999,
            "cohens_d": 3.1814817958151305,
            "auc": 0.97920575,
            "ks": 0.837,
            "n": 2000
          }
        }
      },
      {
        "p": -0.05,
        "p_label": "-0.05",
        "btl_mean": {
          "ntfix": 0.6493993572050913,
          "ntswept": 0.6494115512268397,
          "random": 0.10338614787778183
        },
        "rel_mean": {
          "ntfix": 0.7250230731417212,
          "ntswept": 0.7270215978794813,
          "random": 0.27600013854078853
        },
        "btl": {
          "NTfix_rand": {
            "gap": 0.5460132093273096,
            "ratio": 6.28129948291313,
            "winrate": 0.999,
            "cohens_d": 3.373323383505713,
            "auc": 0.972566,
            "ks": 0.8915,
            "n": 2000
          },
          "NTswept_rand": {
            "gap": 0.5460254033490579,
            "ratio": 6.281417429291814,
            "winrate": 0.999,
            "cohens_d": 3.3736218397466997,
            "auc": 0.972566,
            "ks": 0.8915,
            "n": 2000
          }
        },
        "rel": {
          "NTfix_rand": {
            "gap": 0.4490229346009327,
            "ratio": 2.6268938739484513,
            "winrate": 0.999,
            "cohens_d": 3.121875237853056,
            "auc": 0.97763175,
            "ks": 0.8235,
            "n": 2000
          },
          "NTswept_rand": {
            "gap": 0.45102145933869275,
            "ratio": 2.6341349019723004,
            "winrate": 0.999,
            "cohens_d": 3.173518789383426,
            "auc": 0.97925,
            "ks": 0.836,
            "n": 2000
          }
        }
      },
      {
        "p": 0.0,
        "p_label": "0.0",
        "btl_mean": {
          "ntfix": 0.6507008005837507,
          "ntswept": 0.6507008005837507,
          "random": 0.10829715294622105
        },
        "rel_mean": {
          "ntfix": 0.7257916166971584,
          "ntswept": 0.7257916166971584,
          "random": 0.2873174140321408
        },
        "btl": {
          "NTfix_rand": {
            "gap": 0.5424036476375296,
            "ratio": 6.008475595908603,
            "winrate": 0.999,
            "cohens_d": 3.3770442264122016,
            "auc": 0.972724,
            "ks": 0.8915,
            "n": 2000
          },
          "NTswept_rand": {
            "gap": 0.5424036476375296,
            "ratio": 6.008475595908603,
            "winrate": 0.999,
            "cohens_d": 3.3770442264122016,
            "auc": 0.972724,
            "ks": 0.8915,
            "n": 2000
          }
        },
        "rel": {
          "NTfix_rand": {
            "gap": 0.43847420266501763,
            "ratio": 2.5260968575192857,
            "winrate": 0.999,
            "cohens_d": 3.123615495126483,
            "auc": 0.977503,
            "ks": 0.823,
            "n": 2000
          },
          "NTswept_rand": {
            "gap": 0.43847420266501763,
            "ratio": 2.5260968575192857,
            "winrate": 0.999,
            "cohens_d": 3.123615495126483,
            "auc": 0.977503,
            "ks": 0.823,
            "n": 2000
          }
        }
      },
      {
        "p": 0.05,
        "p_label": "0.05",
        "btl_mean": {
          "ntfix": 0.6520117705923895,
          "ntswept": 0.6520183338037823,
          "random": 0.11378902232613892
        },
        "rel_mean": {
          "ntfix": 0.7265636913007842,
          "ntswept": 0.7264650185320859,
          "random": 0.3010559712994274
        },
        "btl": {
          "NTfix_rand": {
            "gap": 0.5382227482662505,
            "ratio": 5.730005911498312,
            "winrate": 0.999,
            "cohens_d": 3.3779644518956085,
            "auc": 0.97286625,
            "ks": 0.8915,
            "n": 2000
          },
          "NTswept_rand": {
            "gap": 0.5382293114776433,
            "ratio": 5.730063590273106,
            "winrate": 0.999,
            "cohens_d": 3.377992093844435,
            "auc": 0.97286675,
            "ks": 0.8915,
            "n": 2000
          }
        },
        "rel": {
          "NTfix_rand": {
            "gap": 0.42550772000135684,
            "ratio": 2.4133840898912147,
            "winrate": 0.999,
            "cohens_d": 3.137628480736644,
            "auc": 0.97734775,
            "ks": 0.8215,
            "n": 2000
          },
          "NTswept_rand": {
            "gap": 0.4254090472326585,
            "ratio": 2.413056334330438,
            "winrate": 0.999,
            "cohens_d": 3.137694833036714,
            "auc": 0.9773715,
            "ks": 0.8215,
            "n": 2000
          }
        }
      },
      {
        "p": 0.1,
        "p_label": "0.1",
        "btl_mean": {
          "ntfix": 0.6533308443245985,
          "ntswept": 0.6533545487487097,
          "random": 0.120205364726028
        },
        "rel_mean": {
          "ntfix": 0.727338497518683,
          "ntswept": 0.7272645175455474,
          "random": 0.31603346956130746
        },
        "btl": {
          "NTfix_rand": {
            "gap": 0.5331254795985705,
            "ratio": 5.4351221828881755,
            "winrate": 0.999,
            "cohens_d": 3.3763261601360046,
            "auc": 0.97301575,
            "ks": 0.891,
            "n": 2000
          },
          "NTswept_rand": {
            "gap": 0.5331491840226816,
            "ratio": 5.435319382274119,
            "winrate": 0.999,
            "cohens_d": 3.376454638895095,
            "auc": 0.9730205,
            "ks": 0.891,
            "n": 2000
          }
        },
        "rel": {
          "NTfix_rand": {
            "gap": 0.4113050279573755,
            "ratio": 2.3014603438310393,
            "winrate": 0.999,
            "cohens_d": 3.158103007996435,
            "auc": 0.977159,
            "ks": 0.819,
            "n": 2000
          },
          "NTswept_rand": {
            "gap": 0.41123104798424,
            "ratio": 2.301226254785856,
            "winrate": 0.999,
            "cohens_d": 3.1590150120511775,
            "auc": 0.977214,
            "ks": 0.819,
            "n": 2000
          }
        }
      },
      {
        "p": 0.15,
        "p_label": "0.15",
        "btl_mean": {
          "ntfix": 0.654654810847732,
          "ntswept": 0.6547056553049975,
          "random": 0.12831048931778127
        },
        "rel_mean": {
          "ntfix": 0.7281152193864607,
          "ntswept": 0.7281302433324117,
          "random": 0.3308236062075317
        },
        "btl": {
          "NTfix_rand": {
            "gap": 0.5263443215299508,
            "ratio": 5.102114521801687,
            "winrate": 0.999,
            "cohens_d": 3.373873234021043,
            "auc": 0.9731435,
            "ks": 0.891,
            "n": 2000
          },
          "NTswept_rand": {
            "gap": 0.5263951659872161,
            "ratio": 5.102510782914366,
            "winrate": 0.999,
            "cohens_d": 3.3741453274358753,
            "auc": 0.97315625,
            "ks": 0.891,
            "n": 2000
          }
        },
        "rel": {
          "NTfix_rand": {
            "gap": 0.397291613178929,
            "ratio": 2.2009167596392767,
            "winrate": 0.999,
            "cohens_d": 3.177825816537942,
            "auc": 0.97693775,
            "ks": 0.8175,
            "n": 2000
          },
          "NTswept_rand": {
            "gap": 0.39730663712488,
            "ratio": 2.200962173405613,
            "winrate": 0.999,
            "cohens_d": 3.180652358736388,
            "auc": 0.977042,
            "ks": 0.818,
            "n": 2000
          }
        }
      },
      {
        "p": 0.25,
        "p_label": "0.25",
        "btl_mean": {
          "ntfix": 0.6573112376772897,
          "ntswept": 0.657441205435594,
          "random": 0.15092368538638345
        },
        "rel_mean": {
          "ntfix": 0.7296711109083662,
          "ntswept": 0.7297316487327989,
          "random": 0.3575256481878247
        },
        "btl": {
          "NTfix_rand": {
            "gap": 0.5063875522909063,
            "ratio": 4.355255677692279,
            "winrate": 0.999,
            "cohens_d": 3.3716641959724285,
            "auc": 0.97341375,
            "ks": 0.891,
            "n": 2000
          },
          "NTswept_rand": {
            "gap": 0.5065175200492106,
            "ratio": 4.356116826543578,
            "winrate": 0.999,
            "cohens_d": 3.372433307912965,
            "auc": 0.97344925,
            "ks": 0.891,
            "n": 2000
          }
        },
        "rel": {
          "NTfix_rand": {
            "gap": 0.37214546272054155,
            "ratio": 2.0408916524082112,
            "winrate": 0.999,
            "cohens_d": 3.203488518218335,
            "auc": 0.97641975,
            "ks": 0.8155,
            "n": 2000
          },
          "NTswept_rand": {
            "gap": 0.37220600054497427,
            "ratio": 2.0410609768321777,
            "winrate": 0.999,
            "cohens_d": 3.2102797753867143,
            "auc": 0.9766495,
            "ks": 0.8165,
            "n": 2000
          }
        }
      },
      {
        "p": 0.35,
        "p_label": "0.35",
        "btl_mean": {
          "ntfix": 0.659973984219602,
          "ntswept": 0.6602112232473999,
          "random": 0.17875369040387562
        },
        "rel_mean": {
          "ntfix": 0.7312248077677589,
          "ntswept": 0.7316410076113301,
          "random": 0.38052616386010985
        },
        "btl": {
          "NTfix_rand": {
            "gap": 0.48122029381572634,
            "ratio": 3.69208592409174,
            "winrate": 0.999,
            "cohens_d": 3.3657699014722837,
            "auc": 0.97370625,
            "ks": 0.891,
            "n": 2000
          },
          "NTswept_rand": {
            "gap": 0.48145753284352427,
            "ratio": 3.6934131080355344,
            "winrate": 0.999,
            "cohens_d": 3.3672322020631476,
            "auc": 0.9737675,
            "ks": 0.891,
            "n": 2000
          }
        },
        "rel": {
          "NTfix_rand": {
            "gap": 0.35069864390764904,
            "ratio": 1.9216150614983045,
            "winrate": 0.999,
            "cohens_d": 3.2136291707261564,
            "auc": 0.97568975,
            "ks": 0.8145,
            "n": 2000
          },
          "NTswept_rand": {
            "gap": 0.35111484375122026,
            "ratio": 1.9227088097950031,
            "winrate": 0.999,
            "cohens_d": 3.228225664328832,
            "auc": 0.976169,
            "ks": 0.8175,
            "n": 2000
          }
        }
      },
      {
        "p": 0.5,
        "p_label": "0.5",
        "btl_mean": {
          "ntfix": 0.6639311061482278,
          "ntswept": 0.6643731056677474,
          "random": 0.22150163622065566
        },
        "rel_mean": {
          "ntfix": 0.7335375200682798,
          "ntswept": 0.7343695794510999,
          "random": 0.41003901105282714
        },
        "btl": {
          "NTfix_rand": {
            "gap": 0.44242946992757215,
            "ratio": 2.997409488600041,
            "winrate": 0.999,
            "cohens_d": 3.335139698159873,
            "auc": 0.974095,
            "ks": 0.891,
            "n": 2000
          },
          "NTswept_rand": {
            "gap": 0.44287146944709177,
            "ratio": 2.9994049570176164,
            "winrate": 0.999,
            "cohens_d": 3.3383915636141936,
            "auc": 0.97420125,
            "ks": 0.891,
            "n": 2000
          }
        },
        "rel": {
          "NTfix_rand": {
            "gap": 0.32349850901545263,
            "ratio": 1.7889456863746431,
            "winrate": 0.999,
            "cohens_d": 3.2166310407077177,
            "auc": 0.974406,
            "ks": 0.8125,
            "n": 2000
          },
          "NTswept_rand": {
            "gap": 0.3243305683982728,
            "ratio": 1.7909749064253984,
            "winrate": 0.999,
            "cohens_d": 3.2469204388061255,
            "auc": 0.97531025,
            "ks": 0.8215,
            "n": 2000
          }
        }
      },
      {
        "p": 0.75,
        "p_label": "0.75",
        "btl_mean": {
          "ntfix": 0.670335251341864,
          "ntswept": 0.6712938168066147,
          "random": 0.28369683423881864
        },
        "rel_mean": {
          "ntfix": 0.7372988590767112,
          "ntswept": 0.7392242167716762,
          "random": 0.449142630528227
        },
        "btl": {
          "NTfix_rand": {
            "gap": 0.38663841710304536,
            "ratio": 2.362857707384812,
            "winrate": 0.999,
            "cohens_d": 3.2549089497221213,
            "auc": 0.97490875,
            "ks": 0.89,
            "n": 2000
          },
          "NTswept_rand": {
            "gap": 0.38759698256779607,
            "ratio": 2.366236544752957,
            "winrate": 0.999,
            "cohens_d": 3.265936248002393,
            "auc": 0.9752195,
            "ks": 0.89,
            "n": 2000
          }
        },
        "rel": {
          "NTfix_rand": {
            "gap": 0.2881562285484842,
            "ratio": 1.6415695348481836,
            "winrate": 0.999,
            "cohens_d": 3.2184468548131653,
            "auc": 0.97234375,
            "ks": 0.814,
            "n": 2000
          },
          "NTswept_rand": {
            "gap": 0.29008158624344915,
            "ratio": 1.6458562748815235,
            "winrate": 0.9975,
            "cohens_d": 3.311022185933118,
            "auc": 0.97626575,
            "ks": 0.8285,
            "n": 2000
          }
        }
      },
      {
        "p": 1.0,
        "p_label": "1",
        "btl_mean": {
          "ntfix": 0.6764259637756265,
          "ntswept": 0.6781865254200745,
          "random": 0.3316021730546578
        },
        "rel_mean": {
          "ntfix": 0.7408880365104135,
          "ntswept": 0.7431678401729962,
          "random": 0.4782108535635573
        },
        "btl": {
          "NTfix_rand": {
            "gap": 0.3448237907209687,
            "ratio": 2.0398719270881607,
            "winrate": 0.999,
            "cohens_d": 3.1884103682546985,
            "auc": 0.975978,
            "ks": 0.889,
            "n": 2000
          },
          "NTswept_rand": {
            "gap": 0.34658435236541674,
            "ratio": 2.0451811855535986,
            "winrate": 0.999,
            "cohens_d": 3.2193606804288226,
            "auc": 0.976549,
            "ks": 0.89,
            "n": 2000
          }
        },
        "rel": {
          "NTfix_rand": {
            "gap": 0.26267718294685616,
            "ratio": 1.5492915541113805,
            "winrate": 0.999,
            "cohens_d": 3.229116642634074,
            "auc": 0.9707775,
            "ks": 0.824,
            "n": 2000
          },
          "NTswept_rand": {
            "gap": 0.2649569866094389,
            "ratio": 1.5540589148803676,
            "winrate": 0.9975,
            "cohens_d": 3.355604569099926,
            "auc": 0.97635125,
            "ks": 0.842,
            "n": 2000
          }
        }
      },
      {
        "p": 1.5,
        "p_label": "1.5",
        "btl_mean": {
          "ntfix": 0.6871733297630994,
          "ntswept": 0.6913175648725078,
          "random": 0.39761095552364134
        },
        "rel_mean": {
          "ntfix": 0.7474269132418524,
          "ntswept": 0.7517496475019512,
          "random": 0.5161444504190391
        },
        "btl": {
          "NTfix_rand": {
            "gap": 0.2895623742394581,
            "ratio": 1.7282555226832554,
            "winrate": 0.999,
            "cohens_d": 3.118708945281516,
            "auc": 0.97982625,
            "ks": 0.887,
            "n": 2000
          },
          "NTswept_rand": {
            "gap": 0.2937066093488665,
            "ratio": 1.7386783620236619,
            "winrate": 0.999,
            "cohens_d": 3.2275622906642383,
            "auc": 0.98186875,
            "ks": 0.8895,
            "n": 2000
          }
        },
        "rel": {
          "NTfix_rand": {
            "gap": 0.23128246282281328,
            "ratio": 1.4480963858761697,
            "winrate": 0.9985,
            "cohens_d": 3.2764814165722242,
            "auc": 0.9695545,
            "ks": 0.843,
            "n": 2000
          },
          "NTswept_rand": {
            "gap": 0.23560519708291205,
            "ratio": 1.4564714333199411,
            "winrate": 0.9975,
            "cohens_d": 3.5900693468723555,
            "auc": 0.984774,
            "ks": 0.872,
            "n": 2000
          }
        }
      },
      {
        "p": 2.0,
        "p_label": "2",
        "btl_mean": {
          "ntfix": 0.695717925856879,
          "ntswept": 0.7033177518000582,
          "random": 0.4389828507444663
        },
        "rel_mean": {
          "ntfix": 0.7531145732480045,
          "ntswept": 0.7577896435315447,
          "random": 0.5387898978563155
        },
        "btl": {
          "NTfix_rand": {
            "gap": 0.25673507511241267,
            "ratio": 1.5848407851856134,
            "winrate": 0.999,
            "cohens_d": 3.096279258072808,
            "auc": 0.9854095,
            "ks": 0.8925,
            "n": 2000
          },
          "NTswept_rand": {
            "gap": 0.2643349010555919,
            "ratio": 1.602153137889804,
            "winrate": 0.9995,
            "cohens_d": 3.358546413091833,
            "auc": 0.990524875,
            "ks": 0.9165,
            "n": 2000
          }
        },
        "rel": {
          "NTfix_rand": {
            "gap": 0.21432467539168898,
            "ratio": 1.3977889642037147,
            "winrate": 0.9965,
            "cohens_d": 3.339264242193463,
            "auc": 0.97039175,
            "ks": 0.8565,
            "n": 2000
          },
          "NTswept_rand": {
            "gap": 0.21899974567522917,
            "ratio": 1.4064659462743527,
            "winrate": 0.996,
            "cohens_d": 3.705371596647425,
            "auc": 0.986958625,
            "ks": 0.885,
            "n": 2000
          }
        }
      },
      {
        "p": 2.5,
        "p_label": "2.5",
        "btl_mean": {
          "ntfix": 0.7023076263148722,
          "ntswept": 0.7134331802334966,
          "random": 0.46660365757712535
        },
        "rel_mean": {
          "ntfix": 0.7580797488895493,
          "ntswept": 0.7662026500413319,
          "random": 0.5536739146629607
        },
        "btl": {
          "NTfix_rand": {
            "gap": 0.23570396873774685,
            "ratio": 1.5051481378471345,
            "winrate": 0.998,
            "cohens_d": 3.0841619974003627,
            "auc": 0.98980275,
            "ks": 0.909,
            "n": 2000
          },
          "NTswept_rand": {
            "gap": 0.2468295226563712,
            "ratio": 1.5289918298927447,
            "winrate": 0.999,
            "cohens_d": 3.523423506883642,
            "auc": 0.99591375,
            "ks": 0.953,
            "n": 2000
          }
        },
        "rel": {
          "NTfix_rand": {
            "gap": 0.20440583422658865,
            "ratio": 1.3691809001892696,
            "winrate": 0.995,
            "cohens_d": 3.4011903927979055,
            "auc": 0.97211125,
            "ks": 0.867,
            "n": 2000
          },
          "NTswept_rand": {
            "gap": 0.21252873537837125,
            "ratio": 1.3838518119600134,
            "winrate": 0.997,
            "cohens_d": 4.107025711936047,
            "auc": 0.99202125,
            "ks": 0.9245,
            "n": 2000
          }
        }
      },
      {
        "p": 3.0,
        "p_label": "3",
        "btl_mean": {
          "ntfix": 0.7072931779415981,
          "ntswept": 0.7221009383073854,
          "random": 0.48612387436777493
        },
        "rel_mean": {
          "ntfix": 0.7624728703881669,
          "ntswept": 0.7729391183208597,
          "random": 0.5642607007076174
        },
        "btl": {
          "NTfix_rand": {
            "gap": 0.22116930357382314,
            "ratio": 1.454964907579294,
            "winrate": 0.9955,
            "cohens_d": 3.062319151218053,
            "auc": 0.99143425,
            "ks": 0.914,
            "n": 2000
          },
          "NTswept_rand": {
            "gap": 0.2359770639396105,
            "ratio": 1.4854257862700302,
            "winrate": 0.999,
            "cohens_d": 3.6968175985820686,
            "auc": 0.99775975,
            "ks": 0.9745,
            "n": 2000
          }
        },
        "rel": {
          "NTfix_rand": {
            "gap": 0.19821216968054955,
            "ratio": 1.3512776442378132,
            "winrate": 0.994,
            "cohens_d": 3.4557393975610995,
            "auc": 0.97406075,
            "ks": 0.8725,
            "n": 2000
          },
          "NTswept_rand": {
            "gap": 0.20867841761324235,
            "ratio": 1.369826247604249,
            "winrate": 0.997,
            "cohens_d": 4.492550370618098,
            "auc": 0.9967445,
            "ks": 0.952,
            "n": 2000
          }
        }
      },
      {
        "p": 4.0,
        "p_label": "4",
        "btl_mean": {
          "ntfix": 0.7142983734243529,
          "ntswept": 0.7362753345175573,
          "random": 0.5113636625051123
        },
        "rel_mean": {
          "ntfix": 0.7700035401672716,
          "ntswept": 0.7854330786514269,
          "random": 0.5785354169180056
        },
        "btl": {
          "NTfix_rand": {
            "gap": 0.20293471091924054,
            "ratio": 1.3968500810657654,
            "winrate": 0.9875,
            "cohens_d": 3.0045270244979116,
            "auc": 0.990313,
            "ks": 0.909,
            "n": 2000
          },
          "NTswept_rand": {
            "gap": 0.224911672012445,
            "ratio": 1.4398272472287692,
            "winrate": 0.999,
            "cohens_d": 4.031804797465888,
            "auc": 0.9987345,
            "ks": 0.9885,
            "n": 2000
          }
        },
        "rel": {
          "NTfix_rand": {
            "gap": 0.191468123249266,
            "ratio": 1.3309531580093432,
            "winrate": 0.992,
            "cohens_d": 3.5391276151198414,
            "auc": 0.97754025,
            "ks": 0.882,
            "n": 2000
          },
          "NTswept_rand": {
            "gap": 0.20689766173342128,
            "ratio": 1.357623156133835,
            "winrate": 0.9985,
            "cohens_d": 5.133333763207676,
            "auc": 0.9983885,
            "ks": 0.9795,
            "n": 2000
          }
        }
      },
      {
        "p": 5.0,
        "p_label": "5",
        "btl_mean": {
          "ntfix": 0.7192035776675423,
          "ntswept": 0.7470415763598757,
          "random": 0.5267054232982057
        },
        "rel_mean": {
          "ntfix": 0.7763444212259364,
          "ntswept": 0.7939553981297037,
          "random": 0.587926130924393
        },
        "btl": {
          "NTfix_rand": {
            "gap": 0.1924981543693366,
            "ratio": 1.3654759299114898,
            "winrate": 0.979,
            "cohens_d": 2.9528911907406585,
            "auc": 0.987181,
            "ks": 0.8955,
            "n": 2000
          },
          "NTswept_rand": {
            "gap": 0.22033615306166998,
            "ratio": 1.4183290000735798,
            "winrate": 0.999,
            "cohens_d": 4.2730924789328295,
            "auc": 0.998906,
            "ks": 0.9955,
            "n": 2000
          }
        },
        "rel": {
          "NTfix_rand": {
            "gap": 0.18841829030154333,
            "ratio": 1.3204795303200663,
            "winrate": 0.9925,
            "cohens_d": 3.594502247559256,
            "auc": 0.98010775,
            "ks": 0.8865,
            "n": 2000
          },
          "NTswept_rand": {
            "gap": 0.20602926720531067,
            "ratio": 1.3504339344151484,
            "winrate": 0.999,
            "cohens_d": 5.416283072075096,
            "auc": 0.9987395,
            "ks": 0.9855,
            "n": 2000
          }
        }
      },
      {
        "p": 6.0,
        "p_label": "6",
        "btl_mean": {
          "ntfix": 0.7229346283711361,
          "ntswept": 0.7555727759992126,
          "random": 0.5368896019571244
        },
        "rel_mean": {
          "ntfix": 0.7818290211999293,
          "ntswept": 0.8014740884267524,
          "random": 0.5947091053479405
        },
        "btl": {
          "NTfix_rand": {
            "gap": 0.18604502641401166,
            "ratio": 1.346523802539333,
            "winrate": 0.9695,
            "cohens_d": 2.9125913010536113,
            "auc": 0.983786,
            "ks": 0.883,
            "n": 2000
          },
          "NTswept_rand": {
            "gap": 0.21868317404208815,
            "ratio": 1.4073149735903285,
            "winrate": 0.999,
            "cohens_d": 4.428615871035502,
            "auc": 0.9989405,
            "ks": 0.9965,
            "n": 2000
          }
        },
        "rel": {
          "NTfix_rand": {
            "gap": 0.18711991585198873,
            "ratio": 1.3146410811089102,
            "winrate": 0.9925,
            "cohens_d": 3.6307704719243823,
            "auc": 0.981947,
            "ks": 0.8915,
            "n": 2000
          },
          "NTswept_rand": {
            "gap": 0.20676498307881186,
            "ratio": 1.3476741506384737,
            "winrate": 0.999,
            "cohens_d": 5.629440591257932,
            "auc": 0.9988505,
            "ks": 0.9905,
            "n": 2000
          }
        }
      },
      {
        "p": 8.0,
        "p_label": "8",
        "btl_mean": {
          "ntfix": 0.7285630755111476,
          "ntswept": 0.768041439202581,
          "random": 0.5496893783894296
        },
        "rel_mean": {
          "ntfix": 0.7909064124268936,
          "ntswept": 0.8139058664907164,
          "random": 0.6040572962555131
        },
        "btl": {
          "NTfix_rand": {
            "gap": 0.17887369712171808,
            "ratio": 1.325408683802135,
            "winrate": 0.9585,
            "cohens_d": 2.858420991160224,
            "auc": 0.978725,
            "ks": 0.869,
            "n": 2000
          },
          "NTswept_rand": {
            "gap": 0.2183520608131515,
            "ratio": 1.397228088075697,
            "winrate": 0.999,
            "cohens_d": 4.5841670212023935,
            "auc": 0.99898475,
            "ks": 0.997,
            "n": 2000
          }
        },
        "rel": {
          "NTfix_rand": {
            "gap": 0.18684911617138056,
            "ratio": 1.309323498498633,
            "winrate": 0.9925,
            "cohens_d": 3.670148422089209,
            "auc": 0.98423525,
            "ks": 0.8925,
            "n": 2000
          },
          "NTswept_rand": {
            "gap": 0.2098485702352033,
            "ratio": 1.3473984529878742,
            "winrate": 0.999,
            "cohens_d": 5.857141774654098,
            "auc": 0.998903,
            "ks": 0.992,
            "n": 2000
          }
        }
      },
      {
        "p": null,
        "p_label": "inf",
        "btl_mean": {
          "ntfix": 0.7662899611307804,
          "ntswept": 0.828122629748842,
          "random": 0.5927672697215405
        },
        "rel_mean": {
          "ntfix": 0.845628032758944,
          "ntswept": 0.8768675434923144,
          "random": 0.6446719624633149
        },
        "btl": {
          "NTfix_rand": {
            "gap": 0.17352269140923993,
            "ratio": 1.2927332534584008,
            "winrate": 0.9425,
            "cohens_d": 2.6826325415907117,
            "auc": 0.971428375,
            "ks": 0.8505,
            "n": 2000
          },
          "NTswept_rand": {
            "gap": 0.2353553600273015,
            "ratio": 1.3970451339829584,
            "winrate": 0.999,
            "cohens_d": 4.686429830845371,
            "auc": 0.99900025,
            "ks": 0.9985,
            "n": 2000
          }
        },
        "rel": {
          "NTfix_rand": {
            "gap": 0.20095607029562912,
            "ratio": 1.3117183342792955,
            "winrate": 0.9925,
            "cohens_d": 3.70273751282875,
            "auc": 0.98842625,
            "ks": 0.891,
            "n": 2000
          },
          "NTswept_rand": {
            "gap": 0.2321955810289995,
            "ratio": 1.3601763292788036,
            "winrate": 0.999,
            "cohens_d": 6.121534017335505,
            "auc": 0.9989585,
            "ks": 0.9955,
            "n": 2000
          }
        }
      }
    ]
  },
  "AMiner": {
    "n": 6000,
    "n_topic_clusters": 163,
    "n_pairs": 2000,
    "n_sources": 80,
    "contrasts": [
      "NTfix_rand",
      "NTswept_rand"
    ],
    "p0_moments": {
      "ntfix": {
        "mu": 0.6661584478705677,
        "m2": 0.16381572741284356,
        "m4": 0.1833440396474295,
        "n": 2000
      },
      "random": {
        "mu": 0.1156396692168423,
        "m2": 0.8037940387769017,
        "m4": 15.331050510937708,
        "n": 2000
      }
    },
    "predicted_peak": {
      "NTfix_rand": -0.3379935108074721,
      "NTswept_rand": null
    },
    "observed_argmax_bottleneck": {
      "NTfix_rand": -0.5,
      "NTswept_rand": -0.75
    },
    "observed_argmax_reliability": {
      "NTfix_rand": -1.5,
      "NTswept_rand": -1.5
    },
    "bootstrap_NTfix_rand": {
      "B": 2000,
      "g0_ci": [
        0.5419062674574234,
        0.5590590081197832
      ],
      "g1_ci": [
        -0.08319756558718727,
        -0.07673919109140925
      ],
      "g2_ci": [
        -0.24342230756674987,
        -0.22984845881743562
      ],
      "alpha_pred_ci": [
        -0.34416947048254665,
        -0.33167659486335527
      ],
      "alpha_obs_ci": [
        -0.5,
        -0.5
      ]
    },
    "sweep": [
      {
        "p": null,
        "p_label": "-inf",
        "btl_mean": {
          "ntfix": 0.5322307588403498,
          "ntswept": 0.5635648273804038,
          "random": 0.0685891761219425
        },
        "rel_mean": {
          "ntfix": 0.616897259493362,
          "ntswept": 0.6250586459844432,
          "random": 0.18424860336411542
        },
        "btl": {
          "NTfix_rand": {
            "gap": 0.4636415827184073,
            "ratio": 7.759690215466559,
            "winrate": 0.999,
            "cohens_d": 2.8769840509443543,
            "auc": 0.9643015,
            "ks": 0.8635,
            "n": 2000
          },
          "NTswept_rand": {
            "gap": 0.4949756512584613,
            "ratio": 8.21652714385226,
            "winrate": 0.999,
            "cohens_d": 2.900568800011362,
            "auc": 0.9644005,
            "ks": 0.8635,
            "n": 2000
          }
        },
        "rel": {
          "NTfix_rand": {
            "gap": 0.43264865612924663,
            "ratio": 3.348178755386485,
            "winrate": 0.999,
            "cohens_d": 3.0959645937331643,
            "auc": 0.97627525,
            "ks": 0.8175,
            "n": 2000
          },
          "NTswept_rand": {
            "gap": 0.44081004262032775,
            "ratio": 3.392474268850717,
            "winrate": 0.999,
            "cohens_d": 2.978703587202072,
            "auc": 0.97170375,
            "ks": 0.8015,
            "n": 2000
          }
        }
      },
      {
        "p": -8.0,
        "p_label": "-8",
        "btl_mean": {
          "ntfix": 0.5773426505378106,
          "ntswept": 0.5992374792594732,
          "random": 0.07303029077692393
        },
        "rel_mean": {
          "ntfix": 0.6639022196886369,
          "ntswept": 0.6714430416342834,
          "random": 0.19420090909136298
        },
        "btl": {
          "NTfix_rand": {
            "gap": 0.5043123597608867,
            "ratio": 7.9055230972767685,
            "winrate": 0.999,
            "cohens_d": 2.9243799976176144,
            "auc": 0.9646815,
            "ks": 0.8635,
            "n": 2000
          },
          "NTswept_rand": {
            "gap": 0.5262071884825493,
            "ratio": 8.205327856216341,
            "winrate": 0.999,
            "cohens_d": 2.9397328351357546,
            "auc": 0.964712,
            "ks": 0.8635,
            "n": 2000
          }
        },
        "rel": {
          "NTfix_rand": {
            "gap": 0.46970131059727394,
            "ratio": 3.418636003275866,
            "winrate": 0.999,
            "cohens_d": 3.1888497533598557,
            "auc": 0.97799275,
            "ks": 0.826,
            "n": 2000
          },
          "NTswept_rand": {
            "gap": 0.47724213254292036,
            "ratio": 3.4574660066004066,
            "winrate": 0.999,
            "cohens_d": 3.1857957840476496,
            "auc": 0.9772185,
            "ks": 0.821,
            "n": 2000
          }
        }
      },
      {
        "p": -6.0,
        "p_label": "-6",
        "btl_mean": {
          "ntfix": 0.5887666682805923,
          "ntswept": 0.6063711170852798,
          "random": 0.07384479504806032
        },
        "rel_mean": {
          "ntfix": 0.6734854596391867,
          "ntswept": 0.6787463653348814,
          "random": 0.19605693767464696
        },
        "btl": {
          "NTfix_rand": {
            "gap": 0.514921873232532,
            "ratio": 7.97302867314353,
            "winrate": 0.999,
            "cohens_d": 2.9549288424814404,
            "auc": 0.96497425,
            "ks": 0.8635,
            "n": 2000
          },
          "NTswept_rand": {
            "gap": 0.5325263220372195,
            "ratio": 8.211426637322726,
            "winrate": 0.999,
            "cohens_d": 2.9668579728896165,
            "auc": 0.96499575,
            "ks": 0.8635,
            "n": 2000
          }
        },
        "rel": {
          "NTfix_rand": {
            "gap": 0.4774285219645398,
            "ratio": 3.4351523982121153,
            "winrate": 0.999,
            "cohens_d": 3.221471351862805,
            "auc": 0.9784875,
            "ks": 0.831,
            "n": 2000
          },
          "NTswept_rand": {
            "gap": 0.4826894276602345,
            "ratio": 3.461985958697616,
            "winrate": 0.999,
            "cohens_d": 3.211881533128232,
            "auc": 0.9777505,
            "ks": 0.8225,
            "n": 2000
          }
        }
      },
      {
        "p": -5.0,
        "p_label": "-5",
        "btl_mean": {
          "ntfix": 0.5962433009534464,
          "ntswept": 0.6111449888247644,
          "random": 0.07437527392170737
        },
        "rel_mean": {
          "ntfix": 0.6793908397110603,
          "ntswept": 0.6835125991919972,
          "random": 0.19734236534041577
        },
        "btl": {
          "NTfix_rand": {
            "gap": 0.521868027031739,
            "ratio": 8.016687126169026,
            "winrate": 0.999,
            "cohens_d": 2.9801073144024346,
            "auc": 0.96522875,
            "ks": 0.8635,
            "n": 2000
          },
          "NTswept_rand": {
            "gap": 0.536769714903057,
            "ratio": 8.21704521677592,
            "winrate": 0.999,
            "cohens_d": 2.989994357799886,
            "auc": 0.96524925,
            "ks": 0.8635,
            "n": 2000
          }
        },
        "rel": {
          "NTfix_rand": {
            "gap": 0.4820484743706445,
            "ratio": 3.4427014115246384,
            "winrate": 0.999,
            "cohens_d": 3.2436221087736943,
            "auc": 0.9788325,
            "ks": 0.8335,
            "n": 2000
          },
          "NTswept_rand": {
            "gap": 0.4861702338515815,
            "ratio": 3.463587750217432,
            "winrate": 0.999,
            "cohens_d": 3.231868778083805,
            "auc": 0.97819225,
            "ks": 0.8245,
            "n": 2000
          }
        }
      },
      {
        "p": -4.0,
        "p_label": "-4",
        "btl_mean": {
          "ntfix": 0.6052594459463462,
          "ntswept": 0.6171142828629058,
          "random": 0.07503639615624964
        },
        "rel_mean": {
          "ntfix": 0.68621277253887,
          "ntswept": 0.6890901200409861,
          "random": 0.19906739606662968
        },
        "btl": {
          "NTfix_rand": {
            "gap": 0.5302230497900965,
            "ratio": 8.066211558001847,
            "winrate": 0.999,
            "cohens_d": 3.0174362963371415,
            "auc": 0.96554875,
            "ks": 0.8635,
            "n": 2000
          },
          "NTswept_rand": {
            "gap": 0.5420778867066561,
            "ratio": 8.224199381562483,
            "winrate": 0.999,
            "cohens_d": 3.02513747292627,
            "auc": 0.96557025,
            "ks": 0.8635,
            "n": 2000
          }
        },
        "rel": {
          "NTfix_rand": {
            "gap": 0.4871453764722403,
            "ratio": 3.4471379346781044,
            "winrate": 0.999,
            "cohens_d": 3.271483800876809,
            "auc": 0.9792725,
            "ks": 0.8365,
            "n": 2000
          },
          "NTswept_rand": {
            "gap": 0.4900227239743564,
            "ratio": 3.4615920721158244,
            "winrate": 0.999,
            "cohens_d": 3.258177569807318,
            "auc": 0.978806,
            "ks": 0.8295,
            "n": 2000
          }
        }
      },
      {
        "p": -3.0,
        "p_label": "-3",
        "btl_mean": {
          "ntfix": 0.6162111059279973,
          "ntswept": 0.6246786127443151,
          "random": 0.07592112418787324
        },
        "rel_mean": {
          "ntfix": 0.6941352674730199,
          "ntswept": 0.6961419710815112,
          "random": 0.20163657055445589
        },
        "btl": {
          "NTfix_rand": {
            "gap": 0.5402899817401241,
            "ratio": 8.116464455967892,
            "winrate": 0.999,
            "cohens_d": 3.0755834751435693,
            "auc": 0.96592075,
            "ks": 0.8635,
            "n": 2000
          },
          "NTswept_rand": {
            "gap": 0.5487574885564419,
            "ratio": 8.227994769920624,
            "winrate": 0.999,
            "cohens_d": 3.0809755471911586,
            "auc": 0.96593725,
            "ks": 0.8635,
            "n": 2000
          }
        },
        "rel": {
          "NTfix_rand": {
            "gap": 0.492498696918564,
            "ratio": 3.4425068109634167,
            "winrate": 0.999,
            "cohens_d": 3.3070128191783503,
            "auc": 0.97990075,
            "ks": 0.841,
            "n": 2000
          },
          "NTswept_rand": {
            "gap": 0.4945054005270553,
            "ratio": 3.452458892587168,
            "winrate": 0.999,
            "cohens_d": 3.2954243792926037,
            "auc": 0.97958875,
            "ks": 0.8405,
            "n": 2000
          }
        }
      },
      {
        "p": -2.5,
        "p_label": "-2.5",
        "btl_mean": {
          "ntfix": 0.6225688011953016,
          "ntswept": 0.6292491182965605,
          "random": 0.07652068283960838
        },
        "rel_mean": {
          "ntfix": 0.698589072578872,
          "ntswept": 0.7001964085913326,
          "random": 0.2035469479660667
        },
        "btl": {
          "NTfix_rand": {
            "gap": 0.5460481183556932,
            "ratio": 8.135954595442392,
            "winrate": 0.999,
            "cohens_d": 3.1171618485769264,
            "auc": 0.96610675,
            "ks": 0.8635,
            "n": 2000
          },
          "NTswept_rand": {
            "gap": 0.5527284354569522,
            "ratio": 8.223255399007636,
            "winrate": 0.999,
            "cohens_d": 3.1213601740338817,
            "auc": 0.966122,
            "ks": 0.8635,
            "n": 2000
          }
        },
        "rel": {
          "NTfix_rand": {
            "gap": 0.49504212461280533,
            "ratio": 3.432078346344617,
            "winrate": 0.999,
            "cohens_d": 3.3280469596501168,
            "auc": 0.98027375,
            "ks": 0.844,
            "n": 2000
          },
          "NTswept_rand": {
            "gap": 0.4966494606252659,
            "ratio": 3.4399749816345184,
            "winrate": 0.999,
            "cohens_d": 3.3186921917844576,
            "auc": 0.9800295,
            "ks": 0.843,
            "n": 2000
          }
        }
      },
      {
        "p": -2.0,
        "p_label": "-2",
        "btl_mean": {
          "ntfix": 0.6296194515755301,
          "ntswept": 0.6345444129342293,
          "random": 0.07732978775782641
        },
        "rel_mean": {
          "ntfix": 0.7034275813012617,
          "ntswept": 0.7044624535654027,
          "random": 0.206295656564098
        },
        "btl": {
          "NTfix_rand": {
            "gap": 0.5522896638177037,
            "ratio": 8.142004133611596,
            "winrate": 0.999,
            "cohens_d": 3.171070392689155,
            "auc": 0.9664385,
            "ks": 0.8635,
            "n": 2000
          },
          "NTswept_rand": {
            "gap": 0.5572146251764029,
            "ratio": 8.205691898721241,
            "winrate": 0.999,
            "cohens_d": 3.174134322238114,
            "auc": 0.96645625,
            "ks": 0.8635,
            "n": 2000
          }
        },
        "rel": {
          "NTfix_rand": {
            "gap": 0.4971319247371637,
            "ratio": 3.4098031583263126,
            "winrate": 0.999,
            "cohens_d": 3.350528682375197,
            "auc": 0.98072,
            "ks": 0.8465,
            "n": 2000
          },
          "NTswept_rand": {
            "gap": 0.49816679700130473,
            "ratio": 3.414819610351416,
            "winrate": 0.999,
            "cohens_d": 3.3400487305751194,
            "auc": 0.98047175,
            "ks": 0.845,
            "n": 2000
          }
        }
      },
      {
        "p": -1.5,
        "p_label": "-1.5",
        "btl_mean": {
          "ntfix": 0.6374805617956453,
          "ntswept": 0.6407192744752699,
          "random": 0.07857964990412912
        },
        "rel_mean": {
          "ntfix": 0.708698247315638,
          "ntswept": 0.7092861191335431,
          "random": 0.21072619226122755
        },
        "btl": {
          "NTfix_rand": {
            "gap": 0.5589009118915161,
            "ratio": 8.112540111509807,
            "winrate": 0.999,
            "cohens_d": 3.2414035933276333,
            "auc": 0.966817,
            "ks": 0.8635,
            "n": 2000
          },
          "NTswept_rand": {
            "gap": 0.5621396245711408,
            "ratio": 8.153755778461441,
            "winrate": 0.999,
            "cohens_d": 3.243359883182608,
            "auc": 0.9668235,
            "ks": 0.8635,
            "n": 2000
          }
        },
        "rel": {
          "NTfix_rand": {
            "gap": 0.49797205505441045,
            "ratio": 3.3631236805963707,
            "winrate": 0.999,
            "cohens_d": 3.3711916434042606,
            "auc": 0.981276,
            "ks": 0.8485,
            "n": 2000
          },
          "NTswept_rand": {
            "gap": 0.49855992687231554,
            "ratio": 3.365913423112936,
            "winrate": 0.999,
            "cohens_d": 3.3626961015934587,
            "auc": 0.9809955,
            "ks": 0.848,
            "n": 2000
          }
        }
      },
      {
        "p": -1.0,
        "p_label": "-1",
        "btl_mean": {
          "ntfix": 0.6462489058863607,
          "ntswept": 0.6479308313706567,
          "random": 0.08101966358259854
        },
        "rel_mean": {
          "ntfix": 0.7144378301770287,
          "ntswept": 0.7143111862623551,
          "random": 0.21915868495273208
        },
        "btl": {
          "NTfix_rand": {
            "gap": 0.5652292423037621,
            "ratio": 7.976445190092871,
            "winrate": 0.999,
            "cohens_d": 3.332232376301726,
            "auc": 0.96739575,
            "ks": 0.8635,
            "n": 2000
          },
          "NTswept_rand": {
            "gap": 0.5669111677880581,
            "ratio": 7.9972046626693185,
            "winrate": 0.999,
            "cohens_d": 3.333153017748866,
            "auc": 0.96739875,
            "ks": 0.8635,
            "n": 2000
          }
        },
        "rel": {
          "NTfix_rand": {
            "gap": 0.4952791452242966,
            "ratio": 3.25991110199953,
            "winrate": 0.999,
            "cohens_d": 3.3783081980004757,
            "auc": 0.981898,
            "ks": 0.853,
            "n": 2000
          },
          "NTswept_rand": {
            "gap": 0.49515250130962307,
            "ratio": 3.259333237997924,
            "winrate": 0.999,
            "cohens_d": 3.368978280071995,
            "auc": 0.98157425,
            "ks": 0.8515,
            "n": 2000
          }
        }
      },
      {
        "p": -0.75,
        "p_label": "-0.75",
        "btl_mean": {
          "ntfix": 0.6509812927111147,
          "ntswept": 0.6519982655014737,
          "random": 0.08344390252486698
        },
        "rel_mean": {
          "ntfix": 0.7174843203340283,
          "ntswept": 0.7172878110473833,
          "random": 0.22675727593862205
        },
        "btl": {
          "NTfix_rand": {
            "gap": 0.5675373901862477,
            "ratio": 7.801424346339948,
            "winrate": 0.999,
            "cohens_d": 3.385542496021589,
            "auc": 0.96772525,
            "ks": 0.8635,
            "n": 2000
          },
          "NTswept_rand": {
            "gap": 0.5685543629766067,
            "ratio": 7.813611849076363,
            "winrate": 0.999,
            "cohens_d": 3.3860676925497395,
            "auc": 0.96772525,
            "ks": 0.8635,
            "n": 2000
          }
        },
        "rel": {
          "NTfix_rand": {
            "gap": 0.49072704439540626,
            "ratio": 3.164107159799515,
            "winrate": 0.999,
            "cohens_d": 3.366380563882425,
            "auc": 0.98222875,
            "ks": 0.8545,
            "n": 2000
          },
          "NTswept_rand": {
            "gap": 0.4905305351087612,
            "ratio": 3.163240553487406,
            "winrate": 0.999,
            "cohens_d": 3.3582954571762746,
            "auc": 0.98186475,
            "ks": 0.854,
            "n": 2000
          }
        }
      },
      {
        "p": -0.5,
        "p_label": "-0.5",
        "btl_mean": {
          "ntfix": 0.6559237782190546,
          "ntswept": 0.6563971968261586,
          "random": 0.08793326663216013
        },
        "rel_mean": {
          "ntfix": 0.7206390429642558,
          "ntswept": 0.7206270487781969,
          "random": 0.23890843869959769
        },
        "btl": {
          "NTfix_rand": {
            "gap": 0.5679905115868944,
            "ratio": 7.45933596397477,
            "winrate": 0.999,
            "cohens_d": 3.441981930902588,
            "auc": 0.96812625,
            "ks": 0.8635,
            "n": 2000
          },
          "NTswept_rand": {
            "gap": 0.5684639301939984,
            "ratio": 7.464719803620855,
            "winrate": 0.999,
            "cohens_d": 3.4422133241657513,
            "auc": 0.96812675,
            "ks": 0.8635,
            "n": 2000
          }
        },
        "rel": {
          "NTfix_rand": {
            "gap": 0.4817306042646582,
            "ratio": 3.016381702072834,
            "winrate": 0.999,
            "cohens_d": 3.3312891572822347,
            "auc": 0.9825265,
            "ks": 0.856,
            "n": 2000
          },
          "NTswept_rand": {
            "gap": 0.4817186100785993,
            "ratio": 3.016331497960647,
            "winrate": 0.999,
            "cohens_d": 3.3272662257088794,
            "auc": 0.98236525,
            "ks": 0.856,
            "n": 2000
          }
        }
      },
      {
        "p": -0.35,
        "p_label": "-0.35",
        "btl_mean": {
          "ntfix": 0.6589626011232499,
          "ntswept": 0.6592098952281361,
          "random": 0.09259273488720353
        },
        "rel_mean": {
          "ntfix": 0.7225772073910386,
          "ntswept": 0.7225066574775405,
          "random": 0.249651384177789
        },
        "btl": {
          "NTfix_rand": {
            "gap": 0.5663698662360463,
            "ratio": 7.1167851551852115,
            "winrate": 0.999,
            "cohens_d": 3.4749658826149807,
            "auc": 0.96839375,
            "ks": 0.8635,
            "n": 2000
          },
          "NTswept_rand": {
            "gap": 0.5666171603409326,
            "ratio": 7.119455927413588,
            "winrate": 0.999,
            "cohens_d": 3.475079330191986,
            "auc": 0.96839375,
            "ks": 0.8635,
            "n": 2000
          }
        },
        "rel": {
          "NTfix_rand": {
            "gap": 0.4729258232132496,
            "ratio": 2.894344887254684,
            "winrate": 0.999,
            "cohens_d": 3.29302115927415,
            "auc": 0.9826425,
            "ks": 0.8565,
            "n": 2000
          },
          "NTswept_rand": {
            "gap": 0.4728552732997515,
            "ratio": 2.8940622935341227,
            "winrate": 0.999,
            "cohens_d": 3.289461096666534,
            "auc": 0.98248325,
            "ks": 0.856,
            "n": 2000
          }
        }
      },
      {
        "p": -0.25,
        "p_label": "-0.25",
        "btl_mean": {
          "ntfix": 0.661008305715981,
          "ntswept": 0.6611437717403824,
          "random": 0.09706199761212081
        },
        "rel_mean": {
          "ntfix": 0.7238851687742226,
          "ntswept": 0.7237090304553214,
          "random": 0.258850717213484
        },
        "btl": {
          "NTfix_rand": {
            "gap": 0.5639463081038603,
            "ratio": 6.810165893736317,
            "winrate": 0.999,
            "cohens_d": 3.4949759890132754,
            "auc": 0.968604,
            "ks": 0.8635,
            "n": 2000
          },
          "NTswept_rand": {
            "gap": 0.5640817741282615,
            "ratio": 6.811561558648786,
            "winrate": 0.999,
            "cohens_d": 3.49503476919047,
            "auc": 0.9686045,
            "ks": 0.864,
            "n": 2000
          }
        },
        "rel": {
          "NTfix_rand": {
            "gap": 0.4650344515607386,
            "ratio": 2.7965353025358124,
            "winrate": 0.999,
            "cohens_d": 3.2595407342811606,
            "auc": 0.98266975,
            "ks": 0.857,
            "n": 2000
          },
          "NTswept_rand": {
            "gap": 0.4648583132418374,
            "ratio": 2.795854839600275,
            "winrate": 0.999,
            "cohens_d": 3.255694082347022,
            "auc": 0.982515,
            "ks": 0.8565,
            "n": 2000
          }
        }
      },
      {
        "p": -0.15,
        "p_label": "-0.15",
        "btl_mean": {
          "ntfix": 0.663066525346647,
          "ntswept": 0.6631200678429837,
          "random": 0.10304094064522969
        },
        "rel_mean": {
          "ntfix": 0.7252036986853923,
          "ntswept": 0.7250875817011532,
          "random": 0.2703849769514812
        },
        "btl": {
          "NTfix_rand": {
            "gap": 0.5600255847014173,
            "ratio": 6.434981291849686,
            "winrate": 0.999,
            "cohens_d": 3.511761480162746,
            "auc": 0.96881925,
            "ks": 0.864,
            "n": 2000
          },
          "NTswept_rand": {
            "gap": 0.560079127197754,
            "ratio": 6.435500915370215,
            "winrate": 0.999,
            "cohens_d": 3.511785068490166,
            "auc": 0.96881925,
            "ks": 0.864,
            "n": 2000
          }
        },
        "rel": {
          "NTfix_rand": {
            "gap": 0.454818721733911,
            "ratio": 2.6821153558968818,
            "winrate": 0.999,
            "cohens_d": 3.22385671404204,
            "auc": 0.98264825,
            "ks": 0.8575,
            "n": 2000
          },
          "NTswept_rand": {
            "gap": 0.45470260474967195,
            "ratio": 2.6816859053203435,
            "winrate": 0.999,
            "cohens_d": 3.2215775325910134,
            "auc": 0.98255,
            "ks": 0.858,
            "n": 2000
          }
        }
      },
      {
        "p": -0.1,
        "p_label": "-0.1",
        "btl_mean": {
          "ntfix": 0.6640980848180019,
          "ntswept": 0.6641240062237735,
          "random": 0.10671551143699767
        },
        "rel_mean": {
          "ntfix": 0.7258662943678621,
          "ntswept": 0.7257697214848222,
          "random": 0.2775329561738048
        },
        "btl": {
          "NTfix_rand": {
            "gap": 0.5573825733810043,
            "ratio": 6.223069878740822,
            "winrate": 0.999,
            "cohens_d": 3.5183246735897185,
            "auc": 0.96893925,
            "ks": 0.864,
            "n": 2000
          },
          "NTswept_rand": {
            "gap": 0.5574084947867759,
            "ratio": 6.223312780690338,
            "winrate": 0.999,
            "cohens_d": 3.5183405641621404,
            "auc": 0.96893925,
            "ks": 0.864,
            "n": 2000
          }
        },
        "rel": {
          "NTfix_rand": {
            "gap": 0.4483333381940573,
            "ratio": 2.61542378380926,
            "winrate": 0.999,
            "cohens_d": 3.2098115077541634,
            "auc": 0.982612,
            "ks": 0.858,
            "n": 2000
          },
          "NTswept_rand": {
            "gap": 0.4482367653110174,
            "ratio": 2.6150758147450768,
            "winrate": 0.999,
            "cohens_d": 3.207916041723015,
            "auc": 0.98255125,
            "ks": 0.8585,
            "n": 2000
          }
        }
      },
      {
        "p": -0.05,
        "p_label": "-0.05",
        "btl_mean": {
          "ntfix": 0.6651290587894212,
          "ntswept": 0.6651372806851816,
          "random": 0.11090334944037275
        },
        "rel_mean": {
          "ntfix": 0.7265307506753216,
          "ntswept": 0.726407606390422,
          "random": 0.2862014321740652
        },
        "btl": {
          "NTfix_rand": {
            "gap": 0.5542257093490485,
            "ratio": 5.997375752361999,
            "winrate": 0.999,
            "cohens_d": 3.5232557222610152,
            "auc": 0.96906675,
            "ks": 0.864,
            "n": 2000
          },
          "NTswept_rand": {
            "gap": 0.5542339312448089,
            "ratio": 5.997449888046827,
            "winrate": 0.999,
            "cohens_d": 3.5232630776777576,
            "auc": 0.96906675,
            "ks": 0.864,
            "n": 2000
          }
        },
        "rel": {
          "NTfix_rand": {
            "gap": 0.4403293185012564,
            "ratio": 2.5385294027230865,
            "winrate": 0.999,
            "cohens_d": 3.2040999698971913,
            "auc": 0.98256175,
            "ks": 0.858,
            "n": 2000
          },
          "NTswept_rand": {
            "gap": 0.4402061742163568,
            "ratio": 2.5380991313440644,
            "winrate": 0.999,
            "cohens_d": 3.2024625776818665,
            "auc": 0.98252675,
            "ks": 0.858,
            "n": 2000
          }
        }
      },
      {
        "p": 0.0,
        "p_label": "0.0",
        "btl_mean": {
          "ntfix": 0.6661584478705677,
          "ntswept": 0.6661584478705677,
          "random": 0.1156396692168423
        },
        "rel_mean": {
          "ntfix": 0.7271967863309396,
          "ntswept": 0.7271967863309396,
          "random": 0.2969539002038862
        },
        "btl": {
          "NTfix_rand": {
            "gap": 0.5505187786537253,
            "ratio": 5.760639513949295,
            "winrate": 0.999,
            "cohens_d": 3.5261997600975934,
            "auc": 0.96923125,
            "ks": 0.864,
            "n": 2000
          },
          "NTswept_rand": {
            "gap": 0.5505187786537253,
            "ratio": 5.760639513949295,
            "winrate": 0.999,
            "cohens_d": 3.5261997600975934,
            "auc": 0.96923125,
            "ks": 0.864,
            "n": 2000
          }
        },
        "rel": {
          "NTfix_rand": {
            "gap": 0.43024288612705347,
            "ratio": 2.448854134704586,
            "winrate": 0.999,
            "cohens_d": 3.2122511476846265,
            "auc": 0.9824755,
            "ks": 0.859,
            "n": 2000
          },
          "NTswept_rand": {
            "gap": 0.43024288612705347,
            "ratio": 2.448854134704586,
            "winrate": 0.999,
            "cohens_d": 3.2122511476846265,
            "auc": 0.9824755,
            "ks": 0.859,
            "n": 2000
          }
        }
      },
      {
        "p": 0.05,
        "p_label": "0.05",
        "btl_mean": {
          "ntfix": 0.6671801954440186,
          "ntswept": 0.6671855203764224,
          "random": 0.12098893338439143
        },
        "rel_mean": {
          "ntfix": 0.7278641131497015,
          "ntswept": 0.7277956007748165,
          "random": 0.3097522284417456
        },
        "btl": {
          "NTfix_rand": {
            "gap": 0.5461912620596272,
            "ratio": 5.514390256870306,
            "winrate": 0.999,
            "cohens_d": 3.52685973182045,
            "auc": 0.969415,
            "ks": 0.864,
            "n": 2000
          },
          "NTswept_rand": {
            "gap": 0.546196586992031,
            "ratio": 5.51443426860142,
            "winrate": 0.999,
            "cohens_d": 3.526887688486652,
            "auc": 0.96941675,
            "ks": 0.864,
            "n": 2000
          }
        },
        "rel": {
          "NTfix_rand": {
            "gap": 0.41811188470795585,
            "ratio": 2.3498268819931645,
            "winrate": 0.999,
            "cohens_d": 3.234701551281414,
            "auc": 0.98236725,
            "ks": 0.8595,
            "n": 2000
          },
          "NTswept_rand": {
            "gap": 0.41804337233307093,
            "ratio": 2.349605697547682,
            "winrate": 0.999,
            "cohens_d": 3.2340585381573814,
            "auc": 0.982345,
            "ks": 0.8595,
            "n": 2000
          }
        }
      },
      {
        "p": 0.1,
        "p_label": "0.1",
        "btl_mean": {
          "ntfix": 0.6681991543145368,
          "ntswept": 0.6682213045258452,
          "random": 0.1272291666082311
        },
        "rel_mean": {
          "ntfix": 0.7285324380539513,
          "ntswept": 0.7285345489108995,
          "random": 0.3235584170468653
        },
        "btl": {
          "NTfix_rand": {
            "gap": 0.5409699877063057,
            "ratio": 5.251933751732267,
            "winrate": 0.999,
            "cohens_d": 3.5257194557256883,
            "auc": 0.96961025,
            "ks": 0.864,
            "n": 2000
          },
          "NTswept_rand": {
            "gap": 0.540992137917614,
            "ratio": 5.25210784869367,
            "winrate": 0.999,
            "cohens_d": 3.52582186291776,
            "auc": 0.96961575,
            "ks": 0.864,
            "n": 2000
          }
        },
        "rel": {
          "NTfix_rand": {
            "gap": 0.404974021007086,
            "ratio": 2.2516256715040988,
            "winrate": 0.999,
            "cohens_d": 3.263848827348646,
            "auc": 0.98221675,
            "ks": 0.8595,
            "n": 2000
          },
          "NTswept_rand": {
            "gap": 0.40497613186403425,
            "ratio": 2.2516321953861462,
            "winrate": 0.999,
            "cohens_d": 3.2663637791406743,
            "auc": 0.98227525,
            "ks": 0.8595,
            "n": 2000
          }
        }
      },
      {
        "p": 0.15,
        "p_label": "0.15",
        "btl_mean": {
          "ntfix": 0.6692145757058388,
          "ntswept": 0.6692620490023564,
          "random": 0.13496529785222122
        },
        "rel_mean": {
          "ntfix": 0.7292014651824809,
          "ntswept": 0.7292455649699763,
          "random": 0.3371773300892198
        },
        "btl": {
          "NTfix_rand": {
            "gap": 0.5342492778536175,
            "ratio": 4.958419581591913,
            "winrate": 0.999,
            "cohens_d": 3.5248996988535635,
            "auc": 0.9697785,
            "ks": 0.864,
            "n": 2000
          },
          "NTswept_rand": {
            "gap": 0.5342967511501352,
            "ratio": 4.9587713260571435,
            "winrate": 0.999,
            "cohens_d": 3.5251143315285707,
            "auc": 0.96978675,
            "ks": 0.864,
            "n": 2000
          }
        },
        "rel": {
          "NTfix_rand": {
            "gap": 0.39202413509326106,
            "ratio": 2.1626645687879678,
            "winrate": 0.999,
            "cohens_d": 3.2911855851608918,
            "auc": 0.98203925,
            "ks": 0.86,
            "n": 2000
          },
          "NTswept_rand": {
            "gap": 0.3920682348807565,
            "ratio": 2.162795359868981,
            "winrate": 0.999,
            "cohens_d": 3.294914238238256,
            "auc": 0.98214625,
            "ks": 0.86,
            "n": 2000
          }
        }
      },
      {
        "p": 0.25,
        "p_label": "0.25",
        "btl_mean": {
          "ntfix": 0.6712391234440668,
          "ntswept": 0.6713644292072413,
          "random": 0.15592136503432946
        },
        "rel_mean": {
          "ntfix": 0.730540441555788,
          "ntswept": 0.7306316812717806,
          "random": 0.3619731244543864
        },
        "btl": {
          "NTfix_rand": {
            "gap": 0.5153177584097373,
            "ratio": 4.304984908875567,
            "winrate": 0.999,
            "cohens_d": 3.5303198888367335,
            "auc": 0.9701415,
            "ks": 0.864,
            "n": 2000
          },
          "NTswept_rand": {
            "gap": 0.5154430641729117,
            "ratio": 4.30578855604186,
            "winrate": 0.999,
            "cohens_d": 3.530917629617795,
            "auc": 0.9701605,
            "ks": 0.864,
            "n": 2000
          }
        },
        "rel": {
          "NTfix_rand": {
            "gap": 0.3685673171014016,
            "ratio": 2.018217354277213,
            "winrate": 0.999,
            "cohens_d": 3.3293059006849455,
            "auc": 0.981537,
            "ks": 0.86,
            "n": 2000
          },
          "NTswept_rand": {
            "gap": 0.3686585568173942,
            "ratio": 2.0184694164051127,
            "winrate": 0.999,
            "cohens_d": 3.3354754312679296,
            "auc": 0.9817025,
            "ks": 0.86,
            "n": 2000
          }
        }
      },
      {
        "p": 0.35,
        "p_label": "0.35",
        "btl_mean": {
          "ntfix": 0.6732544353931412,
          "ntswept": 0.6734996751567897,
          "random": 0.1814058006100206
        },
        "rel_mean": {
          "ntfix": 0.7318786997413284,
          "ntswept": 0.7319518880949232,
          "random": 0.3835948047859909
        },
        "btl": {
          "NTfix_rand": {
            "gap": 0.49184863478312063,
            "ratio": 3.7113170203442305,
            "winrate": 0.999,
            "cohens_d": 3.5367766499083926,
            "auc": 0.9705075,
            "ks": 0.8645,
            "n": 2000
          },
          "NTswept_rand": {
            "gap": 0.49209387454676906,
            "ratio": 3.7126689052499158,
            "winrate": 0.999,
            "cohens_d": 3.5380334549343435,
            "auc": 0.97054675,
            "ks": 0.8645,
            "n": 2000
          }
        },
        "rel": {
          "NTfix_rand": {
            "gap": 0.34828389495533746,
            "ratio": 1.9079473720965707,
            "winrate": 0.999,
            "cohens_d": 3.350758875475817,
            "auc": 0.980846,
            "ks": 0.86,
            "n": 2000
          },
          "NTswept_rand": {
            "gap": 0.3483570833089323,
            "ratio": 1.9081381680945395,
            "winrate": 0.999,
            "cohens_d": 3.3586736115020486,
            "auc": 0.98108125,
            "ks": 0.86,
            "n": 2000
          }
        }
      },
      {
        "p": 0.5,
        "p_label": "0.5",
        "btl_mean": {
          "ntfix": 0.6762406416484578,
          "ntswept": 0.6767301686021912,
          "random": 0.22068734880491622
        },
        "rel_mean": {
          "ntfix": 0.7338798360393677,
          "ntswept": 0.7340883746105732,
          "random": 0.4114709437477957
        },
        "btl": {
          "NTfix_rand": {
            "gap": 0.4555532928435415,
            "ratio": 3.0642474310851537,
            "winrate": 0.999,
            "cohens_d": 3.5293159894285244,
            "auc": 0.97116475,
            "ks": 0.8645,
            "n": 2000
          },
          "NTswept_rand": {
            "gap": 0.4560428197972749,
            "ratio": 3.0664656232759806,
            "winrate": 0.999,
            "cohens_d": 3.5320516548952146,
            "auc": 0.97127925,
            "ks": 0.8645,
            "n": 2000
          }
        },
        "rel": {
          "NTfix_rand": {
            "gap": 0.322408892291572,
            "ratio": 1.7835520276473937,
            "winrate": 0.999,
            "cohens_d": 3.370777623495129,
            "auc": 0.97943025,
            "ks": 0.861,
            "n": 2000
          },
          "NTswept_rand": {
            "gap": 0.3226174308627775,
            "ratio": 1.784058840034451,
            "winrate": 0.999,
            "cohens_d": 3.382576083807096,
            "auc": 0.97980575,
            "ks": 0.8615,
            "n": 2000
          }
        }
      },
      {
        "p": 0.75,
        "p_label": "0.75",
        "btl_mean": {
          "ntfix": 0.681025694312769,
          "ntswept": 0.6821442821995608,
          "random": 0.278250001507781
        },
        "rel_mean": {
          "ntfix": 0.7371816106175845,
          "ntswept": 0.737850499047792,
          "random": 0.4480750916576499
        },
        "btl": {
          "NTfix_rand": {
            "gap": 0.40277569280498804,
            "ratio": 2.4475316823806907,
            "winrate": 0.999,
            "cohens_d": 3.4846727183181487,
            "auc": 0.97226775,
            "ks": 0.864,
            "n": 2000
          },
          "NTswept_rand": {
            "gap": 0.4038942806917798,
            "ratio": 2.4515517646115277,
            "winrate": 0.999,
            "cohens_d": 3.4945691725332204,
            "auc": 0.97259575,
            "ks": 0.8645,
            "n": 2000
          }
        },
        "rel": {
          "NTfix_rand": {
            "gap": 0.28910651895993456,
            "ratio": 1.645218902685234,
            "winrate": 0.999,
            "cohens_d": 3.399030599245835,
            "auc": 0.976753,
            "ks": 0.864,
            "n": 2000
          },
          "NTswept_rand": {
            "gap": 0.28977540739014207,
            "ratio": 1.6467117070000934,
            "winrate": 0.999,
            "cohens_d": 3.4364056531523217,
            "auc": 0.97811375,
            "ks": 0.8665,
            "n": 2000
          }
        }
      },
      {
        "p": 1.0,
        "p_label": "1",
        "btl_mean": {
          "ntfix": 0.6855370438064285,
          "ntswept": 0.687542838759214,
          "random": 0.32273638330382254
        },
        "rel_mean": {
          "ntfix": 0.7404191811336936,
          "ntswept": 0.7414194779214395,
          "random": 0.47474301631549054
        },
        "btl": {
          "NTfix_rand": {
            "gap": 0.362800660502606,
            "ratio": 2.1241393263091357,
            "winrate": 0.999,
            "cohens_d": 3.4381270342439194,
            "auc": 0.9735265,
            "ks": 0.864,
            "n": 2000
          },
          "NTswept_rand": {
            "gap": 0.3648064554553914,
            "ratio": 2.130354290151304,
            "winrate": 0.999,
            "cohens_d": 3.4614825988284803,
            "auc": 0.97421,
            "ks": 0.8645,
            "n": 2000
          }
        },
        "rel": {
          "NTfix_rand": {
            "gap": 0.2656761648182031,
            "ratio": 1.5596210069189265,
            "winrate": 0.999,
            "cohens_d": 3.4300226774383424,
            "auc": 0.9739765,
            "ks": 0.8655,
            "n": 2000
          },
          "NTswept_rand": {
            "gap": 0.26667646160594893,
            "ratio": 1.5617280348337532,
            "winrate": 0.999,
            "cohens_d": 3.4904978818397865,
            "auc": 0.97648075,
            "ks": 0.8705,
            "n": 2000
          }
        }
      },
      {
        "p": 1.5,
        "p_label": "1.5",
        "btl_mean": {
          "ntfix": 0.6936580441380176,
          "ntswept": 0.6980253022368035,
          "random": 0.38392490264795237
        },
        "rel_mean": {
          "ntfix": 0.7466338285539725,
          "ntswept": 0.7486120189531944,
          "random": 0.508678341521436
        },
        "btl": {
          "NTfix_rand": {
            "gap": 0.3097331414900652,
            "ratio": 1.806754496397128,
            "winrate": 0.999,
            "cohens_d": 3.3757300459865864,
            "auc": 0.977,
            "ks": 0.8645,
            "n": 2000
          },
          "NTswept_rand": {
            "gap": 0.3141003995888511,
            "ratio": 1.8181297889834247,
            "winrate": 0.999,
            "cohens_d": 3.454417636834661,
            "auc": 0.9789405,
            "ks": 0.8655,
            "n": 2000
          }
        },
        "rel": {
          "NTfix_rand": {
            "gap": 0.23795548703253655,
            "ratio": 1.4677916624498333,
            "winrate": 0.9975,
            "cohens_d": 3.500906975488501,
            "auc": 0.970047,
            "ks": 0.8785,
            "n": 2000
          },
          "NTswept_rand": {
            "gap": 0.23993367743175842,
            "ratio": 1.471680545143964,
            "winrate": 0.998,
            "cohens_d": 3.6547867968978247,
            "auc": 0.97713025,
            "ks": 0.8885,
            "n": 2000
          }
        }
      },
      {
        "p": 2.0,
        "p_label": "2",
        "btl_mean": {
          "ntfix": 0.7005717813926101,
          "ntswept": 0.707953496716753,
          "random": 0.42197239250802865
        },
        "rel_mean": {
          "ntfix": 0.7524504903771128,
          "ntswept": 0.7552928387695699,
          "random": 0.5284900877411368
        },
        "btl": {
          "NTfix_rand": {
            "gap": 0.27859938888458147,
            "ratio": 1.6602313180459565,
            "winrate": 0.999,
            "cohens_d": 3.351177846644054,
            "auc": 0.981773,
            "ks": 0.867,
            "n": 2000
          },
          "NTswept_rand": {
            "gap": 0.28598110420872436,
            "ratio": 1.6777246788799889,
            "winrate": 0.999,
            "cohens_d": 3.5259229850818565,
            "auc": 0.9854995,
            "ks": 0.881,
            "n": 2000
          }
        },
        "rel": {
          "NTfix_rand": {
            "gap": 0.22396040263597594,
            "ratio": 1.4237740836223127,
            "winrate": 0.9955,
            "cohens_d": 3.5774257944705585,
            "auc": 0.968713,
            "ks": 0.887,
            "n": 2000
          },
          "NTswept_rand": {
            "gap": 0.22680275102843306,
            "ratio": 1.4291523271473823,
            "winrate": 0.9975,
            "cohens_d": 3.82153167703078,
            "auc": 0.9800225,
            "ks": 0.9035,
            "n": 2000
          }
        }
      },
      {
        "p": 2.5,
        "p_label": "2.5",
        "btl_mean": {
          "ntfix": 0.7063449863322555,
          "ntswept": 0.7171701405184228,
          "random": 0.4472961737328492
        },
        "rel_mean": {
          "ntfix": 0.7578636648223649,
          "ntswept": 0.7629094146728095,
          "random": 0.5413570978020432
        },
        "btl": {
          "NTfix_rand": {
            "gap": 0.2590488125994063,
            "ratio": 1.579143815243376,
            "winrate": 0.999,
            "cohens_d": 3.341563946476326,
            "auc": 0.98631525,
            "ks": 0.8795,
            "n": 2000
          },
          "NTswept_rand": {
            "gap": 0.26987396678557357,
            "ratio": 1.6033451270852088,
            "winrate": 0.999,
            "cohens_d": 3.6372398464596185,
            "auc": 0.99166975,
            "ks": 0.932,
            "n": 2000
          }
        },
        "rel": {
          "NTfix_rand": {
            "gap": 0.21650656702032167,
            "ratio": 1.3999329978296342,
            "winrate": 0.9935,
            "cohens_d": 3.6521003475391427,
            "auc": 0.969075,
            "ks": 0.8915,
            "n": 2000
          },
          "NTswept_rand": {
            "gap": 0.22155231687076626,
            "ratio": 1.4092535551307777,
            "winrate": 0.997,
            "cohens_d": 4.097092122537359,
            "auc": 0.985983,
            "ks": 0.924,
            "n": 2000
          }
        }
      },
      {
        "p": 3.0,
        "p_label": "3",
        "btl_mean": {
          "ntfix": 0.7111417481232561,
          "ntswept": 0.725579659004923,
          "random": 0.4652401247488897
        },
        "rel_mean": {
          "ntfix": 0.7628979935980534,
          "ntswept": 0.7707120864082858,
          "random": 0.5504425858946624
        },
        "btl": {
          "NTfix_rand": {
            "gap": 0.24590162337436644,
            "ratio": 1.5285477547902606,
            "winrate": 0.998,
            "cohens_d": 3.33123372267722,
            "auc": 0.98879375,
            "ks": 0.891,
            "n": 2000
          },
          "NTswept_rand": {
            "gap": 0.26033953425603334,
            "ratio": 1.5595810000191834,
            "winrate": 0.999,
            "cohens_d": 3.7710347922203815,
            "auc": 0.99502975,
            "ks": 0.9515,
            "n": 2000
          }
        },
        "rel": {
          "NTfix_rand": {
            "gap": 0.212455407703391,
            "ratio": 1.3859719671908677,
            "winrate": 0.9925,
            "cohens_d": 3.720143050295012,
            "auc": 0.97035975,
            "ks": 0.8965,
            "n": 2000
          },
          "NTswept_rand": {
            "gap": 0.22026950051362337,
            "ratio": 1.4001679851053095,
            "winrate": 0.9985,
            "cohens_d": 4.4972562774803775,
            "auc": 0.99369125,
            "ks": 0.946,
            "n": 2000
          }
        }
      },
      {
        "p": 4.0,
        "p_label": "4",
        "btl_mean": {
          "ntfix": 0.718618721264029,
          "ntswept": 0.7400943166793382,
          "random": 0.4888173910128344
        },
        "rel_mean": {
          "ntfix": 0.7719610345627247,
          "ntswept": 0.7828549418293471,
          "random": 0.5626107948102821
        },
        "btl": {
          "NTfix_rand": {
            "gap": 0.22980133025119465,
            "ratio": 1.4701169280721458,
            "winrate": 0.9955,
            "cohens_d": 3.2967495353112857,
            "auc": 0.9895995,
            "ks": 0.902,
            "n": 2000
          },
          "NTswept_rand": {
            "gap": 0.25127692566650384,
            "ratio": 1.5140507074551002,
            "winrate": 0.999,
            "cohens_d": 4.033913640383106,
            "auc": 0.9976265,
            "ks": 0.979,
            "n": 2000
          }
        },
        "rel": {
          "NTfix_rand": {
            "gap": 0.2093502397524426,
            "ratio": 1.3721049110389671,
            "winrate": 0.9915,
            "cohens_d": 3.830444491194779,
            "auc": 0.97342375,
            "ks": 0.901,
            "n": 2000
          },
          "NTswept_rand": {
            "gap": 0.22024414701906503,
            "ratio": 1.3914680433626119,
            "winrate": 0.9985,
            "cohens_d": 4.938862692704728,
            "auc": 0.99738575,
            "ks": 0.964,
            "n": 2000
          }
        }
      },
      {
        "p": 5.0,
        "p_label": "5",
        "btl_mean": {
          "ntfix": 0.7243435926738303,
          "ntswept": 0.7518257725532771,
          "random": 0.5033908365755015
        },
        "rel_mean": {
          "ntfix": 0.7798747899570505,
          "ntswept": 0.793775318356363,
          "random": 0.5705712359962597
        },
        "btl": {
          "NTfix_rand": {
            "gap": 0.22095275609832876,
            "ratio": 1.4389288402654286,
            "winrate": 0.9915,
            "cohens_d": 3.2588186224097706,
            "auc": 0.988027,
            "ks": 0.8985,
            "n": 2000
          },
          "NTswept_rand": {
            "gap": 0.24843493597777555,
            "ratio": 1.493522960544622,
            "winrate": 0.9995,
            "cohens_d": 4.23618814621728,
            "auc": 0.998259375,
            "ks": 0.987,
            "n": 2000
          }
        },
        "rel": {
          "NTfix_rand": {
            "gap": 0.2093035539607908,
            "ratio": 1.3668315904416934,
            "winrate": 0.9915,
            "cohens_d": 3.9092439267555714,
            "auc": 0.97622375,
            "ks": 0.9045,
            "n": 2000
          },
          "NTswept_rand": {
            "gap": 0.22320408236010325,
            "ratio": 1.3911940670657406,
            "winrate": 0.9995,
            "cohens_d": 5.306156894405957,
            "auc": 0.998221125,
            "ks": 0.977,
            "n": 2000
          }
        }
      },
      {
        "p": 6.0,
        "p_label": "6",
        "btl_mean": {
          "ntfix": 0.7290398088779282,
          "ntswept": 0.7613822051545756,
          "random": 0.5131539631786084
        },
        "rel_mean": {
          "ntfix": 0.7868143003181342,
          "ntswept": 0.8031094797815665,
          "random": 0.5763083242222705
        },
        "btl": {
          "NTfix_rand": {
            "gap": 0.2158858456993198,
            "ratio": 1.4207038456101304,
            "winrate": 0.9865,
            "cohens_d": 3.2276741435418805,
            "auc": 0.98601675,
            "ks": 0.8975,
            "n": 2000
          },
          "NTswept_rand": {
            "gap": 0.24822824197596716,
            "ratio": 1.4837305366178548,
            "winrate": 0.9995,
            "cohens_d": 4.376284655529899,
            "auc": 0.998474625,
            "ks": 0.9925,
            "n": 2000
          }
        },
        "rel": {
          "NTfix_rand": {
            "gap": 0.21050597609586363,
            "ratio": 1.365266242475227,
            "winrate": 0.9915,
            "cohens_d": 3.9645648578954495,
            "auc": 0.978354,
            "ks": 0.9065,
            "n": 2000
          },
          "NTswept_rand": {
            "gap": 0.22680115555929603,
            "ratio": 1.3935413493555984,
            "winrate": 0.9995,
            "cohens_d": 5.570947311446009,
            "auc": 0.998442625,
            "ks": 0.9795,
            "n": 2000
          }
        }
      },
      {
        "p": 8.0,
        "p_label": "8",
        "btl_mean": {
          "ntfix": 0.7365616782710794,
          "ntswept": 0.7760734781952037,
          "random": 0.5254570523946259
        },
        "rel_mean": {
          "ntfix": 0.7982742241281524,
          "ntswept": 0.8175693105039843,
          "random": 0.5842220493626326
        },
        "btl": {
          "NTfix_rand": {
            "gap": 0.2111046258764535,
            "ratio": 1.4017542916483894,
            "winrate": 0.976,
            "cohens_d": 3.181387780076637,
            "auc": 0.9827025,
            "ks": 0.8995,
            "n": 2000
          },
          "NTswept_rand": {
            "gap": 0.25061642580057775,
            "ratio": 1.4769493998766643,
            "winrate": 0.9995,
            "cohens_d": 4.535437135554635,
            "auc": 0.998631875,
            "ks": 0.9945,
            "n": 2000
          }
        },
        "rel": {
          "NTfix_rand": {
            "gap": 0.21405217476551985,
            "ratio": 1.3663883877697596,
            "winrate": 0.9915,
            "cohens_d": 4.031689559949433,
            "auc": 0.981125,
            "ks": 0.9095,
            "n": 2000
          },
          "NTswept_rand": {
            "gap": 0.23334726114135174,
            "ratio": 1.3994153616692935,
            "winrate": 0.999,
            "cohens_d": 5.784178155277684,
            "auc": 0.998637125,
            "ks": 0.983,
            "n": 2000
          }
        }
      },
      {
        "p": null,
        "p_label": "inf",
        "btl_mean": {
          "ntfix": 0.7842866553125915,
          "ntswept": 0.8407832001814085,
          "random": 0.5650955681901689
        },
        "rel_mean": {
          "ntfix": 0.8591340649030833,
          "ntswept": 0.8854199719417918,
          "random": 0.6204448927860444
        },
        "btl": {
          "NTfix_rand": {
            "gap": 0.21919108712242252,
            "ratio": 1.3878832173899818,
            "winrate": 0.962,
            "cohens_d": 3.065125101067859,
            "auc": 0.978368625,
            "ks": 0.885,
            "n": 2000
          },
          "NTswept_rand": {
            "gap": 0.2756876319912396,
            "ratio": 1.4878601912844303,
            "winrate": 0.9995,
            "cohens_d": 4.754507490837977,
            "auc": 0.998708625,
            "ks": 0.997,
            "n": 2000
          }
        },
        "rel": {
          "NTfix_rand": {
            "gap": 0.23868917211703888,
            "ratio": 1.3847064822231505,
            "winrate": 0.9915,
            "cohens_d": 4.135619943082542,
            "auc": 0.986644,
            "ks": 0.9105,
            "n": 2000
          },
          "NTswept_rand": {
            "gap": 0.26497507915574736,
            "ratio": 1.42707270579004,
            "winrate": 0.9995,
            "cohens_d": 6.248781567155459,
            "auc": 0.998780625,
            "ks": 0.9905,
            "n": 2000
          }
        }
      }
    ]
  }
}
