# Supplementary material for: An Information-Geometric Justification for Composite Coherence in Event-Based Narrative Extraction
Source: Entropy (Basel). 2026 Jun 28;28(7):732. doi: 10.3390/e28070732 (PMC13409454; doi:10.3390/e28070732)
Supplement: Supplementary file 1 [file entropy-28-00732-s001.zip › supplementary/exp7_wikispeedia_gap_profile.json]

{
  "n_human_paths": 10832,
  "n_sources": 3261,
  "contrasts": [
    "H_R",
    "NTfix_R",
    "H_NTfix",
    "NTswept_R",
    "H_NTswept"
  ],
  "p0_moments": {
    "human": {
      "mu": 0.19953668867065763,
      "m2": 0.8440108128518395,
      "m4": 11.598819884349126,
      "n": 10832
    },
    "random": {
      "mu": 0.09402277084681095,
      "m2": 0.7407566886457432,
      "m4": 14.142730781816244,
      "n": 10832
    },
    "ntfix": {
      "mu": 0.6715319749073415,
      "m2": 0.12273842083286098,
      "m4": 0.09976940559577321,
      "n": 10832
    }
  },
  "predicted_peak": {
    "H_R": 0.3247098766199802,
    "NTfix_R": -0.3520729004407279,
    "H_NTfix": -0.5017961393258786,
    "NTswept_R": null,
    "H_NTswept": null
  },
  "observed_argmax": {
    "H_R": 0.1,
    "NTfix_R": -0.75,
    "H_NTfix": 8.0,
    "NTswept_R": -0.75,
    "H_NTswept": 5.0
  },
  "peak_gap_recovery": {
    "H_R": {
      "gap_at_pred": 0.0980177704261677,
      "gap_max": 0.10637187619727616,
      "recovery": 0.9214632093579413
    },
    "NTfix_R": {
      "gap_at_pred": 0.5937029308738927,
      "gap_max": 0.5969572546781088,
      "recovery": 0.9945484810198497
    },
    "H_NTfix": {
      "gap_at_pred": -0.498577005120178,
      "gap_max": -0.1820082675462643,
      "recovery": 2.739309657971695
    },
    "NTswept_R": null,
    "H_NTswept": null
  },
  "separation_at_gm": {
    "H_R": {
      "btl": {
        "cohens_d": 0.6525193573489644,
        "auc": 0.7718342703535561,
        "winrate": 0.7965288035450517
      },
      "rel": {
        "cohens_d": 1.2046240080643842,
        "auc": 0.8001745027862082,
        "winrate": 0.8161004431314623
      }
    },
    "NTfix_R": {
      "btl": {
        "cohens_d": 4.7211087641945,
        "auc": 0.9942134651773071,
        "winrate": 1.0
      },
      "rel": {
        "cohens_d": 5.393781594519412,
        "auc": 1.0,
        "winrate": 1.0
      }
    },
    "H_NTfix": {
      "btl": {
        "cohens_d": -3.024593137904752,
        "auc": 0.03128574039472737,
        "winrate": 0.0
      },
      "rel": {
        "cohens_d": -3.037740308038019,
        "auc": 9.809751837653738e-05,
        "winrate": 9.231905465288036e-05
      }
    },
    "NTswept_R": {
      "btl": {
        "cohens_d": 4.7211087641945,
        "auc": 0.9942134651773071,
        "winrate": 1.0
      },
      "rel": {
        "cohens_d": 5.393781594519412,
        "auc": 1.0,
        "winrate": 1.0
      }
    },
    "H_NTswept": {
      "btl": {
        "cohens_d": -3.024593137904752,
        "auc": 0.03128574039472737,
        "winrate": 0.0
      },
      "rel": {
        "cohens_d": -3.037740308038019,
        "auc": 9.809751837653738e-05,
        "winrate": 9.231905465288036e-05
      }
    }
  },
  "sweep": [
    {
      "p": null,
      "p_label": "-inf",
      "btl_mean": {
        "human": 0.11763958649524064,
        "random": 0.045257620869834744,
        "ntfix": 0.5409898008913778,
        "ntswept": 0.5805518471839762
      },
      "rel_mean": {
        "human": 0.3041208452200986,
        "random": 0.13207869976493292,
        "ntfix": 0.7112099694985804,
        "ntswept": 0.7343230585553965
      },
      "btl": {
        "H_R": {
          "gap": 0.0723819656254059,
          "ratio": 2.5993320955510093,
          "winrate": 0.7441838995568686,
          "cohens_d": 0.49912093995920637,
          "auc": 0.7455368356437189,
          "ks": 0.4535635155096012,
          "n": 10832
        },
        "NTfix_R": {
          "gap": 0.49573218002154307,
          "ratio": 11.95356252701211,
          "winrate": 1.0,
          "cohens_d": 4.199167967831012,
          "auc": 0.9882295336019541,
          "ks": 0.8744460856720827,
          "n": 10832
        },
        "H_NTfix": {
          "gap": -0.4233502143961372,
          "ratio": 0.21745250335848904,
          "winrate": 0.00046159527326440175,
          "cohens_d": -2.757050043947028,
          "auc": 0.04781544497102518,
          "ks": 0.739937223042836,
          "n": 10832
        },
        "NTswept_R": {
          "gap": 0.5352942263141415,
          "ratio": 12.82771467050155,
          "winrate": 1.0,
          "cohens_d": 4.0827498896471255,
          "auc": 0.9883786912621719,
          "ks": 0.8744460856720827,
          "n": 10832
        },
        "H_NTswept": {
          "gap": -0.4629122606887356,
          "ratio": 0.20263407491658672,
          "winrate": 0.0,
          "cohens_d": -2.8260328859154105,
          "auc": 0.04468244375901372,
          "ks": 0.741506646971935,
          "n": 10832
        }
      },
      "rel": {
        "H_R": {
          "gap": 0.17204214545516566,
          "ratio": 2.3025729793021714,
          "winrate": 0.7929283604135894,
          "cohens_d": 1.0153525412900133,
          "auc": 0.7690799758470444,
          "ks": 0.4509785819793205,
          "n": 10832
        },
        "NTfix_R": {
          "gap": 0.5791312697336475,
          "ratio": 5.384743874404855,
          "winrate": 1.0,
          "cohens_d": 5.82431838272161,
          "auc": 0.9999995568139917,
          "ks": 0.9999076809453471,
          "n": 10832
        },
        "H_NTfix": {
          "gap": -0.4070891242784818,
          "ratio": 0.4276104923480064,
          "winrate": 0.00036927621861152144,
          "cohens_d": -2.9614527540585223,
          "auc": 0.0004958910520608559,
          "ks": 0.9889217134416544,
          "n": 10832
        },
        "NTswept_R": {
          "gap": 0.6022443587904636,
          "ratio": 5.559738700201532,
          "winrate": 1.0,
          "cohens_d": 6.049803775930561,
          "auc": 1.0,
          "ks": 1.0,
          "n": 10832
        },
        "H_NTswept": {
          "gap": -0.4302022133352979,
          "ratio": 0.4141512944158161,
          "winrate": 9.231905465288036e-05,
          "cohens_d": -3.1277096340814987,
          "auc": 0.00023411300888662948,
          "ks": 0.9936299852289513,
          "n": 10832
        }
      }
    },
    {
      "p": -8.0,
      "p_label": "-8",
      "btl_mean": {
        "human": 0.1267218651261485,
        "random": 0.04914952083221507,
        "ntfix": 0.58698915355261,
        "ntswept": 0.6160510297073646
      },
      "rel_mean": {
        "human": 0.32329145625107514,
        "random": 0.14106906254757437,
        "ntfix": 0.7636896630846152,
        "ntswept": 0.7738610337055283
      },
      "btl": {
        "H_R": {
          "gap": 0.07757234429393342,
          "ratio": 2.578292992087292,
          "winrate": 0.7442762186115214,
          "cohens_d": 0.4982810710129518,
          "auc": 0.7456086658682954,
          "ks": 0.4535635155096012,
          "n": 10832
        },
        "NTfix_R": {
          "gap": 0.537839632720395,
          "ratio": 11.94292728827313,
          "winrate": 1.0,
          "cohens_d": 4.215948186410807,
          "auc": 0.9884037057032176,
          "ks": 0.8744460856720827,
          "n": 10832
        },
        "H_NTfix": {
          "gap": -0.4602672884264616,
          "ratio": 0.21588450886902258,
          "winrate": 0.0,
          "cohens_d": -2.7941837452152485,
          "auc": 0.04509704000837826,
          "ks": 0.740029542097489,
          "n": 10832
        },
        "NTswept_R": {
          "gap": 0.5669015088751496,
          "ratio": 12.534222496500387,
          "winrate": 1.0,
          "cohens_d": 4.14840388298627,
          "auc": 0.98855478951801,
          "ks": 0.8744460856720827,
          "n": 10832
        },
        "H_NTswept": {
          "gap": -0.4893291645812161,
          "ratio": 0.20570027321656079,
          "winrate": 0.0,
          "cohens_d": -2.847359525445429,
          "auc": 0.04375594636303834,
          "ks": 0.7418759231905465,
          "n": 10832
        }
      },
      "rel": {
        "H_R": {
          "gap": 0.18222239370350077,
          "ratio": 2.2917247085415897,
          "winrate": 0.7931129985228951,
          "cohens_d": 1.0173235993348773,
          "auc": 0.7692670003425487,
          "ks": 0.4510709010339734,
          "n": 10832
        },
        "NTfix_R": {
          "gap": 0.6226206005370408,
          "ratio": 5.413587141596459,
          "winrate": 1.0,
          "cohens_d": 5.900269997242086,
          "auc": 0.9999998806806901,
          "ks": 0.9999076809453471,
          "n": 10832
        },
        "H_NTfix": {
          "gap": -0.44039820683354003,
          "ratio": 0.4233283123739952,
          "winrate": 9.231905465288036e-05,
          "cohens_d": -3.037366077190194,
          "auc": 0.00025822403229994173,
          "ks": 0.9937223042836042,
          "n": 10832
        },
        "NTswept_R": {
          "gap": 0.6327919711579539,
          "ratio": 5.485689205913239,
          "winrate": 1.0,
          "cohens_d": 5.991398315927905,
          "auc": 1.0,
          "ks": 1.0,
          "n": 10832
        },
        "H_NTswept": {
          "gap": -0.45056957745445314,
          "ratio": 0.41776422661189955,
          "winrate": 9.231905465288036e-05,
          "cohens_d": -3.1060717566244542,
          "auc": 0.00019201033809774202,
          "ks": 0.9939069423929099,
          "n": 10832
        }
      }
    },
    {
      "p": -6.0,
      "p_label": "-6",
      "btl_mean": {
        "human": 0.1290701965242061,
        "random": 0.050288270227158566,
        "ntfix": 0.5990319584511816,
        "ntswept": 0.6222661573339506
      },
      "rel_mean": {
        "human": 0.32729229566908935,
        "random": 0.1432046728737899,
        "ntfix": 0.7733404231448598,
        "ntswept": 0.7793988136874915
      },
      "btl": {
        "H_R": {
          "gap": 0.07878192629704753,
          "ratio": 2.5666064062490013,
          "winrate": 0.7443685376661743,
          "cohens_d": 0.49822375529831703,
          "auc": 0.7456903697657687,
          "ks": 0.4535635155096012,
          "n": 10832
        },
        "NTfix_R": {
          "gap": 0.5487436882240231,
          "ratio": 11.911961889825946,
          "winrate": 1.0,
          "cohens_d": 4.236099045708379,
          "auc": 0.9886224861807784,
          "ks": 0.8744460856720827,
          "n": 10832
        },
        "H_NTfix": {
          "gap": -0.46996176192697553,
          "ratio": 0.21546462538980668,
          "winrate": 0.0,
          "cohens_d": -2.8165381188085403,
          "auc": 0.04385374132173613,
          "ks": 0.7403064992614475,
          "n": 10832
        },
        "NTswept_R": {
          "gap": 0.5719778871067921,
          "ratio": 12.373982133867294,
          "winrate": 1.0,
          "cohens_d": 4.1867367182419954,
          "auc": 0.9887678938055414,
          "ks": 0.8748153618906943,
          "n": 10832
        },
        "H_NTswept": {
          "gap": -0.49319596080974454,
          "ratio": 0.20741959851584565,
          "winrate": 0.0,
          "cohens_d": -2.860604561535397,
          "auc": 0.04306443130235049,
          "ks": 0.7421528803545052,
          "n": 10832
        }
      },
      "rel": {
        "H_R": {
          "gap": 0.18408762279529944,
          "ratio": 2.28548614441891,
          "winrate": 0.7935745937961596,
          "cohens_d": 1.0187197588322423,
          "auc": 0.769413140928787,
          "ks": 0.45153249630723785,
          "n": 10832
        },
        "NTfix_R": {
          "gap": 0.6301357502710699,
          "ratio": 5.400245729595887,
          "winrate": 1.0,
          "cohens_d": 5.905152919604216,
          "auc": 0.9999999488631529,
          "ks": 0.9999076809453471,
          "n": 10832
        },
        "H_NTfix": {
          "gap": -0.4460481274757705,
          "ratio": 0.42321891611216333,
          "winrate": 9.231905465288036e-05,
          "cohens_d": -3.0534583588953987,
          "auc": 0.0001953427559678746,
          "ks": 0.9948301329394387,
          "n": 10832
        },
        "NTswept_R": {
          "gap": 0.6361941408137016,
          "ratio": 5.442551545607708,
          "winrate": 1.0,
          "cohens_d": 5.959175031644514,
          "auc": 1.0,
          "ks": 1.0,
          "n": 10832
        },
        "H_NTswept": {
          "gap": -0.4521065180184022,
          "ratio": 0.41992916838120925,
          "winrate": 9.231905465288036e-05,
          "cohens_d": -3.0941688463777135,
          "auc": 0.0001732601608233387,
          "ks": 0.9936299852289513,
          "n": 10832
        }
      }
    },
    {
      "p": -5.0,
      "p_label": "-5",
      "btl_mean": {
        "human": 0.13074730241924176,
        "random": 0.05111201796683405,
        "ntfix": 0.606972631924859,
        "ntswept": 0.62682977011369
      },
      "rel_mean": {
        "human": 0.33003988396508926,
        "random": 0.14471265399516098,
        "ntfix": 0.7790441562602546,
        "ntswept": 0.7837150401518385
      },
      "btl": {
        "H_R": {
          "gap": 0.07963528445240771,
          "ratio": 2.5580540080433147,
          "winrate": 0.7443685376661743,
          "cohens_d": 0.49848567949429573,
          "auc": 0.7457646716046225,
          "ks": 0.4535635155096012,
          "n": 10832
        },
        "NTfix_R": {
          "gap": 0.5558606139580249,
          "ratio": 11.875340792036736,
          "winrate": 1.0,
          "cohens_d": 4.255750225504649,
          "auc": 0.9888629316358991,
          "ks": 0.8745384047267356,
          "n": 10832
        },
        "H_NTfix": {
          "gap": -0.4762253295056172,
          "ratio": 0.215408892497525,
          "winrate": 0.0,
          "cohens_d": -2.8338394321679212,
          "auc": 0.043087783795864976,
          "ks": 0.7413220088626292,
          "n": 10832
        },
        "NTswept_R": {
          "gap": 0.5757177521468559,
          "ratio": 12.263843124339799,
          "winrate": 1.0,
          "cohens_d": 4.215497706997273,
          "auc": 0.9890001573651241,
          "ks": 0.8764771048744461,
          "n": 10832
        },
        "H_NTswept": {
          "gap": -0.49608246769444825,
          "ratio": 0.20858502364290663,
          "winrate": 0.0,
          "cohens_d": -2.8721651627880775,
          "auc": 0.042524102330149305,
          "ks": 0.7424298375184638,
          "n": 10832
        }
      },
      "rel": {
        "H_R": {
          "gap": 0.1853272299699283,
          "ratio": 2.2806567003886573,
          "winrate": 0.7935745937961596,
          "cohens_d": 1.0202037325338977,
          "auc": 0.7695923670551067,
          "ks": 0.45171713441654365,
          "n": 10832
        },
        "NTfix_R": {
          "gap": 0.6343315022650936,
          "ratio": 5.383386557794075,
          "winrate": 1.0,
          "cohens_d": 5.902290037440281,
          "auc": 0.9999999659087686,
          "ks": 0.9999076809453471,
          "n": 10832
        },
        "H_NTfix": {
          "gap": -0.4490042722951653,
          "ratio": 0.42364721089677637,
          "winrate": 9.231905465288036e-05,
          "cohens_d": -3.060840744163061,
          "auc": 0.00016009242269199637,
          "ks": 0.9952917282127032,
          "n": 10832
        },
        "NTswept_R": {
          "gap": 0.6390023861566775,
          "ratio": 5.4156635132822935,
          "winrate": 1.0,
          "cohens_d": 5.943293411709363,
          "auc": 0.9999999659087686,
          "ks": 0.9999076809453471,
          "n": 10832
        },
        "H_NTswept": {
          "gap": -0.4536751561867492,
          "ratio": 0.4211223047361024,
          "winrate": 9.231905465288036e-05,
          "cohens_d": -3.0919954932850415,
          "auc": 0.00016521463021104926,
          "ks": 0.993814623338257,
          "n": 10832
        }
      }
    },
    {
      "p": -4.0,
      "p_label": "-4",
      "btl_mean": {
        "human": 0.13299687567625676,
        "random": 0.052209664600192274,
        "ntfix": 0.6166067170815088,
        "ntswept": 0.6322035237346868
      },
      "rel_mean": {
        "human": 0.3336416739075642,
        "random": 0.14672480948727407,
        "ntfix": 0.7853720407379701,
        "ntswept": 0.786030734760813
      },
      "btl": {
        "H_R": {
          "gap": 0.08078721107606449,
          "ratio": 2.547361234643269,
          "winrate": 0.7449224519940916,
          "cohens_d": 0.4994207805266796,
          "auc": 0.7458916103047701,
          "ks": 0.4535635155096012,
          "n": 10832
        },
        "NTfix_R": {
          "gap": 0.5643970524813166,
          "ratio": 11.810202609101573,
          "winrate": 1.0,
          "cohens_d": 4.287300286134933,
          "auc": 0.9892035286060886,
          "ks": 0.8762924667651403,
          "n": 10832
        },
        "H_NTfix": {
          "gap": -0.4836098414052521,
          "ratio": 0.21569157777870265,
          "winrate": 0.0,
          "cohens_d": -2.8574083212073766,
          "auc": 0.042212095118899305,
          "ks": 0.7427067946824224,
          "n": 10832
        },
        "NTswept_R": {
          "gap": 0.5799938591344945,
          "ratio": 12.108936699286104,
          "winrate": 1.0,
          "cohens_d": 4.2576595806985,
          "auc": 0.989339475914136,
          "ks": 0.8785081240768094,
          "n": 10832
        },
        "H_NTswept": {
          "gap": -0.49920664805843007,
          "ratio": 0.21037034860323048,
          "winrate": 0.0,
          "cohens_d": -2.8883613038796927,
          "auc": 0.041777436179851156,
          "ks": 0.7435376661742984,
          "n": 10832
        }
      },
      "rel": {
        "H_R": {
          "gap": 0.18691686442029015,
          "ratio": 2.2739281453045748,
          "winrate": 0.7936669128508124,
          "cohens_d": 1.0229639300792996,
          "auc": 0.7699422879770863,
          "ks": 0.45245568685376664,
          "n": 10832
        },
        "NTfix_R": {
          "gap": 0.638647231250696,
          "ratio": 5.352687411777406,
          "winrate": 1.0,
          "cohens_d": 5.892263387486803,
          "auc": 0.9999999744315764,
          "ks": 0.9999076809453471,
          "n": 10832
        },
        "H_NTfix": {
          "gap": -0.45173036683040585,
          "ratio": 0.42481990267193603,
          "winrate": 9.231905465288036e-05,
          "cohens_d": -3.0661137492113633,
          "auc": 0.0001399785961612728,
          "ks": 0.9961225997045791,
          "n": 10832
        },
        "NTswept_R": {
          "gap": 0.6393059252735389,
          "ratio": 5.357176727695721,
          "winrate": 1.0,
          "cohens_d": 5.895769809119138,
          "auc": 0.9999999744315764,
          "ks": 0.9999076809453471,
          "n": 10832
        },
        "H_NTswept": {
          "gap": -0.45238906085324876,
          "ratio": 0.42446390344913226,
          "winrate": 9.231905465288036e-05,
          "cohens_d": -3.0698600816752273,
          "auc": 0.00016407257395888107,
          "ks": 0.9943685376661743,
          "n": 10832
        }
      }
    },
    {
      "p": -3.0,
      "p_label": "-3",
      "btl_mean": {
        "human": 0.13621196985968567,
        "random": 0.05373755273736908,
        "ntfix": 0.6282462700232552,
        "ntswept": 0.6388271157423919
      },
      "rel_mean": {
        "human": 0.33873435346909997,
        "random": 0.14961945897122045,
        "ntfix": 0.7923211869965666,
        "ntswept": 0.7926321807651171
      },
      "btl": {
        "H_R": {
          "gap": 0.0824744171223166,
          "ratio": 2.5347631762353013,
          "winrate": 0.7450147710487445,
          "cohens_d": 0.5021385202488314,
          "auc": 0.7460957826896727,
          "ks": 0.4535635155096012,
          "n": 10832
        },
        "NTfix_R": {
          "gap": 0.574508717285886,
          "ratio": 11.691010066901928,
          "winrate": 1.0,
          "cohens_d": 4.3386448335842775,
          "auc": 0.9897529428914601,
          "ks": 0.879615952732644,
          "n": 10832
        },
        "H_NTfix": {
          "gap": -0.4920343001635695,
          "ratio": 0.21681301801384933,
          "winrate": 0.0,
          "cohens_d": -2.8895559754253393,
          "auc": 0.04089485255133321,
          "ks": 0.7445531757754801,
          "n": 10832
        },
        "NTswept_R": {
          "gap": 0.5850895630050228,
          "ratio": 11.887908607683054,
          "winrate": 1.0,
          "cohens_d": 4.320944155276271,
          "auc": 0.9898783986230415,
          "ks": 0.8821085672082718,
          "n": 10832
        },
        "H_NTswept": {
          "gap": -0.5026151458827063,
          "ratio": 0.2132219602190671,
          "winrate": 0.0,
          "cohens_d": -2.9117437165809004,
          "auc": 0.0405891692635094,
          "ks": 0.7457533234859676,
          "n": 10832
        }
      },
      "rel": {
        "H_R": {
          "gap": 0.18911489449787952,
          "ratio": 2.263972586174477,
          "winrate": 0.7941285081240768,
          "cohens_d": 1.028576483071163,
          "auc": 0.7706863546709897,
          "ks": 0.45384047267355987,
          "n": 10832
        },
        "NTfix_R": {
          "gap": 0.6427017280253462,
          "ratio": 5.2955758057444315,
          "winrate": 1.0,
          "cohens_d": 5.869765159227702,
          "auc": 1.0,
          "ks": 1.0,
          "n": 10832
        },
        "H_NTfix": {
          "gap": -0.45358683352746665,
          "ratio": 0.42752151403792743,
          "winrate": 9.231905465288036e-05,
          "cohens_d": -3.0665139650163282,
          "auc": 0.00012733927211675455,
          "ks": 0.9963995568685378,
          "n": 10832
        },
        "NTswept_R": {
          "gap": 0.6430127217938967,
          "ratio": 5.297654370729821,
          "winrate": 1.0,
          "cohens_d": 5.870453809698996,
          "auc": 1.0,
          "ks": 1.0,
          "n": 10832
        },
        "H_NTswept": {
          "gap": -0.45389782729601713,
          "ratio": 0.42735377352724224,
          "winrate": 9.231905465288036e-05,
          "cohens_d": -3.0680002455804587,
          "auc": 0.0001518679131148149,
          "ks": 0.9949224519940917,
          "n": 10832
        }
      }
    },
    {
      "p": -2.5,
      "p_label": "-2.5",
      "btl_mean": {
        "human": 0.1384386156812217,
        "random": 0.05475799211610455,
        "ntfix": 0.6348474802976652,
        "ntswept": 0.6427575876418008
      },
      "rel_mean": {
        "human": 0.34227651124908126,
        "random": 0.15166802978797483,
        "ntfix": 0.7960178714472428,
        "ntswept": 0.7976301434631958
      },
      "btl": {
        "H_R": {
          "gap": 0.08368062356511716,
          "ratio": 2.5281901386684766,
          "winrate": 0.7451994091580503,
          "cohens_d": 0.5050399303981886,
          "auc": 0.746252176213757,
          "ks": 0.4535635155096012,
          "n": 10832
        },
        "NTfix_R": {
          "gap": 0.5800894881815607,
          "ratio": 11.593695381517724,
          "winrate": 1.0,
          "cohens_d": 4.376005905007705,
          "auc": 0.9901519040498201,
          "ks": 0.8837703101920237,
          "n": 10832
        },
        "H_NTfix": {
          "gap": -0.4964088646164435,
          "ratio": 0.21806594493579948,
          "winrate": 0.0,
          "cohens_d": -2.9095509007127016,
          "auc": 0.04002056587625919,
          "ks": 0.7457533234859675,
          "n": 10832
        },
        "NTswept_R": {
          "gap": 0.5879995955256963,
          "ratio": 11.73815114109641,
          "winrate": 1.0,
          "cohens_d": 4.364184653942467,
          "auc": 0.9902615244044125,
          "ks": 0.8846935007385525,
          "n": 10832
        },
        "H_NTswept": {
          "gap": -0.5043189719605791,
          "ratio": 0.21538231262136648,
          "winrate": 0.0,
          "cohens_d": -2.926875885106642,
          "auc": 0.03973116115143271,
          "ks": 0.7485228951255539,
          "n": 10832
        }
      },
      "rel": {
        "H_R": {
          "gap": 0.19060848146110643,
          "ratio": 2.2567479232608783,
          "winrate": 0.7944054652880355,
          "cohens_d": 1.0335862066967851,
          "auc": 0.7713587019368183,
          "ks": 0.4552252584933531,
          "n": 10832
        },
        "NTfix_R": {
          "gap": 0.6443498416592679,
          "ratio": 5.248422311281029,
          "winrate": 1.0,
          "cohens_d": 5.85071587733425,
          "auc": 1.0,
          "ks": 1.0,
          "n": 10832
        },
        "H_NTfix": {
          "gap": -0.4537413601981615,
          "ratio": 0.4299859632884714,
          "winrate": 9.231905465288036e-05,
          "cohens_d": -3.063262083352349,
          "auc": 0.00012202104001710561,
          "ks": 0.9968611521418022,
          "n": 10832
        },
        "NTswept_R": {
          "gap": 0.6459621136752209,
          "ratio": 5.25905258068063,
          "winrate": 1.0,
          "cohens_d": 5.864933673370932,
          "auc": 1.0,
          "ks": 1.0,
          "n": 10832
        },
        "H_NTswept": {
          "gap": -0.45535363221411457,
          "ratio": 0.4291168206895563,
          "winrate": 9.231905465288036e-05,
          "cohens_d": -3.0740245404212354,
          "auc": 0.00013131942338363926,
          "ks": 0.9969534711964549,
          "n": 10832
        }
      }
    },
    {
      "p": -2.0,
      "p_label": "-2",
      "btl_mean": {
        "human": 0.14137573087715385,
        "random": 0.056062821626677965,
        "ntfix": 0.6419912169249073,
        "ntswept": 0.6471477761017609
      },
      "rel_mean": {
        "human": 0.3470117267986418,
        "random": 0.15447172693457847,
        "ntfix": 0.7998514520575415,
        "ntswept": 0.8011171202526809
      },
      "btl": {
        "H_R": {
          "gap": 0.08531290925047588,
          "ratio": 2.5217377002280426,
          "winrate": 0.7454763663220089,
          "cohens_d": 0.5100779438712032,
          "auc": 0.7464622463816931,
          "ks": 0.4535635155096012,
          "n": 10832
        },
        "NTfix_R": {
          "gap": 0.5859283952982294,
          "ratio": 11.451282655730807,
          "winrate": 1.0,
          "cohens_d": 4.424382781918444,
          "auc": 0.9906831647544667,
          "ks": 0.8887555391432792,
          "n": 10832
        },
        "H_NTfix": {
          "gap": -0.5006154860477535,
          "ratio": 0.2202144315218729,
          "winrate": 0.0,
          "cohens_d": -2.9324188326330867,
          "auc": 0.0389226151547251,
          "ks": 0.7481536189069424,
          "n": 10832
        },
        "NTswept_R": {
          "gap": 0.5910849544750829,
          "ratio": 11.543260887065488,
          "winrate": 1.0,
          "cohens_d": 4.418612915807238,
          "auc": 0.9907827111501781,
          "ks": 0.8894017725258493,
          "n": 10832
        },
        "H_NTswept": {
          "gap": -0.5057720452246071,
          "ratio": 0.21845973377017863,
          "winrate": 0.0,
          "cohens_d": -2.944659159622835,
          "auc": 0.03868196941361991,
          "ks": 0.7526772525849336,
          "n": 10832
        }
      },
      "rel": {
        "H_R": {
          "gap": 0.1925399998640633,
          "ratio": 2.246441686675824,
          "winrate": 0.79551329394387,
          "cohens_d": 1.0414025707646752,
          "auc": 0.7724136380471234,
          "ks": 0.4572562776957164,
          "n": 10832
        },
        "NTfix_R": {
          "gap": 0.645379725122963,
          "ratio": 5.177979607855959,
          "winrate": 1.0,
          "cohens_d": 5.82290084239101,
          "auc": 1.0,
          "ks": 1.0,
          "n": 10832
        },
        "H_NTfix": {
          "gap": -0.4528397252588997,
          "ratio": 0.43384521701621875,
          "winrate": 9.231905465288036e-05,
          "cohens_d": -3.0560865508479003,
          "auc": 0.00011655792018397265,
          "ks": 0.9973227474150665,
          "n": 10832
        },
        "NTswept_R": {
          "gap": 0.6466453933181024,
          "ratio": 5.186173134401276,
          "winrate": 1.0,
          "cohens_d": 5.833493984998774,
          "auc": 1.0,
          "ks": 1.0,
          "n": 10832
        },
        "H_NTswept": {
          "gap": -0.4541053934540391,
          "ratio": 0.43315979402511157,
          "winrate": 9.231905465288036e-05,
          "cohens_d": -3.0643853308112026,
          "auc": 0.00012604380532325033,
          "ks": 0.9971381093057607,
          "n": 10832
        }
      }
    },
    {
      "p": -1.5,
      "p_label": "-1.5",
      "btl_mean": {
        "human": 0.14554117934805733,
        "random": 0.05787668432841449,
        "ntfix": 0.6496924699553865,
        "ntswept": 0.6520734553621793
      },
      "rel_mean": {
        "human": 0.35386752582134395,
        "random": 0.15872716335152456,
        "ntfix": 0.8038097013716394,
        "ntswept": 0.8047057823056311
      },
      "btl": {
        "H_R": {
          "gap": 0.08766449501964284,
          "ratio": 2.5146772147865435,
          "winrate": 0.7852658788774003,
          "cohens_d": 0.519196952514764,
          "auc": 0.7603765611738511,
          "ks": 0.4535635155096012,
          "n": 10832
        },
        "NTfix_R": {
          "gap": 0.591815785626972,
          "ratio": 11.225461124704077,
          "winrate": 1.0,
          "cohens_d": 4.486808513596166,
          "auc": 0.9912956648635587,
          "ks": 0.8959564254062038,
          "n": 10832
        },
        "H_NTfix": {
          "gap": -0.5041512906073292,
          "ratio": 0.22401549360430703,
          "winrate": 0.0,
          "cohens_d": -2.9579688621938414,
          "auc": 0.037487429710699086,
          "ks": 0.7524002954209749,
          "n": 10832
        },
        "NTswept_R": {
          "gap": 0.5941967710337648,
          "ratio": 11.266600064061455,
          "winrate": 1.0,
          "cohens_d": 4.486739907894917,
          "auc": 0.991370801937582,
          "ks": 0.8965103397341211,
          "n": 10832
        },
        "H_NTswept": {
          "gap": -0.506532276014122,
          "ratio": 0.223197521922158,
          "winrate": 0.0,
          "cohens_d": -2.9647618805121416,
          "auc": 0.037306328566651906,
          "ks": 0.756185376661743,
          "n": 10832
        }
      },
      "rel": {
        "H_R": {
          "gap": 0.1951403624698194,
          "ratio": 2.2294074835675888,
          "winrate": 0.7969903988183161,
          "cohens_d": 1.0541245013317775,
          "auc": 0.7741491288872185,
          "ks": 0.4605797636632201,
          "n": 10832
        },
        "NTfix_R": {
          "gap": 0.6450825380201148,
          "ratio": 5.064096682629457,
          "winrate": 1.0,
          "cohens_d": 5.779754995543108,
          "auc": 1.0,
          "ks": 1.0,
          "n": 10832
        },
        "H_NTfix": {
          "gap": -0.4499421755502955,
          "ratio": 0.4402379384293275,
          "winrate": 9.231905465288036e-05,
          "cohens_d": -3.042688794430554,
          "auc": 0.00011196412675174384,
          "ks": 0.9974150664697193,
          "n": 10832
        },
        "NTswept_R": {
          "gap": 0.6459786189541065,
          "ratio": 5.06974209904761,
          "winrate": 1.0,
          "cohens_d": 5.787267509029537,
          "auc": 1.0,
          "ks": 1.0,
          "n": 10832
        },
        "H_NTswept": {
          "gap": -0.4508382564842871,
          "ratio": 0.4397477110297977,
          "winrate": 9.231905465288036e-05,
          "cohens_d": -3.0485935721133206,
          "auc": 0.00011526245339046842,
          "ks": 0.9980612998522895,
          "n": 10832
        }
      }
    },
    {
      "p": -1.0,
      "p_label": "-1",
      "btl_mean": {
        "human": 0.15222083730047395,
        "random": 0.06089167220446271,
        "ntfix": 0.6570881063148682,
        "ntswept": 0.6576710183839191
      },
      "rel_mean": {
        "human": 0.36501971339957295,
        "random": 0.16633471550802076,
        "ntfix": 0.8078765665021456,
        "ntswept": 0.8075741984595879
      },
      "btl": {
        "H_R": {
          "gap": 0.09132916509601124,
          "ratio": 2.4998629827301375,
          "winrate": 0.7860044313146234,
          "cohens_d": 0.5368683347876972,
          "auc": 0.7609574288816003,
          "ks": 0.45374815361890697,
          "n": 10832
        },
        "NTfix_R": {
          "gap": 0.5961964341104056,
          "ratio": 10.791099710786243,
          "winrate": 1.0,
          "cohens_d": 4.5679861877243235,
          "auc": 0.9920680784163778,
          "ks": 0.9039881831610044,
          "n": 10832
        },
        "H_NTfix": {
          "gap": -0.5048672690143943,
          "ratio": 0.2316597056583028,
          "winrate": 0.0,
          "cohens_d": -2.983372925221013,
          "auc": 0.03595612830112212,
          "ks": 0.7615398818316101,
          "n": 10832
        },
        "NTswept_R": {
          "gap": 0.5967793461794564,
          "ratio": 10.800672646590888,
          "winrate": 1.0,
          "cohens_d": 4.570995674842968,
          "auc": 0.9921187635546737,
          "ks": 0.9039881831610044,
          "n": 10832
        },
        "H_NTswept": {
          "gap": -0.5054501810834451,
          "ratio": 0.23145437923435178,
          "winrate": 0.0,
          "cohens_d": -2.9862513625196105,
          "auc": 0.035827587313098236,
          "ks": 0.7628323485967504,
          "n": 10832
        }
      },
      "rel": {
        "H_R": {
          "gap": 0.1986849978915522,
          "ratio": 2.1944890595130846,
          "winrate": 0.7997599704579025,
          "cohens_d": 1.0755807444559147,
          "auc": 0.7771344980216176,
          "ks": 0.4669497784342688,
          "n": 10832
        },
        "NTfix_R": {
          "gap": 0.6415418509941249,
          "ratio": 4.856932986206294,
          "winrate": 1.0,
          "cohens_d": 5.703691726972466,
          "auc": 1.0,
          "ks": 1.0,
          "n": 10832
        },
        "H_NTfix": {
          "gap": -0.4428568531025726,
          "ratio": 0.45182609390441275,
          "winrate": 9.231905465288036e-05,
          "cohens_d": -3.018692678050411,
          "auc": 0.00010679930519343092,
          "ks": 0.9977843426883309,
          "n": 10832
        },
        "NTswept_R": {
          "gap": 0.6412394829515671,
          "ratio": 4.855115157368615,
          "winrate": 1.0,
          "cohens_d": 5.700139483605733,
          "auc": 1.0,
          "ks": 1.0,
          "n": 10832
        },
        "H_NTswept": {
          "gap": -0.44255448506001493,
          "ratio": 0.45199526445474847,
          "winrate": 9.231905465288036e-05,
          "cohens_d": -3.01636284513677,
          "auc": 0.00010775385967285509,
          "ks": 0.9982459379615952,
          "n": 10832
        }
      }
    },
    {
      "p": -0.75,
      "p_label": "-0.75",
      "btl_mean": {
        "human": 0.15752689857075214,
        "random": 0.06353803920981782,
        "ntfix": 0.6604952938879266,
        "ntswept": 0.6607602307708615
      },
      "rel_mean": {
        "human": 0.3737045765491073,
        "random": 0.1729337352912356,
        "ntfix": 0.8099443065687361,
        "ntswept": 0.8098477808804332
      },
      "btl": {
        "H_R": {
          "gap": 0.09398885936093432,
          "ratio": 2.479253381593357,
          "winrate": 0.7868353028064993,
          "cohens_d": 0.5519730754861751,
          "auc": 0.7615508805151431,
          "ks": 0.45476366322008865,
          "n": 10832
        },
        "NTfix_R": {
          "gap": 0.5969572546781088,
          "ratio": 10.395273478723713,
          "winrate": 1.0,
          "cohens_d": 4.615968056256166,
          "auc": 0.992518858246478,
          "ks": 0.9069423929098966,
          "n": 10832
        },
        "H_NTfix": {
          "gap": -0.5029683953171744,
          "ratio": 0.23849813924258093,
          "winrate": 0.0,
          "cohens_d": -2.9949706736880164,
          "auc": 0.03497044000461459,
          "ks": 0.7684638109305761,
          "n": 10832
        },
        "NTswept_R": {
          "gap": 0.5972221915610437,
          "ratio": 10.399443215250521,
          "winrate": 1.0,
          "cohens_d": 4.61862167642101,
          "auc": 0.9925524040181835,
          "ks": 0.9070347119645494,
          "n": 10832
        },
        "H_NTswept": {
          "gap": -0.5032333322001095,
          "ratio": 0.23840251158423503,
          "winrate": 0.0,
          "cohens_d": -2.9967810461636635,
          "auc": 0.034885561361216504,
          "ks": 0.7684638109305761,
          "n": 10832
        }
      },
      "rel": {
        "H_R": {
          "gap": 0.20077084125787173,
          "ratio": 2.160969783713721,
          "winrate": 0.8022525849335302,
          "cohens_d": 1.0911683302396575,
          "auc": 0.779455352350604,
          "ks": 0.47119645494830137,
          "n": 10832
        },
        "NTfix_R": {
          "gap": 0.6370105712775005,
          "ratio": 4.6835529528389515,
          "winrate": 1.0,
          "cohens_d": 5.639117414529885,
          "auc": 1.0,
          "ks": 1.0,
          "n": 10832
        },
        "H_NTfix": {
          "gap": -0.43623973001962874,
          "ratio": 0.46139539906426,
          "winrate": 9.231905465288036e-05,
          "cohens_d": -3.000147686935572,
          "auc": 0.00010425098564568246,
          "ks": 0.9978766617429837,
          "n": 10832
        },
        "NTswept_R": {
          "gap": 0.6369140455891976,
          "ratio": 4.682994787087542,
          "winrate": 1.0,
          "cohens_d": 5.638146718701983,
          "auc": 1.0,
          "ks": 1.0,
          "n": 10832
        },
        "H_NTswept": {
          "gap": -0.43614320433132586,
          "ratio": 0.4614503927427338,
          "winrate": 9.231905465288036e-05,
          "cohens_d": -2.999446540636526,
          "auc": 0.00010529076820362665,
          "ks": 0.9982459379615953,
          "n": 10832
        }
      }
    },
    {
      "p": -0.5,
      "p_label": "-0.5",
      "btl_mean": {
        "human": 0.16550077049149248,
        "random": 0.06807443321105652,
        "ntfix": 0.6640459971026389,
        "ntswept": 0.6641129264791207
      },
      "rel_mean": {
        "human": 0.3859907717049633,
        "random": 0.18328436449751423,
        "ntfix": 0.8120306186780158,
        "ntswept": 0.8117954543146286
      },
      "btl": {
        "H_R": {
          "gap": 0.09742633728043595,
          "ratio": 2.4311736827595376,
          "winrate": 0.7883124076809453,
          "cohens_d": 0.5744589977698186,
          "auc": 0.762780483049567,
          "ks": 0.4565177252584934,
          "n": 10832
        },
        "NTfix_R": {
          "gap": 0.5959715638915823,
          "ratio": 9.754704751545193,
          "winrate": 1.0,
          "cohens_d": 4.6655084663742405,
          "auc": 0.9930213118605848,
          "ks": 0.9116506646971935,
          "n": 10832
        },
        "H_NTfix": {
          "gap": -0.4985452266111464,
          "ratio": 0.2492308834231429,
          "winrate": 0.0,
          "cohens_d": -3.005950281058205,
          "auc": 0.03393111767829441,
          "ks": 0.7726181683899557,
          "n": 10832
        },
        "NTswept_R": {
          "gap": 0.5960384932680641,
          "ratio": 9.755687930887637,
          "winrate": 1.0,
          "cohens_d": 4.66724973981894,
          "auc": 0.9930387239570265,
          "ks": 0.912019940915805,
          "n": 10832
        },
        "H_NTswept": {
          "gap": -0.4986121559876282,
          "ratio": 0.2492057659062833,
          "winrate": 0.0,
          "cohens_d": -3.0068190246295665,
          "auc": 0.033897793499593085,
          "ks": 0.7726181683899557,
          "n": 10832
        }
      },
      "rel": {
        "H_R": {
          "gap": 0.2027064072074491,
          "ratio": 2.1059667187824864,
          "winrate": 0.8041912850812407,
          "cohens_d": 1.1101230794446033,
          "auc": 0.7827116956378497,
          "ks": 0.4774741506646971,
          "n": 10832
        },
        "NTfix_R": {
          "gap": 0.6287462541805016,
          "ratio": 4.43044130307705,
          "winrate": 1.0,
          "cohens_d": 5.539866296071049,
          "auc": 1.0,
          "ks": 1.0,
          "n": 10832
        },
        "H_NTfix": {
          "gap": -0.4260398469730525,
          "ratio": 0.4753401692332187,
          "winrate": 9.231905465288036e-05,
          "cohens_d": -2.975020554058049,
          "auc": 0.00010198391875705007,
          "ks": 0.9981536189069424,
          "n": 10832
        },
        "NTswept_R": {
          "gap": 0.6285110898171145,
          "ratio": 4.4291582456595116,
          "winrate": 1.0,
          "cohens_d": 5.537747506460306,
          "auc": 1.0,
          "ks": 1.0,
          "n": 10832
        },
        "H_NTswept": {
          "gap": -0.4258046826096653,
          "ratio": 0.4754778677971808,
          "winrate": 9.231905465288036e-05,
          "cohens_d": -2.9733626394115005,
          "auc": 0.00010171118890578602,
          "ks": 0.9983382570162482,
          "n": 10832
        }
      }
    },
    {
      "p": -0.35,
      "p_label": "-0.35",
      "btl_mean": {
        "human": 0.1724334110506681,
        "random": 0.07257221777861152,
        "ntfix": 0.6662433583287825,
        "ntswept": 0.6662717575264882
      },
      "rel_mean": {
        "human": 0.395793048405666,
        "random": 0.1923495419157853,
        "ntfix": 0.8132897270197944,
        "ntswept": 0.8129390172895333
      },
      "btl": {
        "H_R": {
          "gap": 0.09986119327205657,
          "ratio": 2.376025100634139,
          "winrate": 0.7892355982274741,
          "cohens_d": 0.5929190156786227,
          "auc": 0.7641609733742029,
          "ks": 0.459102658788774,
          "n": 10832
        },
        "NTfix_R": {
          "gap": 0.5936711405501709,
          "ratio": 9.180418880972075,
          "winrate": 1.0,
          "cohens_d": 4.69327299363261,
          "auc": 0.9933448802606861,
          "ks": 0.9145125553914328,
          "n": 10832
        },
        "H_NTfix": {
          "gap": -0.49380994727811434,
          "ratio": 0.258814454050549,
          "winrate": 0.0,
          "cohens_d": -3.012183986668522,
          "auc": 0.03321798877689389,
          "ks": 0.7751107828655834,
          "n": 10832
        },
        "NTswept_R": {
          "gap": 0.5936995397478766,
          "ratio": 9.180810204243913,
          "winrate": 1.0,
          "cohens_d": 4.694168199112878,
          "auc": 0.9933519286227797,
          "ks": 0.9145125553914328,
          "n": 10832
        },
        "H_NTswept": {
          "gap": -0.49383834647582003,
          "ratio": 0.2588034223314844,
          "winrate": 0.0,
          "cohens_d": -3.0126134786605063,
          "auc": 0.033200892024342774,
          "ks": 0.7751107828655834,
          "n": 10832
        }
      },
      "rel": {
        "H_R": {
          "gap": 0.2034435064898807,
          "ratio": 2.057676064437692,
          "winrate": 0.8072378138847858,
          "cohens_d": 1.1225749361117088,
          "auc": 0.7854182411133706,
          "ks": 0.4837518463810931,
          "n": 10832
        },
        "NTfix_R": {
          "gap": 0.6209401851040091,
          "ratio": 4.228186451184115,
          "winrate": 1.0,
          "cohens_d": 5.456190949606722,
          "auc": 1.0,
          "ks": 1.0,
          "n": 10832
        },
        "H_NTfix": {
          "gap": -0.4174966786141284,
          "ratio": 0.4866568889982215,
          "winrate": 9.231905465288036e-05,
          "cohens_d": -2.9567190551089806,
          "auc": 0.00010060322388502582,
          "ks": 0.9983382570162482,
          "n": 10832
        },
        "NTswept_R": {
          "gap": 0.620589475373748,
          "ratio": 4.226363157368242,
          "winrate": 1.0,
          "cohens_d": 5.4529670838466,
          "auc": 1.0,
          "ks": 1.0,
          "n": 10832
        },
        "H_NTswept": {
          "gap": -0.41714596888386735,
          "ratio": 0.4868668374723879,
          "winrate": 9.231905465288036e-05,
          "cohens_d": -2.9541852848980397,
          "auc": 0.0001004583361515418,
          "ks": 0.998430576070901,
          "n": 10832
        }
      }
    },
    {
      "p": -0.25,
      "p_label": "-0.25",
      "btl_mean": {
        "human": 0.17837051027031584,
        "random": 0.07679634101610604,
        "ntfix": 0.6677344618262507,
        "ntswept": 0.6677502155024239
      },
      "rel_mean": {
        "human": 0.4036353773598737,
        "random": 0.2000861765581969,
        "ntfix": 0.8141316189020149,
        "ntswept": 0.8137767518552175
      },
      "btl": {
        "H_R": {
          "gap": 0.1015741692542098,
          "ratio": 2.3226433435534024,
          "winrate": 0.7899741506646972,
          "cohens_d": 0.6076865940006576,
          "auc": 0.7655624212833467,
          "ks": 0.4622415066469719,
          "n": 10832
        },
        "NTfix_R": {
          "gap": 0.5909381208101447,
          "ratio": 8.694873388384622,
          "winrate": 1.0,
          "cohens_d": 4.708983875837787,
          "auc": 0.9935704022792579,
          "ks": 0.916635893648449,
          "n": 10832
        },
        "H_NTfix": {
          "gap": -0.48936395155593493,
          "ratio": 0.26712790857382634,
          "winrate": 0.0,
          "cohens_d": -3.016197886318518,
          "auc": 0.03271297832043139,
          "ks": 0.7770494830132939,
          "n": 10832
        },
        "NTswept_R": {
          "gap": 0.5909538744863179,
          "ratio": 8.695078524149746,
          "winrate": 1.0,
          "cohens_d": 4.7094937867923,
          "auc": 0.9935736750374731,
          "ks": 0.916635893648449,
          "n": 10832
        },
        "H_NTswept": {
          "gap": -0.48937970523210805,
          "ratio": 0.267121606446967,
          "winrate": 0.0,
          "cohens_d": -3.0164422678254987,
          "auc": 0.03270210321761224,
          "ks": 0.7770494830132939,
          "n": 10832
        }
      },
      "rel": {
        "H_R": {
          "gap": 0.2035492008016768,
          "ratio": 2.0173076636429834,
          "winrate": 0.808714918759232,
          "cohens_d": 1.1315964358258896,
          "auc": 0.7877670161608801,
          "ks": 0.48772156573116693,
          "n": 10832
        },
        "NTfix_R": {
          "gap": 0.614045442343818,
          "ratio": 4.068904873421964,
          "winrate": 1.0,
          "cohens_d": 5.390911120395193,
          "auc": 1.0,
          "ks": 1.0,
          "n": 10832
        },
        "H_NTfix": {
          "gap": -0.4104962415421412,
          "ratio": 0.49578639127692864,
          "winrate": 9.231905465288036e-05,
          "cohens_d": -2.945157059061713,
          "auc": 9.992992206471771e-05,
          "ks": 0.9985228951255539,
          "n": 10832
        },
        "NTswept_R": {
          "gap": 0.6136905752970205,
          "ratio": 4.067131302389213,
          "winrate": 1.0,
          "cohens_d": 5.387646435032177,
          "auc": 1.0,
          "ks": 1.0,
          "n": 10832
        },
        "H_NTswept": {
          "gap": -0.41014137449534377,
          "ratio": 0.4960025909313347,
          "winrate": 9.231905465288036e-05,
          "cohens_d": -2.9425566032461044,
          "auc": 9.98873080254577e-05,
          "ks": 0.9986152141802068,
          "n": 10832
        }
      }
    },
    {
      "p": -0.15,
      "p_label": "-0.15",
      "btl_mean": {
        "human": 0.18564479167109743,
        "random": 0.08237745473772771,
        "ntfix": 0.6692433112382826,
        "ntswept": 0.6692489878431703
      },
      "rel_mean": {
        "human": 0.41291206587292645,
        "random": 0.20978364114771825,
        "ntfix": 0.8149751629363606,
        "ntswept": 0.8151520437058184
      },
      "btl": {
        "H_R": {
          "gap": 0.10326733693336972,
          "ratio": 2.2535873712310113,
          "winrate": 0.7917282127031019,
          "cohens_d": 0.6244272377427861,
          "auc": 0.7675370450661534,
          "ks": 0.4673190546528804,
          "n": 10832
        },
        "NTfix_R": {
          "gap": 0.5868658565005549,
          "ratio": 8.12410766233323,
          "winrate": 1.0,
          "cohens_d": 4.72019548371943,
          "auc": 0.9938150153874182,
          "ks": 0.9195901033973412,
          "n": 10832
        },
        "H_NTfix": {
          "gap": -0.4835985195671852,
          "ratio": 0.2773950647748783,
          "winrate": 0.0,
          "cohens_d": -3.020002940524,
          "auc": 0.03217676586442272,
          "ks": 0.7782496307237814,
          "n": 10832
        },
        "NTswept_R": {
          "gap": 0.5868715331054426,
          "ratio": 8.124176572023458,
          "winrate": 1.0,
          "cohens_d": 4.7203851777710115,
          "auc": 0.9938156886892385,
          "ks": 0.9195901033973412,
          "n": 10832
        },
        "H_NTswept": {
          "gap": -0.4836041961720729,
          "ratio": 0.27739271189544307,
          "winrate": 0.0,
          "cohens_d": -3.020093944232703,
          "auc": 0.03217502721162091,
          "ks": 0.7782496307237814,
          "n": 10832
        }
      },
      "rel": {
        "H_R": {
          "gap": 0.2031284247252082,
          "ratio": 1.9682758084181415,
          "winrate": 0.8108382570162481,
          "cohens_d": 1.1439403189726134,
          "auc": 0.7908916479755809,
          "ks": 0.49252215657311676,
          "n": 10832
        },
        "NTfix_R": {
          "gap": 0.6051915217886423,
          "ratio": 3.884836579619187,
          "winrate": 1.0,
          "cohens_d": 5.32963986016113,
          "auc": 1.0,
          "ks": 1.0,
          "n": 10832
        },
        "H_NTfix": {
          "gap": -0.4020630970634342,
          "ratio": 0.5066560119270405,
          "winrate": 9.231905465288036e-05,
          "cohens_d": -2.9416917123545723,
          "auc": 9.917991497374157e-05,
          "ks": 0.9986152141802068,
          "n": 10832
        },
        "NTswept_R": {
          "gap": 0.6053684025581001,
          "ratio": 3.8856797376866608,
          "winrate": 1.0,
          "cohens_d": 5.331237760849107,
          "auc": 1.0,
          "ks": 1.0,
          "n": 10832
        },
        "H_NTswept": {
          "gap": -0.40223997783289195,
          "ratio": 0.5065460720625304,
          "winrate": 9.231905465288036e-05,
          "cohens_d": -2.9430011743316706,
          "auc": 9.902650443240554e-05,
          "ks": 0.9987075332348596,
          "n": 10832
        }
      }
    },
    {
      "p": -0.1,
      "p_label": "-0.1",
      "btl_mean": {
        "human": 0.18985650821444586,
        "random": 0.08578481029751278,
        "ntfix": 0.6700031843613405,
        "ntswept": 0.6700047462658254
      },
      "rel_mean": {
        "human": 0.4184192621268555,
        "random": 0.21583574666473931,
        "ntfix": 0.8153974612912339,
        "ntswept": 0.8153516019425855
      },
      "btl": {
        "H_R": {
          "gap": 0.10407169791693308,
          "ratio": 2.2131716274244706,
          "winrate": 0.7930206794682423,
          "cohens_d": 0.633463334129179,
          "auc": 0.768770755593962,
          "ks": 0.4696270310192024,
          "n": 10832
        },
        "NTfix_R": {
          "gap": 0.5842183740638278,
          "ratio": 7.8102776241817535,
          "winrate": 1.0,
          "cohens_d": 4.7231633645961555,
          "auc": 0.9939555905801292,
          "ks": 0.9217134416543574,
          "n": 10832
        },
        "H_NTfix": {
          "gap": -0.48014667614689466,
          "ratio": 0.2833665759296661,
          "winrate": 0.0,
          "cohens_d": -3.0217453734835087,
          "auc": 0.031918482172467816,
          "ks": 0.7790805022156573,
          "n": 10832
        },
        "NTswept_R": {
          "gap": 0.5842199359683127,
          "ratio": 7.810295831420068,
          "winrate": 1.0,
          "cohens_d": 4.723206581577454,
          "auc": 0.9939562383135259,
          "ks": 0.9217134416543574,
          "n": 10832
        },
        "H_NTswept": {
          "gap": -0.4801482380513795,
          "ratio": 0.28336591534997874,
          "winrate": 0.0,
          "cohens_d": -3.0217670621968646,
          "auc": 0.03191762989168261,
          "ks": 0.7790805022156573,
          "n": 10832
        }
      },
      "rel": {
        "H_R": {
          "gap": 0.20258351546211617,
          "ratio": 1.938600387528911,
          "winrate": 0.8112998522895125,
          "cohens_d": 1.1545530391838577,
          "auc": 0.7930088498109437,
          "ks": 0.4950147710487444,
          "n": 10832
        },
        "NTfix_R": {
          "gap": 0.5995617146264947,
          "ratio": 3.7778610535621895,
          "winrate": 1.0,
          "cohens_d": 5.313558611343693,
          "auc": 1.0,
          "ks": 1.0,
          "n": 10832
        },
        "H_NTfix": {
          "gap": -0.39697819916437843,
          "ratio": 0.5131476144949751,
          "winrate": 9.231905465288036e-05,
          "cohens_d": -2.9507515763989405,
          "auc": 9.877082019684549e-05,
          "ks": 0.9986152141802068,
          "n": 10832
        },
        "NTswept_R": {
          "gap": 0.5995158552778461,
          "ratio": 3.777648580191318,
          "winrate": 1.0,
          "cohens_d": 5.313121113552154,
          "auc": 1.0,
          "ks": 1.0,
          "n": 10832
        },
        "H_NTswept": {
          "gap": -0.39693233981573,
          "ratio": 0.5131764764182303,
          "winrate": 9.231905465288036e-05,
          "cohens_d": -2.9503985642422728,
          "auc": 9.872820615758549e-05,
          "ks": 0.9986152141802068,
          "n": 10832
        }
      }
    },
    {
      "p": -0.05,
      "p_label": "-0.05",
      "btl_mean": {
        "human": 0.1944820328192,
        "random": 0.08965552263926356,
        "ntfix": 0.6707658500945088,
        "ntswept": 0.6707659508916206
      },
      "rel_mean": {
        "human": 0.4249556981715212,
        "random": 0.22332616571903421,
        "ntfix": 0.8158200599210885,
        "ntswept": 0.8159432007831864
      },
      "btl": {
        "H_R": {
          "gap": 0.10482651017993645,
          "ratio": 2.169214200018828,
          "winrate": 0.7944054652880355,
          "cohens_d": 0.6428600957288997,
          "auc": 0.7702021356042821,
          "ks": 0.47248892171344165,
          "n": 10832
        },
        "NTfix_R": {
          "gap": 0.5811103274552453,
          "ratio": 7.4815898714169675,
          "winrate": 1.0,
          "cohens_d": 4.723674769155224,
          "auc": 0.9940801343712704,
          "ks": 0.9227289512555391,
          "n": 10832
        },
        "H_NTfix": {
          "gap": -0.47628381727530883,
          "ratio": 0.28994027169361425,
          "winrate": 0.0,
          "cohens_d": -3.023304528203914,
          "auc": 0.03159763254807137,
          "ks": 0.7805576070901035,
          "n": 10832
        },
        "NTswept_R": {
          "gap": 0.581110428252357,
          "ratio": 7.481590995688053,
          "winrate": 1.0,
          "cohens_d": 4.723677459209346,
          "auc": 0.9940801343712704,
          "ks": 0.9227289512555391,
          "n": 10832
        },
        "H_NTswept": {
          "gap": -0.4762839180724206,
          "ratio": 0.2899402281238088,
          "winrate": 0.0,
          "cohens_d": -3.023305898156655,
          "auc": 0.03159729163575729,
          "ks": 0.7805576070901035,
          "n": 10832
        }
      },
      "rel": {
        "H_R": {
          "gap": 0.20162953245248696,
          "ratio": 1.9028477778378925,
          "winrate": 0.8130539143279173,
          "cohens_d": 1.1728250088106387,
          "auc": 0.7958578881109422,
          "ks": 0.49861521418020677,
          "n": 10832
        },
        "NTfix_R": {
          "gap": 0.5924938942020543,
          "ratio": 3.653042881448422,
          "winrate": 1.0,
          "cohens_d": 5.326416397147952,
          "auc": 1.0,
          "ks": 1.0,
          "n": 10832
        },
        "H_NTfix": {
          "gap": -0.39086436174956735,
          "ratio": 0.5208939066938678,
          "winrate": 9.231905465288036e-05,
          "cohens_d": -2.9781188050726657,
          "auc": 9.842138507491344e-05,
          "ks": 0.9987075332348596,
          "n": 10832
        },
        "NTswept_R": {
          "gap": 0.5926170350641522,
          "ratio": 3.653594276139238,
          "winrate": 1.0,
          "cohens_d": 5.327553758046362,
          "auc": 1.0,
          "ks": 1.0,
          "n": 10832
        },
        "H_NTswept": {
          "gap": -0.3909875026116652,
          "ratio": 0.5208152942062949,
          "winrate": 9.231905465288036e-05,
          "cohens_d": -2.9790692435933264,
          "auc": 9.838729384350543e-05,
          "ks": 0.9987075332348596,
          "n": 10832
        }
      }
    },
    {
      "p": 0.0,
      "p_label": "0.0",
      "btl_mean": {
        "human": 0.19953668867065763,
        "random": 0.09402277084681095,
        "ntfix": 0.6715319749073415,
        "ntswept": 0.6715319749073415
      },
      "rel_mean": {
        "human": 0.433022484498957,
        "random": 0.23302870042827695,
        "ntfix": 0.8162429204637996,
        "ntswept": 0.8162429204637996
      },
      "btl": {
        "H_R": {
          "gap": 0.10551391782384668,
          "ratio": 2.1222166383051824,
          "winrate": 0.7965288035450517,
          "cohens_d": 0.6525193573489644,
          "auc": 0.7718342703535561,
          "ks": 0.4763663220088626,
          "n": 10832
        },
        "NTfix_R": {
          "gap": 0.5775092040605305,
          "ratio": 7.1422270249985775,
          "winrate": 1.0,
          "cohens_d": 4.7211087641945,
          "auc": 0.9942134651773071,
          "ks": 0.9238367799113737,
          "n": 10832
        },
        "H_NTfix": {
          "gap": -0.47199528623668385,
          "ratio": 0.29713654170851633,
          "winrate": 0.0,
          "cohens_d": -3.024593137904752,
          "auc": 0.03128574039472737,
          "ks": 0.7826809453471196,
          "n": 10832
        },
        "NTswept_R": {
          "gap": 0.5775092040605305,
          "ratio": 7.1422270249985775,
          "winrate": 1.0,
          "cohens_d": 4.7211087641945,
          "auc": 0.9942134651773071,
          "ks": 0.9238367799113737,
          "n": 10832
        },
        "H_NTswept": {
          "gap": -0.47199528623668385,
          "ratio": 0.29713654170851633,
          "winrate": 0.0,
          "cohens_d": -3.024593137904752,
          "auc": 0.03128574039472737,
          "ks": 0.7826809453471196,
          "n": 10832
        }
      },
      "rel": {
        "H_R": {
          "gap": 0.19999378407068008,
          "ratio": 1.8582367051917514,
          "winrate": 0.8161004431314623,
          "cohens_d": 1.2046240080643842,
          "auc": 0.8001745027862082,
          "ks": 0.5012001477104875,
          "n": 10832
        },
        "NTfix_R": {
          "gap": 0.5832142200355227,
          "ratio": 3.502757037925584,
          "winrate": 1.0,
          "cohens_d": 5.393781594519412,
          "auc": 1.0,
          "ks": 1.0,
          "n": 10832
        },
        "H_NTfix": {
          "gap": -0.3832204359648426,
          "ratio": 0.5305068793159127,
          "winrate": 9.231905465288036e-05,
          "cohens_d": -3.037740308038019,
          "auc": 9.809751837653738e-05,
          "ks": 0.9987998522895125,
          "n": 10832
        },
        "NTswept_R": {
          "gap": 0.5832142200355227,
          "ratio": 3.502757037925584,
          "winrate": 1.0,
          "cohens_d": 5.393781594519412,
          "auc": 1.0,
          "ks": 1.0,
          "n": 10832
        },
        "H_NTswept": {
          "gap": -0.3832204359648426,
          "ratio": 0.5305068793159127,
          "winrate": 9.231905465288036e-05,
          "cohens_d": -3.037740308038019,
          "auc": 9.809751837653738e-05,
          "ks": 0.9987998522895125,
          "n": 10832
        }
      }
    },
    {
      "p": 0.05,
      "p_label": "0.05",
      "btl_mean": {
        "human": 0.20505002068646627,
        "random": 0.09895938597378783,
        "ntfix": 0.6723005318978688,
        "ntswept": 0.6723044319993056
      },
      "rel_mean": {
        "human": 0.4426958883526359,
        "random": 0.24527192492948596,
        "ntfix": 0.8166660043574628,
        "ntswept": 0.8166571513724923
      },
      "btl": {
        "H_R": {
          "gap": 0.10609063471267845,
          "ratio": 2.0720623786083268,
          "winrate": 0.7973596750369276,
          "cohens_d": 0.6622807682064141,
          "auc": 0.7737475981022911,
          "ks": 0.4807976366322008,
          "n": 10832
        },
        "NTfix_R": {
          "gap": 0.5733411459240809,
          "ratio": 6.793701529998847,
          "winrate": 1.0,
          "cohens_d": 4.715177327373306,
          "auc": 0.9943377703298286,
          "ks": 0.9247599704579025,
          "n": 10832
        },
        "H_NTfix": {
          "gap": -0.4672505112114025,
          "ratio": 0.3049975583205638,
          "winrate": 0.0,
          "cohens_d": -3.0256516346187303,
          "auc": 0.031013283273314585,
          "ks": 0.7845273264401773,
          "n": 10832
        },
        "NTswept_R": {
          "gap": 0.5733450460255177,
          "ratio": 6.7937409411309835,
          "winrate": 1.0,
          "cohens_d": 4.715242009275585,
          "auc": 0.9943377703298286,
          "ks": 0.9247599704579025,
          "n": 10832
        },
        "H_NTswept": {
          "gap": -0.4672544113128393,
          "ratio": 0.30499578900095375,
          "winrate": 0.0,
          "cohens_d": -3.0256898613826166,
          "auc": 0.03101061563445691,
          "ks": 0.7845273264401773,
          "n": 10832
        }
      },
      "rel": {
        "H_R": {
          "gap": 0.19742396342314994,
          "ratio": 1.8049187181937272,
          "winrate": 0.8215472673559823,
          "cohens_d": 1.252783182264084,
          "auc": 0.8069767858487026,
          "ks": 0.5059084194977843,
          "n": 10832
        },
        "NTfix_R": {
          "gap": 0.5713940794279768,
          "ratio": 3.3296350758132993,
          "winrate": 1.0,
          "cohens_d": 5.533664881348137,
          "auc": 1.0,
          "ks": 1.0,
          "n": 10832
        },
        "H_NTfix": {
          "gap": -0.37397011600482694,
          "ratio": 0.5420770376023434,
          "winrate": 9.231905465288036e-05,
          "cohens_d": -3.1366986046040917,
          "auc": 9.781626571742133e-05,
          "ks": 0.9987998522895125,
          "n": 10832
        },
        "NTswept_R": {
          "gap": 0.5713852264430064,
          "ratio": 3.329598981242047,
          "winrate": 1.0,
          "cohens_d": 5.533531613225402,
          "auc": 1.0,
          "ks": 1.0,
          "n": 10832
        },
        "H_NTswept": {
          "gap": -0.3739612630198564,
          "ratio": 0.542082913997179,
          "winrate": 9.231905465288036e-05,
          "cohens_d": -3.136604140098638,
          "auc": 9.790149379594135e-05,
          "ks": 0.9987998522895125,
          "n": 10832
        }
      }
    },
    {
      "p": 0.1,
      "p_label": "0.1",
      "btl_mean": {
        "human": 0.21116689097467847,
        "random": 0.10479501477740231,
        "ntfix": 0.6730714927462591,
        "ntswept": 0.6730815652692798
      },
      "rel_mean": {
        "human": 0.4531456169553052,
        "random": 0.2591411043267195,
        "ntfix": 0.8170892729435145,
        "ntswept": 0.8169834943736196
      },
      "btl": {
        "H_R": {
          "gap": 0.10637187619727616,
          "ratio": 2.0150471033686412,
          "winrate": 0.7989290989660266,
          "cohens_d": 0.6718181750446695,
          "auc": 0.7759039366713103,
          "ks": 0.48716765140324964,
          "n": 10832
        },
        "NTfix_R": {
          "gap": 0.5682764779688568,
          "ratio": 6.422743430839215,
          "winrate": 1.0,
          "cohens_d": 4.708022325873582,
          "auc": 0.9944812603228249,
          "ks": 0.9258677991137371,
          "n": 10832
        },
        "H_NTfix": {
          "gap": -0.46190460177158066,
          "ratio": 0.31373619778944667,
          "winrate": 0.0,
          "cohens_d": -3.027451421682136,
          "auc": 0.03068713246243419,
          "ks": 0.7879431314623339,
          "n": 10832
        },
        "NTswept_R": {
          "gap": 0.5682865504918775,
          "ratio": 6.422839547272253,
          "winrate": 1.0,
          "cohens_d": 4.708161817882764,
          "auc": 0.9944812603228249,
          "ks": 0.9258677991137371,
          "n": 10832
        },
        "H_NTswept": {
          "gap": -0.4619146742946013,
          "ratio": 0.31373150279371703,
          "winrate": 0.0,
          "cohens_d": -3.027539995545576,
          "auc": 0.03068342504101857,
          "ks": 0.7879431314623339,
          "n": 10832
        }
      },
      "rel": {
        "H_R": {
          "gap": 0.1940045126285857,
          "ratio": 1.7486443076355382,
          "winrate": 0.8293020679468243,
          "cohens_d": 1.3112930459432584,
          "auc": 0.8163367635475827,
          "ks": 0.5119091580502216,
          "n": 10832
        },
        "NTfix_R": {
          "gap": 0.5579481686167951,
          "ratio": 3.1530670329834902,
          "winrate": 1.0,
          "cohens_d": 5.731642821455408,
          "auc": 1.0,
          "ks": 1.0,
          "n": 10832
        },
        "H_NTfix": {
          "gap": -0.3639436559882093,
          "ratio": 0.5545851989010645,
          "winrate": 9.231905465288036e-05,
          "cohens_d": -3.261094562712552,
          "auc": 9.747535340334127e-05,
          "ks": 0.9987998522895125,
          "n": 10832
        },
        "NTswept_R": {
          "gap": 0.5578423900469001,
          "ratio": 3.152658843899903,
          "winrate": 1.0,
          "cohens_d": 5.730416442072771,
          "auc": 1.0,
          "ks": 1.0,
          "n": 10832
        },
        "H_NTswept": {
          "gap": -0.3638378774183144,
          "ratio": 0.5546570035698597,
          "winrate": 9.231905465288036e-05,
          "cohens_d": -3.2600862519805025,
          "auc": 9.76969464074933e-05,
          "ks": 0.9987998522895125,
          "n": 10832
        }
      }
    },
    {
      "p": 0.15,
      "p_label": "0.15",
      "btl_mean": {
        "human": 0.21821629139010523,
        "random": 0.11225158784834108,
        "ntfix": 0.6738450985473871,
        "ntswept": 0.6738627516651192
      },
      "rel_mean": {
        "human": 0.4633225181993745,
        "random": 0.273177879531697,
        "ntfix": 0.8175126875704535,
        "ntswept": 0.817320342760657
      },
      "btl": {
        "H_R": {
          "gap": 0.10596470354176415,
          "ratio": 1.943992914246604,
          "winrate": 0.8027141802067946,
          "cohens_d": 0.680798926545992,
          "auc": 0.7782585668878143,
          "ks": 0.4939992614475628,
          "n": 10832
        },
        "NTfix_R": {
          "gap": 0.561593510699046,
          "ratio": 6.002989458445737,
          "winrate": 1.0,
          "cohens_d": 4.70657706295981,
          "auc": 0.9946252872527158,
          "ks": 0.927437223042836,
          "n": 10832
        },
        "H_NTfix": {
          "gap": -0.4556288071572818,
          "ratio": 0.323837469264844,
          "winrate": 0.0,
          "cohens_d": -3.032693976859397,
          "auc": 0.030390913752730026,
          "ks": 0.7890509601181684,
          "n": 10832
        },
        "NTswept_R": {
          "gap": 0.5616111638167781,
          "ratio": 6.003146722303385,
          "winrate": 1.0,
          "cohens_d": 4.706792948842464,
          "auc": 0.9946252872527158,
          "ks": 0.927437223042836,
          "n": 10832
        },
        "H_NTswept": {
          "gap": -0.455646460275014,
          "ratio": 0.32382898572578966,
          "winrate": 0.0,
          "cohens_d": -3.0328390901310125,
          "auc": 0.030387078489196626,
          "ks": 0.7890509601181684,
          "n": 10832
        }
      },
      "rel": {
        "H_R": {
          "gap": 0.1901446386676775,
          "ratio": 1.6960469822580013,
          "winrate": 0.8394571639586411,
          "cohens_d": 1.3703359457684827,
          "auc": 0.8265241098643115,
          "ks": 0.5197562776957163,
          "n": 10832
        },
        "NTfix_R": {
          "gap": 0.5443348080387564,
          "ratio": 2.9926020692886923,
          "winrate": 1.0,
          "cohens_d": 5.952231007643023,
          "auc": 1.0,
          "ks": 1.0,
          "n": 10832
        },
        "H_NTfix": {
          "gap": -0.354190169371079,
          "ratio": 0.5667465780577812,
          "winrate": 9.231905465288036e-05,
          "cohens_d": -3.3875190687022543,
          "auc": 9.714296389711321e-05,
          "ks": 0.9987998522895125,
          "n": 10832
        },
        "NTswept_R": {
          "gap": 0.54414246322896,
          "ratio": 2.991897968319294,
          "winrate": 1.0,
          "cohens_d": 5.94993615443305,
          "auc": 1.0,
          "ks": 1.0,
          "n": 10832
        },
        "H_NTswept": {
          "gap": -0.35399782456128254,
          "ratio": 0.5668799538677984,
          "winrate": 9.231905465288036e-05,
          "cohens_d": -3.3855960610547813,
          "auc": 9.743273936408126e-05,
          "ks": 0.9987998522895125,
          "n": 10832
        }
      }
    },
    {
      "p": 0.25,
      "p_label": "0.25",
      "btl_mean": {
        "human": 0.2356277680674029,
        "random": 0.13326680168097962,
        "ntfix": 0.675398473027206,
        "ntswept": 0.6754416901808654
      },
      "rel_mean": {
        "human": 0.48130292109814315,
        "random": 0.2988825829290324,
        "ntfix": 0.818359800987116,
        "ntswept": 0.8183328753367822
      },
      "btl": {
        "H_R": {
          "gap": 0.10236096638642328,
          "ratio": 1.7680905153817663,
          "winrate": 0.807145494830133,
          "cohens_d": 0.6974732516728356,
          "auc": 0.7834927683634464,
          "ks": 0.5158788774002955,
          "n": 10832
        },
        "NTfix_R": {
          "gap": 0.5421316713462264,
          "ratio": 5.0680174245046175,
          "winrate": 1.0,
          "cohens_d": 4.739212836325026,
          "auc": 0.9949216849413849,
          "ks": 0.9298375184638109,
          "n": 10832
        },
        "H_NTfix": {
          "gap": -0.4397707049598031,
          "ratio": 0.34887222503079524,
          "winrate": 0.0,
          "cohens_d": -3.0604561310584937,
          "auc": 0.0297050237452245,
          "ks": 0.7944977843426884,
          "n": 10832
        },
        "NTswept_R": {
          "gap": 0.5421748884998858,
          "ratio": 5.068341714973919,
          "winrate": 1.0,
          "cohens_d": 4.739671134313847,
          "auc": 0.9949216849413849,
          "ks": 0.9298375184638109,
          "n": 10832
        },
        "H_NTswept": {
          "gap": -0.4398139221134625,
          "ratio": 0.34884990294914725,
          "winrate": 0.0,
          "cohens_d": -3.060789834525253,
          "auc": 0.029696100365403454,
          "ks": 0.7944977843426884,
          "n": 10832
        }
      },
      "rel": {
        "H_R": {
          "gap": 0.18242033816911074,
          "ratio": 1.610341145949027,
          "winrate": 0.855705317577548,
          "cohens_d": 1.4727659513713094,
          "auc": 0.8442684679700608,
          "ks": 0.5420051698670606,
          "n": 10832
        },
        "NTfix_R": {
          "gap": 0.5194772180580836,
          "ratio": 2.7380645368065153,
          "winrate": 1.0,
          "cohens_d": 6.375072140120703,
          "auc": 1.0,
          "ks": 1.0,
          "n": 10832
        },
        "H_NTfix": {
          "gap": -0.33705687988897287,
          "ratio": 0.5881311869395215,
          "winrate": 9.231905465288036e-05,
          "cohens_d": -3.6047262897993986,
          "auc": 9.65378445396211e-05,
          "ks": 0.9988921713441654,
          "n": 10832
        },
        "NTswept_R": {
          "gap": 0.5194502924077498,
          "ratio": 2.737974449086883,
          "winrate": 1.0,
          "cohens_d": 6.374667655389091,
          "auc": 1.0,
          "ks": 1.0,
          "n": 10832
        },
        "H_NTswept": {
          "gap": -0.3370299542386391,
          "ratio": 0.5881505382513986,
          "winrate": 9.231905465288036e-05,
          "cohens_d": -3.604406529204412,
          "auc": 9.682762000658916e-05,
          "ks": 0.9988921713441654,
          "n": 10832
        }
      }
    },
    {
      "p": 0.35,
      "p_label": "0.35",
      "btl_mean": {
        "human": 0.255816647342813,
        "random": 0.15926909700892547,
        "ntfix": 0.6769584496096388,
        "ntswept": 0.6770324662678172
      },
      "rel_mean": {
        "human": 0.49649286860466113,
        "random": 0.3211166955254101,
        "ntfix": 0.8192070393305732,
        "ntswept": 0.8188854902340788
      },
      "btl": {
        "H_R": {
          "gap": 0.09654755033388754,
          "ratio": 1.6061913588200791,
          "winrate": 0.8114844903988183,
          "cohens_d": 0.7141316351560442,
          "auc": 0.7889494066012078,
          "ks": 0.5342503692762186,
          "n": 10832
        },
        "NTfix_R": {
          "gap": 0.5176893526007134,
          "ratio": 4.250406778985518,
          "winrate": 1.0,
          "cohens_d": 4.794748082974647,
          "auc": 0.9952430629798682,
          "ks": 0.9309453471196455,
          "n": 10832
        },
        "H_NTfix": {
          "gap": -0.4211418022668258,
          "ratio": 0.37789120955699285,
          "winrate": 0.0,
          "cohens_d": -3.1019573758955077,
          "auc": 0.029097696980498723,
          "ks": 0.798559822747415,
          "n": 10832
        },
        "NTswept_R": {
          "gap": 0.5177633692588918,
          "ratio": 4.250871506039092,
          "winrate": 1.0,
          "cohens_d": 4.795627810393393,
          "auc": 0.995245372660796,
          "ks": 0.9309453471196455,
          "n": 10832
        },
        "H_NTswept": {
          "gap": -0.4212158189250042,
          "ratio": 0.37784989655373236,
          "winrate": 0.0,
          "cohens_d": -3.102582010853924,
          "auc": 0.02906220800860299,
          "ks": 0.798559822747415,
          "n": 10832
        }
      },
      "rel": {
        "H_R": {
          "gap": 0.17537617307925102,
          "ratio": 1.5461446742664722,
          "winrate": 0.8709379615952733,
          "cohens_d": 1.5576864539194495,
          "auc": 0.8580052569360656,
          "ks": 0.5657311669128509,
          "n": 10832
        },
        "NTfix_R": {
          "gap": 0.49809034380516304,
          "ratio": 2.551119424015588,
          "winrate": 1.0,
          "cohens_d": 6.758660689782621,
          "auc": 1.0,
          "ks": 1.0,
          "n": 10832
        },
        "H_NTfix": {
          "gap": -0.322714170725912,
          "ratio": 0.6060651883684709,
          "winrate": 9.231905465288036e-05,
          "cohens_d": -3.7809316971778704,
          "auc": 9.605204449205702e-05,
          "ks": 0.9990768094534712,
          "n": 10832
        },
        "NTswept_R": {
          "gap": 0.49776879470866864,
          "ratio": 2.5501180774615935,
          "winrate": 1.0,
          "cohens_d": 6.754128292430216,
          "auc": 1.0,
          "ks": 1.0,
          "n": 10832
        },
        "H_NTswept": {
          "gap": -0.3223926216294176,
          "ratio": 0.6063031700106671,
          "winrate": 9.231905465288036e-05,
          "cohens_d": -3.7770938525798026,
          "auc": 9.607761291561302e-05,
          "ks": 0.9990768094534712,
          "n": 10832
        }
      }
    },
    {
      "p": 0.5,
      "p_label": "0.5",
      "btl_mean": {
        "human": 0.28689615367177806,
        "random": 0.1992363723011134,
        "ntfix": 0.6792944192252713,
        "ntswept": 0.6794244091800288
      },
      "rel_mean": {
        "human": 0.5158091759175977,
        "random": 0.34961636389799294,
        "ntfix": 0.8204774790996017,
        "ntswept": 0.8196582965955077
      },
      "btl": {
        "H_R": {
          "gap": 0.08765978137066466,
          "ratio": 1.439978806872578,
          "winrate": 0.8245937961595273,
          "cohens_d": 0.7428422495719992,
          "auc": 0.8025093089516483,
          "ks": 0.554006646971935,
          "n": 10832
        },
        "NTfix_R": {
          "gap": 0.48005804692415793,
          "ratio": 3.409490001146117,
          "winrate": 1.0,
          "cohens_d": 4.854331705979504,
          "auc": 0.9957448092009233,
          "ks": 0.9376846381093057,
          "n": 10832
        },
        "H_NTfix": {
          "gap": -0.3923982655534933,
          "ratio": 0.42234434076314115,
          "winrate": 0.0,
          "cohens_d": -3.162691188798202,
          "auc": 0.028211793718322428,
          "ks": 0.8061299852289512,
          "n": 10832
        },
        "NTswept_R": {
          "gap": 0.48018803687891537,
          "ratio": 3.4101424420295565,
          "winrate": 1.0,
          "cohens_d": 4.8559140819525055,
          "auc": 0.9957469058116549,
          "ks": 0.9376846381093057,
          "n": 10832
        },
        "H_NTswept": {
          "gap": -0.3925282555082507,
          "ratio": 0.42226353630424024,
          "winrate": 0.0,
          "cohens_d": -3.16384979620576,
          "auc": 0.028166145559467108,
          "ks": 0.8061299852289512,
          "n": 10832
        }
      },
      "rel": {
        "H_R": {
          "gap": 0.16619281201960473,
          "ratio": 1.4753576467836458,
          "winrate": 0.8899556868537666,
          "cohens_d": 1.6735724302770343,
          "auc": 0.8755309197923326,
          "ks": 0.5961041358936484,
          "n": 10832
        },
        "NTfix_R": {
          "gap": 0.4708611152016087,
          "ratio": 2.3467936968161798,
          "winrate": 1.0,
          "cohens_d": 7.320520720833735,
          "auc": 1.0,
          "ks": 1.0,
          "n": 10832
        },
        "H_NTfix": {
          "gap": -0.304668303182004,
          "ratio": 0.628669511421143,
          "winrate": 9.231905465288036e-05,
          "cohens_d": -4.01310747905183,
          "auc": 9.542987951886091e-05,
          "ks": 0.9990768094534712,
          "n": 10832
        },
        "NTswept_R": {
          "gap": 0.47004193269751476,
          "ratio": 2.3444506071079045,
          "winrate": 1.0,
          "cohens_d": 7.30830854531826,
          "auc": 1.0,
          "ks": 1.0,
          "n": 10832
        },
        "H_NTswept": {
          "gap": -0.30384912067791003,
          "ratio": 0.6292978160045927,
          "winrate": 9.231905465288036e-05,
          "cohens_d": -4.00252304927826,
          "auc": 9.53872654796009e-05,
          "ks": 0.9991691285081241,
          "n": 10832
        }
      }
    },
    {
      "p": 0.75,
      "p_label": "0.75",
      "btl_mean": {
        "human": 0.33387146998786743,
        "random": 0.25705721818027444,
        "ntfix": 0.6831639606804476,
        "ntswept": 0.6834116557706238
      },
      "rel_mean": {
        "human": 0.5415353627393212,
        "random": 0.38723386554305267,
        "ntfix": 0.8225913989238324,
        "ntswept": 0.8220363038000534
      },
      "btl": {
        "H_R": {
          "gap": 0.07681425180759299,
          "ratio": 1.2988216100343974,
          "winrate": 0.872692023633678,
          "cohens_d": 0.8125623803176585,
          "auc": 0.8534212775170783,
          "ks": 0.6348781388478582,
          "n": 10832
        },
        "NTfix_R": {
          "gap": 0.42610674250017316,
          "ratio": 2.6576338354418203,
          "winrate": 1.0,
          "cohens_d": 4.873871107017092,
          "auc": 0.9966512865212543,
          "ks": 0.9429468242245199,
          "n": 10832
        },
        "H_NTfix": {
          "gap": -0.34929249069258017,
          "ratio": 0.4887135288215782,
          "winrate": 0.0,
          "cohens_d": -3.236775018032377,
          "auc": 0.026291434653109447,
          "ks": 0.8164697193500738,
          "n": 10832
        },
        "NTswept_R": {
          "gap": 0.42635443759034936,
          "ratio": 2.658597415036782,
          "winrate": 1.0,
          "cohens_d": 4.877618923385001,
          "auc": 0.9966648292629312,
          "ks": 0.9429468242245199,
          "n": 10832
        },
        "H_NTswept": {
          "gap": -0.34954018578275636,
          "ratio": 0.48853639994095455,
          "winrate": 0.0,
          "cohens_d": -3.2394690179602894,
          "auc": 0.02621325493668304,
          "ks": 0.8164697193500738,
          "n": 10832
        }
      },
      "rel": {
        "H_R": {
          "gap": 0.15430149719626857,
          "ratio": 1.398471081499749,
          "winrate": 0.9147895125553914,
          "cohens_d": 1.867868169177073,
          "auc": 0.9022704794208963,
          "ks": 0.639678729689808,
          "n": 10832
        },
        "NTfix_R": {
          "gap": 0.4353575333807797,
          "ratio": 2.1242754627626357,
          "winrate": 1.0,
          "cohens_d": 8.326726702753854,
          "auc": 1.0,
          "ks": 1.0,
          "n": 10832
        },
        "H_NTfix": {
          "gap": -0.28105603618451114,
          "ratio": 0.6583285011827172,
          "winrate": 0.0,
          "cohens_d": -4.374195273126592,
          "auc": 9.425373203528469e-05,
          "ks": 0.9991691285081241,
          "n": 10832
        },
        "NTswept_R": {
          "gap": 0.43480243825700077,
          "ratio": 2.122841974699807,
          "winrate": 1.0,
          "cohens_d": 8.313800421449168,
          "auc": 1.0,
          "ks": 1.0,
          "n": 10832
        },
        "H_NTswept": {
          "gap": -0.2805009410607322,
          "ratio": 0.6587730496037079,
          "winrate": 9.231905465288036e-05,
          "cohens_d": -4.364753230699016,
          "auc": 9.610318133916902e-05,
          "ks": 0.9989844903988183,
          "n": 10832
        }
      }
    },
    {
      "p": 1.0,
      "p_label": "1",
      "btl_mean": {
        "human": 0.3721733031635579,
        "random": 0.3012920635798077,
        "ntfix": 0.6869680129903346,
        "ntswept": 0.6874650699396782
      },
      "rel_mean": {
        "human": 0.5611553298740705,
        "random": 0.4151020502036389,
        "ntfix": 0.8246974165892134,
        "ntswept": 0.823969342901353
      },
      "btl": {
        "H_R": {
          "gap": 0.0708812395837502,
          "ratio": 1.2352575728068418,
          "winrate": 0.8828471196454948,
          "cohens_d": 0.9172008113507539,
          "auc": 0.8629738919804333,
          "ks": 0.6606351550960118,
          "n": 10832
        },
        "NTfix_R": {
          "gap": 0.3856759494105269,
          "ratio": 2.2800733774003548,
          "winrate": 1.0,
          "cohens_d": 4.8553060084504045,
          "auc": 0.9975998324211429,
          "ks": 0.9470088626292467,
          "n": 10832
        },
        "H_NTfix": {
          "gap": -0.3147947098267767,
          "ratio": 0.5417622016249456,
          "winrate": 0.0,
          "cohens_d": -3.283566684437269,
          "auc": 0.024112936783675046,
          "ks": 0.8263478581979321,
          "n": 10832
        },
        "NTswept_R": {
          "gap": 0.38617300635987045,
          "ratio": 2.281723128619945,
          "winrate": 1.0,
          "cohens_d": 4.869661493919876,
          "auc": 0.9976794865833277,
          "ks": 0.947470457902511,
          "n": 10832
        },
        "H_NTswept": {
          "gap": -0.31529176677612025,
          "ratio": 0.5413704920254557,
          "winrate": 0.0,
          "cohens_d": -3.2925092601093753,
          "auc": 0.023891373609350487,
          "ks": 0.828009601181684,
          "n": 10832
        }
      },
      "rel": {
        "H_R": {
          "gap": 0.14605327967043158,
          "ratio": 1.3518490925274433,
          "winrate": 0.9362075332348597,
          "cohens_d": 2.069827411044017,
          "auc": 0.9258507194068016,
          "ks": 0.6882385524372231,
          "n": 10832
        },
        "NTfix_R": {
          "gap": 0.4095953663855745,
          "ratio": 1.986734144494437,
          "winrate": 1.0,
          "cohens_d": 9.421766808906812,
          "auc": 1.0,
          "ks": 1.0,
          "n": 10832
        },
        "H_NTfix": {
          "gap": -0.2635420867151429,
          "ratio": 0.6804378413053587,
          "winrate": 0.0,
          "cohens_d": -4.713634722935639,
          "auc": 9.298383366533647e-05,
          "ks": 0.9991691285081241,
          "n": 10832
        },
        "NTswept_R": {
          "gap": 0.40886729269771416,
          "ratio": 1.98498018137259,
          "winrate": 1.0,
          "cohens_d": 9.404512516341512,
          "auc": 1.0,
          "ks": 1.0,
          "n": 10832
        },
        "H_NTswept": {
          "gap": -0.2628140130272826,
          "ratio": 0.6810390880540963,
          "winrate": 9.231905465288036e-05,
          "cohens_d": -4.700459503734839,
          "auc": 9.492703385559282e-05,
          "ks": 0.9990768094534712,
          "n": 10832
        }
      }
    },
    {
      "p": 1.5,
      "p_label": "1.5",
      "btl_mean": {
        "human": 0.4272576905791935,
        "random": 0.36189013148666954,
        "ntfix": 0.6942394469261846,
        "ntswept": 0.6956850674650974
      },
      "rel_mean": {
        "human": 0.5881753490833154,
        "random": 0.451596442690803,
        "ntfix": 0.8288714791118789,
        "ntswept": 0.8287814710131125
      },
      "btl": {
        "H_R": {
          "gap": 0.06536755909252395,
          "ratio": 1.1806281890693995,
          "winrate": 0.8915251107828656,
          "cohens_d": 1.1833608120096275,
          "auc": 0.8722718151153429,
          "ks": 0.6698670605612999,
          "n": 10832
        },
        "NTfix_R": {
          "gap": 0.332349315439515,
          "ratio": 1.9183707609660456,
          "winrate": 1.0,
          "cohens_d": 4.816470096690673,
          "auc": 0.999168898392312,
          "ks": 0.9680576070901035,
          "n": 10832
        },
        "H_NTfix": {
          "gap": -0.26698175634699106,
          "ratio": 0.6154327479818673,
          "winrate": 9.231905465288036e-05,
          "cohens_d": -3.332839222310523,
          "auc": 0.01958657580717127,
          "ks": 0.8509047267355982,
          "n": 10832
        },
        "NTswept_R": {
          "gap": 0.33379493597842785,
          "ratio": 1.9223654002588446,
          "winrate": 1.0,
          "cohens_d": 4.892931489267881,
          "auc": 0.9994069233700028,
          "ks": 0.9732274741506647,
          "n": 10832
        },
        "H_NTswept": {
          "gap": -0.2684273768859039,
          "ratio": 0.614153890259588,
          "winrate": 0.0,
          "cohens_d": -3.379290343528953,
          "auc": 0.018440079172112173,
          "ks": 0.8548744460856721,
          "n": 10832
        }
      },
      "rel": {
        "H_R": {
          "gap": 0.13657890639251236,
          "ratio": 1.3024357445747743,
          "winrate": 0.9644571639586411,
          "cohens_d": 2.4628823695314614,
          "auc": 0.9592945327619461,
          "ks": 0.7783419497784343,
          "n": 10832
        },
        "NTfix_R": {
          "gap": 0.37727503642107585,
          "ratio": 1.8354251733541374,
          "winrate": 1.0,
          "cohens_d": 11.663015453334165,
          "auc": 1.0,
          "ks": 1.0,
          "n": 10832
        },
        "H_NTfix": {
          "gap": -0.2406961300285635,
          "ratio": 0.7096098296367187,
          "winrate": 0.0,
          "cohens_d": -5.298231485038681,
          "auc": 8.869686131577972e-05,
          "ks": 0.9991691285081241,
          "n": 10832
        },
        "NTswept_R": {
          "gap": 0.3771850283223095,
          "ratio": 1.8352258624423197,
          "winrate": 1.0,
          "cohens_d": 11.649217268253429,
          "auc": 1.0,
          "ks": 1.0,
          "n": 10832
        },
        "H_NTswept": {
          "gap": -0.24060612192979713,
          "ratio": 0.7096868953456726,
          "winrate": 0.0,
          "cohens_d": -5.293711614902776,
          "auc": 9.0299149191956e-05,
          "ks": 0.999261447562777,
          "n": 10832
        }
      }
    },
    {
      "p": 2.0,
      "p_label": "2",
      "btl_mean": {
        "human": 0.4626774221555822,
        "random": 0.399726321234776,
        "ntfix": 0.7009038742717298,
        "ntswept": 0.7041717927040824
      },
      "rel_mean": {
        "human": 0.6055893913581518,
        "random": 0.4737567309047822,
        "ntfix": 0.8329750603564957,
        "ntswept": 0.8355913656927891
      },
      "btl": {
        "H_R": {
          "gap": 0.06295110092080619,
          "ratio": 1.1574855033972915,
          "winrate": 0.9086964549483013,
          "cohens_d": 1.4534152786064176,
          "auc": 0.8923748602941337,
          "ks": 0.6744830132939439,
          "n": 10832
        },
        "NTfix_R": {
          "gap": 0.3011775530369538,
          "ratio": 1.7534593971860553,
          "winrate": 1.0,
          "cohens_d": 4.821905568636133,
          "auc": 0.999793432706091,
          "ks": 0.985321270310192,
          "n": 10832
        },
        "H_NTfix": {
          "gap": -0.23822645211614762,
          "ratio": 0.6601153726483886,
          "winrate": 0.0010155096011816838,
          "cohens_d": -3.366510070217404,
          "auc": 0.015575938456599953,
          "ks": 0.8690915805022157,
          "n": 10832
        },
        "NTswept_R": {
          "gap": 0.30444547146930634,
          "ratio": 1.761634786843303,
          "winrate": 1.0,
          "cohens_d": 5.029312741163701,
          "auc": 0.9999586814275335,
          "ks": 0.9967688330871491,
          "n": 10832
        },
        "H_NTswept": {
          "gap": -0.24149437054850015,
          "ratio": 0.6570519111236475,
          "winrate": 0.0,
          "cohens_d": -3.496397024146481,
          "auc": 0.012141570758941721,
          "ks": 0.8845088626292467,
          "n": 10832
        }
      },
      "rel": {
        "H_R": {
          "gap": 0.1318326604533696,
          "ratio": 1.2782707914283247,
          "winrate": 0.9786742983751846,
          "cohens_d": 2.7992832515453867,
          "auc": 0.9772943023734043,
          "ks": 0.8441654357459379,
          "n": 10832
        },
        "NTfix_R": {
          "gap": 0.3592183294517135,
          "ratio": 1.7582337221165747,
          "winrate": 1.0,
          "cohens_d": 13.720681779330821,
          "auc": 1.0,
          "ks": 1.0,
          "n": 10832
        },
        "H_NTfix": {
          "gap": -0.2273856689983439,
          "ratio": 0.7270198355026048,
          "winrate": 0.0,
          "cohens_d": -5.74525593386613,
          "auc": 8.055757981711828e-05,
          "ks": 0.9993537666174299,
          "n": 10832
        },
        "NTswept_R": {
          "gap": 0.3618346347880069,
          "ratio": 1.7637561879004313,
          "winrate": 1.0,
          "cohens_d": 13.82476895116641,
          "auc": 1.0,
          "ks": 1.0,
          "n": 10832
        },
        "H_NTswept": {
          "gap": -0.23000197433463732,
          "ratio": 0.7247434765629219,
          "winrate": 0.0,
          "cohens_d": -5.812125293108161,
          "auc": 6.927338222106827e-05,
          "ks": 0.9993537666174299,
          "n": 10832
        }
      }
    },
    {
      "p": 2.5,
      "p_label": "2.5",
      "btl_mean": {
        "human": 0.4862905688739385,
        "random": 0.42489434090261824,
        "ntfix": 0.7069519416988183,
        "ntswept": 0.7128436212372116
      },
      "rel_mean": {
        "human": 0.6177948242735106,
        "random": 0.4886621793982307,
        "ntfix": 0.8369884178274603,
        "ntswept": 0.8387439556038414
      },
      "btl": {
        "H_R": {
          "gap": 0.06139622797132027,
          "ratio": 1.1444976363791857,
          "winrate": 0.9266063515509602,
          "cohens_d": 1.6763841223889326,
          "auc": 0.9131259499521632,
          "ks": 0.6896233382570163,
          "n": 10832
        },
        "NTfix_R": {
          "gap": 0.2820576007962,
          "ratio": 1.6638299775822265,
          "winrate": 1.0,
          "cohens_d": 4.870749216652984,
          "auc": 0.9999532523989317,
          "ks": 0.9952917282127031,
          "n": 10832
        },
        "H_NTfix": {
          "gap": -0.22066137282487974,
          "ratio": 0.6878693447044979,
          "winrate": 0.0011078286558345643,
          "cohens_d": -3.409828624626704,
          "auc": 0.012173169069053016,
          "ks": 0.8928175775480058,
          "n": 10832
        },
        "NTswept_R": {
          "gap": 0.2879492803345933,
          "ratio": 1.6776962002433178,
          "winrate": 1.0,
          "cohens_d": 5.202136637449775,
          "auc": 1.0,
          "ks": 1.0,
          "n": 10832
        },
        "H_NTswept": {
          "gap": -0.22655305236327306,
          "ratio": 0.6821840785078955,
          "winrate": 0.0,
          "cohens_d": -3.6285513888472956,
          "auc": 0.007274156842028325,
          "ks": 0.9177437223042837,
          "n": 10832
        }
      },
      "rel": {
        "H_R": {
          "gap": 0.12913264487527992,
          "ratio": 1.2642574979596375,
          "winrate": 0.9866137370753324,
          "cohens_d": 3.06627338308231,
          "auc": 0.9863889139270045,
          "ks": 0.8805391432791728,
          "n": 10832
        },
        "NTfix_R": {
          "gap": 0.34832623842922955,
          "ratio": 1.7128160375705366,
          "winrate": 1.0,
          "cohens_d": 15.482186737075052,
          "auc": 1.0,
          "ks": 1.0,
          "n": 10832
        },
        "H_NTfix": {
          "gap": -0.21919359355394963,
          "ratio": 0.7381163360385532,
          "winrate": 0.0,
          "cohens_d": -6.07756646450173,
          "auc": 6.65716521319838e-05,
          "ks": 0.9994460856720828,
          "n": 10832
        },
        "NTswept_R": {
          "gap": 0.3500817762056107,
          "ratio": 1.716408576241205,
          "winrate": 1.0,
          "cohens_d": 15.605604148297234,
          "auc": 1.0,
          "ks": 1.0,
          "n": 10832
        },
        "H_NTswept": {
          "gap": -0.22094913133033078,
          "ratio": 0.7365714174699933,
          "winrate": 0.0,
          "cohens_d": -6.133177595144634,
          "auc": 5.471642640984969e-05,
          "ks": 0.9994460856720828,
          "n": 10832
        }
      }
    },
    {
      "p": 3.0,
      "p_label": "3",
      "btl_mean": {
        "human": 0.5027020360393749,
        "random": 0.4425859088470485,
        "ntfix": 0.7123008173998795,
        "ntswept": 0.7213992079584082
      },
      "rel_mean": {
        "human": 0.6269304867108629,
        "random": 0.49950508594480886,
        "ntfix": 0.8408953049024281,
        "ntswept": 0.8440596490055184
      },
      "btl": {
        "H_R": {
          "gap": 0.060116127192326396,
          "ratio": 1.1358292841923752,
          "winrate": 0.9402695716395865,
          "cohens_d": 1.8424376657257913,
          "auc": 0.9288023680519343,
          "ks": 0.715288035450517,
          "n": 10832
        },
        "NTfix_R": {
          "gap": 0.269714908552831,
          "ratio": 1.6094069041995656,
          "winrate": 1.0,
          "cohens_d": 4.949430244372424,
          "auc": 0.9999918010588463,
          "ks": 0.9988921713441654,
          "n": 10832
        },
        "H_NTfix": {
          "gap": -0.20959878136050458,
          "ratio": 0.7057440111811107,
          "winrate": 0.001292466765140325,
          "cohens_d": -3.467657458145333,
          "auc": 0.009368713576928363,
          "ks": 0.9056499261447563,
          "n": 10832
        },
        "NTswept_R": {
          "gap": 0.27881329911135966,
          "ratio": 1.629964247704311,
          "winrate": 1.0,
          "cohens_d": 5.438183212591247,
          "auc": 1.0,
          "ks": 1.0,
          "n": 10832
        },
        "H_NTswept": {
          "gap": -0.21869717191903326,
          "ratio": 0.6968430662157836,
          "winrate": 0.0,
          "cohens_d": -3.799882559208745,
          "auc": 0.00402105222176646,
          "ks": 0.9495937961595273,
          "n": 10832
        }
      },
      "rel": {
        "H_R": {
          "gap": 0.12742540076605408,
          "ratio": 1.2551033099593576,
          "winrate": 0.9909527326440177,
          "cohens_d": 3.271720713294366,
          "auc": 0.9911090153715999,
          "ks": 0.9062038404726735,
          "n": 10832
        },
        "NTfix_R": {
          "gap": 0.3413902189576193,
          "ratio": 1.6834569428094672,
          "winrate": 1.0,
          "cohens_d": 16.945432243574604,
          "auc": 1.0,
          "ks": 1.0,
          "n": 10832
        },
        "H_NTfix": {
          "gap": -0.2139648181915652,
          "ratio": 0.745551179862525,
          "winrate": 0.0,
          "cohens_d": -6.3252219694521,
          "auc": 4.502599388212398e-05,
          "ks": 0.9994460856720828,
          "n": 10832
        },
        "NTswept_R": {
          "gap": 0.3445545630607096,
          "ratio": 1.6897919015358733,
          "winrate": 1.0,
          "cohens_d": 17.190384179639587,
          "auc": 1.0,
          "ks": 1.0,
          "n": 10832
        },
        "H_NTswept": {
          "gap": -0.2171291622946555,
          "ratio": 0.742756139864665,
          "winrate": 0.0,
          "cohens_d": -6.43040780744319,
          "auc": 1.6508678809326923e-05,
          "ks": 0.9994460856720828,
          "n": 10832
        }
      }
    },
    {
      "p": 4.0,
      "p_label": "4",
      "btl_mean": {
        "human": 0.5238120837888823,
        "random": 0.46552184258692064,
        "ntfix": 0.7201784562917636,
        "ntswept": 0.7361013101475233
      },
      "rel_mean": {
        "human": 0.6399473449030727,
        "random": 0.5145080634030056,
        "ntfix": 0.8483392604704241,
        "ntswept": 0.8536593340926139
      },
      "btl": {
        "H_R": {
          "gap": 0.05829024120196169,
          "ratio": 1.1252148360601961,
          "winrate": 0.9523633677991138,
          "cohens_d": 2.0468044177799767,
          "auc": 0.9470607665290653,
          "ks": 0.763109305760709,
          "n": 10832
        },
        "NTfix_R": {
          "gap": 0.25465661370484294,
          "ratio": 1.547034726211143,
          "winrate": 1.0,
          "cohens_d": 5.177613160187994,
          "auc": 1.0,
          "ks": 1.0,
          "n": 10832
        },
        "H_NTfix": {
          "gap": -0.19636637250288125,
          "ratio": 0.7273365083510246,
          "winrate": 0.0013847858197932052,
          "cohens_d": -3.6111222306646247,
          "auc": 0.006206709249796543,
          "ks": 0.9201440177252586,
          "n": 10832
        },
        "NTswept_R": {
          "gap": 0.2705794675606027,
          "ratio": 1.5812390371566314,
          "winrate": 1.0,
          "cohens_d": 5.948596205049861,
          "auc": 1.0,
          "ks": 1.0,
          "n": 10832
        },
        "H_NTswept": {
          "gap": -0.212289226358641,
          "ratio": 0.7116032488570143,
          "winrate": 0.0,
          "cohens_d": -4.157814219635651,
          "auc": 0.0016064810976394687,
          "ks": 0.9765509601181683,
          "n": 10832
        }
      },
      "rel": {
        "H_R": {
          "gap": 0.1254392815000671,
          "ratio": 1.2438043063317603,
          "winrate": 0.9950147710487445,
          "cohens_d": 3.5469227382594917,
          "auc": 0.9951859345988362,
          "ks": 0.9339918759231906,
          "n": 10832
        },
        "NTfix_R": {
          "gap": 0.3338311970674185,
          "ratio": 1.648835695323076,
          "winrate": 1.0,
          "cohens_d": 19.128110030793973,
          "auc": 1.0,
          "ks": 1.0,
          "n": 10832
        },
        "H_NTfix": {
          "gap": -0.20839191556735137,
          "ratio": 0.7543530928277525,
          "winrate": 0.0,
          "cohens_d": -6.656559205036205,
          "auc": 1.0193278190993806e-05,
          "ks": 0.9995384047267356,
          "n": 10832
        },
        "NTswept_R": {
          "gap": 0.33915127068960826,
          "ratio": 1.6591758124186224,
          "winrate": 1.0,
          "cohens_d": 19.586137902563493,
          "auc": 1.0,
          "ks": 1.0,
          "n": 10832
        },
        "H_NTswept": {
          "gap": -0.21371198918954115,
          "ratio": 0.7496519036874311,
          "winrate": 0.0,
          "cohens_d": -6.843084594154103,
          "auc": 1.7983124567723186e-06,
          "ks": 0.9997230428360414,
          "n": 10832
        }
      }
    },
    {
      "p": 5.0,
      "p_label": "5",
      "btl_mean": {
        "human": 0.5368232644770161,
        "random": 0.47964333316574426,
        "ntfix": 0.7264439338349488,
        "ntswept": 0.7479560983240208
      },
      "rel_mean": {
        "human": 0.6489984774265081,
        "random": 0.5246107009347853,
        "ntfix": 0.8552333359643097,
        "ntswept": 0.8635976034644259
      },
      "btl": {
        "H_R": {
          "gap": 0.05717993131127186,
          "ratio": 1.1192134391483617,
          "winrate": 0.960672082717873,
          "cohens_d": 2.153558887560634,
          "auc": 0.9557031706822501,
          "ks": 0.7922821270310192,
          "n": 10832
        },
        "NTfix_R": {
          "gap": 0.2468006006692045,
          "ratio": 1.5145502576680676,
          "winrate": 1.0,
          "cohens_d": 5.4039805484169925,
          "auc": 1.0,
          "ks": 1.0,
          "n": 10832
        },
        "H_NTfix": {
          "gap": -0.18962066935793265,
          "ratio": 0.7389741168917032,
          "winrate": 0.0010155096011816838,
          "cohens_d": -3.748608170504468,
          "auc": 0.004240863959077431,
          "ks": 0.9430391432791728,
          "n": 10832
        },
        "NTswept_R": {
          "gap": 0.2683127651582765,
          "ratio": 1.55940059332704,
          "winrate": 1.0,
          "cohens_d": 6.337480212693152,
          "auc": 1.0,
          "ks": 1.0,
          "n": 10832
        },
        "H_NTswept": {
          "gap": -0.21113283384700465,
          "ratio": 0.717720285562081,
          "winrate": 0.0,
          "cohens_d": -4.435850255231739,
          "auc": 0.0007488053750690007,
          "ks": 0.9831979320531757,
          "n": 10832
        }
      },
      "rel": {
        "H_R": {
          "gap": 0.12438777649172272,
          "ratio": 1.237104916598309,
          "winrate": 0.9960302806499262,
          "cohens_d": 3.7064865416513664,
          "auc": 0.9967153695134936,
          "ks": 0.947470457902511,
          "n": 10832
        },
        "NTfix_R": {
          "gap": 0.3306226350295244,
          "ratio": 1.6302247255734577,
          "winrate": 1.0,
          "cohens_d": 20.59270175370206,
          "auc": 1.0,
          "ks": 1.0,
          "n": 10832
        },
        "H_NTfix": {
          "gap": -0.20623485853780166,
          "ratio": 0.7588554493081544,
          "winrate": 0.0,
          "cohens_d": -6.859798603259223,
          "auc": 2.5142283163404452e-06,
          "ks": 0.9995384047267356,
          "n": 10832
        },
        "NTswept_R": {
          "gap": 0.3389869025296406,
          "ratio": 1.6461684863187345,
          "winrate": 1.0,
          "cohens_d": 21.300746653061797,
          "auc": 1.0,
          "ks": 1.0,
          "n": 10832
        },
        "H_NTswept": {
          "gap": -0.21459912603791786,
          "ratio": 0.7515056489538327,
          "winrate": 0.0,
          "cohens_d": -7.1558789438343835,
          "auc": 6.988702438641238e-07,
          "ks": 0.9997230428360414,
          "n": 10832
        }
      }
    },
    {
      "p": 6.0,
      "p_label": "6",
      "btl_mean": {
        "human": 0.5456890133817605,
        "random": 0.48922063588420267,
        "ntfix": 0.731500479915193,
        "ntswept": 0.7576499154186888
      },
      "rel_mean": {
        "human": 0.6557915436748519,
        "random": 0.5319847015180162,
        "ntfix": 0.8615441441581829,
        "ntswept": 0.8730924123831144
      },
      "btl": {
        "H_R": {
          "gap": 0.05646837749755779,
          "ratio": 1.1154251749734525,
          "winrate": 0.9641802067946824,
          "cohens_d": 2.212831770951882,
          "auc": 0.9600334303728871,
          "ks": 0.8059453471196455,
          "n": 10832
        },
        "NTfix_R": {
          "gap": 0.2422798440309903,
          "ratio": 1.4952363540288953,
          "winrate": 1.0,
          "cohens_d": 5.602832130762715,
          "auc": 1.0,
          "ks": 1.0,
          "n": 10832
        },
        "H_NTfix": {
          "gap": -0.1858114665334325,
          "ratio": 0.745985858334673,
          "winrate": 0.00046159527326440175,
          "cohens_d": -3.8674332557472386,
          "auc": 0.003131518243445211,
          "ks": 0.9561484490398818,
          "n": 10832
        },
        "NTswept_R": {
          "gap": 0.2684292795344861,
          "ratio": 1.5486875651705392,
          "winrate": 1.0,
          "cohens_d": 6.611646759007036,
          "auc": 1.0,
          "ks": 1.0,
          "n": 10832
        },
        "H_NTswept": {
          "gap": -0.2119609020369283,
          "ratio": 0.7202389946552089,
          "winrate": 0.0,
          "cohens_d": -4.640027764416781,
          "auc": 0.00044062916594847805,
          "ks": 0.9864290989660266,
          "n": 10832
        }
      },
      "rel": {
        "H_R": {
          "gap": 0.12380684215683568,
          "ratio": 1.2327263205192807,
          "winrate": 0.9972304283604135,
          "cohens_d": 3.8002848377664877,
          "auc": 0.9974150323784879,
          "ks": 0.9538404726735599,
          "n": 10832
        },
        "NTfix_R": {
          "gap": 0.3295594426401667,
          "ratio": 1.6194904509467474,
          "winrate": 1.0,
          "cohens_d": 21.591190463515606,
          "auc": 1.0,
          "ks": 1.0,
          "n": 10832
        },
        "H_NTfix": {
          "gap": -0.205752600483331,
          "ratio": 0.7611815925179639,
          "winrate": 0.0,
          "cohens_d": -6.993219625182075,
          "auc": 1.1761474835762084e-06,
          "ks": 0.9995384047267356,
          "n": 10832
        },
        "NTswept_R": {
          "gap": 0.34110771086509817,
          "ratio": 1.6411983462903137,
          "winrate": 1.0,
          "cohens_d": 22.58633643155073,
          "auc": 1.0,
          "ks": 1.0,
          "n": 10832
        },
        "H_NTswept": {
          "gap": -0.21730086870826248,
          "ratio": 0.7511135526706302,
          "winrate": 0.0,
          "cohens_d": -7.406701050924761,
          "auc": 2.386386198560423e-07,
          "ks": 0.9997230428360414,
          "n": 10832
        }
      }
    },
    {
      "p": 8.0,
      "p_label": "8",
      "btl_mean": {
        "human": 0.5571827838745959,
        "random": 0.5015442127019994,
        "ntfix": 0.7391910514208602,
        "ntswept": 0.7722922790788882
      },
      "rel_mean": {
        "human": 0.6655003348883841,
        "random": 0.5421494419321498,
        "ntfix": 0.8724367625329685,
        "ntswept": 0.8869893093904916
      },
      "btl": {
        "H_R": {
          "gap": 0.05563857117259641,
          "ratio": 1.1109345293266397,
          "winrate": 0.9666728212703102,
          "cohens_d": 2.269065692718217,
          "auc": 0.9634776632206341,
          "ks": 0.8166543574593796,
          "n": 10832
        },
        "NTfix_R": {
          "gap": 0.23764683871886072,
          "ratio": 1.4738302879392657,
          "winrate": 1.0,
          "cohens_d": 5.89658953718612,
          "auc": 1.0,
          "ks": 1.0,
          "n": 10832
        },
        "H_NTfix": {
          "gap": -0.1820082675462643,
          "ratio": 0.7537737135799856,
          "winrate": 0.00046159527326440175,
          "cohens_d": -4.041893166464316,
          "auc": 0.002211847616559284,
          "ks": 0.9661189069423929,
          "n": 10832
        },
        "NTswept_R": {
          "gap": 0.27074806637688875,
          "ratio": 1.5398289114299044,
          "winrate": 1.0,
          "cohens_d": 6.916096824912838,
          "auc": 1.0,
          "ks": 1.0,
          "n": 10832
        },
        "H_NTswept": {
          "gap": -0.21510949520429234,
          "ratio": 0.7214662103564559,
          "winrate": 0.0,
          "cohens_d": -4.888871298090931,
          "auc": 0.0002404880691599266,
          "ks": 0.9914143279172821,
          "n": 10832
        }
      },
      "rel": {
        "H_R": {
          "gap": 0.12335089295623436,
          "ratio": 1.2275219402912745,
          "winrate": 0.9980612998522895,
          "cohens_d": 3.8895457912869675,
          "auc": 0.9979865292590039,
          "ks": 0.9609490398818316,
          "n": 10832
        },
        "NTfix_R": {
          "gap": 0.3302873206008188,
          "ratio": 1.6092182248195588,
          "winrate": 1.0,
          "cohens_d": 22.784765408175414,
          "auc": 1.0,
          "ks": 1.0,
          "n": 10832
        },
        "H_NTfix": {
          "gap": -0.20693642764458442,
          "ratio": 0.7628063872001675,
          "winrate": 0.0,
          "cohens_d": -7.15278649298429,
          "auc": 7.926211302361404e-07,
          "ks": 0.9995384047267356,
          "n": 10832
        },
        "NTswept_R": {
          "gap": 0.34483986745834183,
          "ratio": 1.636060541221582,
          "winrate": 1.0,
          "cohens_d": 24.186603457352494,
          "auc": 1.0,
          "ks": 1.0,
          "n": 10832
        },
        "H_NTswept": {
          "gap": -0.22148897450210747,
          "ratio": 0.7502912694017619,
          "winrate": 0.0,
          "cohens_d": -7.687353932776653,
          "auc": 1.1931930992802115e-07,
          "ks": 0.9998153618906942,
          "n": 10832
        }
      }
    },
    {
      "p": null,
      "p_label": "inf",
      "btl_mean": {
        "human": 0.5987630813310196,
        "random": 0.5432596049187175,
        "ntfix": 0.7810941608044706,
        "ntswept": 0.8360250786810888
      },
      "rel_mean": {
        "human": 0.7102731012601065,
        "random": 0.5826131668944591,
        "ntfix": 0.9368288372489776,
        "ntswept": 0.9606588482686804
      },
      "btl": {
        "H_R": {
          "gap": 0.05550347641230213,
          "ratio": 1.1021675013377934,
          "winrate": 0.9667651403249631,
          "cohens_d": 2.334152885076651,
          "auc": 0.9657387300525386,
          "ks": 0.8188700147710487,
          "n": 10832
        },
        "NTfix_R": {
          "gap": 0.23783455588575309,
          "ratio": 1.4377917182363262,
          "winrate": 1.0,
          "cohens_d": 6.494563651448103,
          "auc": 1.0,
          "ks": 1.0,
          "n": 10832
        },
        "H_NTfix": {
          "gap": -0.18233107947345095,
          "ratio": 0.7665696549495862,
          "winrate": 9.231905465288036e-05,
          "cohens_d": -4.414647846048887,
          "auc": 0.0009944071289401282,
          "ks": 0.9811669128508124,
          "n": 10832
        },
        "NTswept_R": {
          "gap": 0.2927654737623713,
          "ratio": 1.5389052878433227,
          "winrate": 1.0,
          "cohens_d": 7.176364121472886,
          "auc": 1.0,
          "ks": 1.0,
          "n": 10832
        },
        "H_NTswept": {
          "gap": -0.23726199735006914,
          "ratio": 0.7162022965574513,
          "winrate": 0.0,
          "cohens_d": -5.26724240086846,
          "auc": 0.00010631350514586684,
          "ks": 0.9975997045790251,
          "n": 10832
        }
      },
      "rel": {
        "H_R": {
          "gap": 0.12765993436564738,
          "ratio": 1.2191161161806923,
          "winrate": 0.9985228951255539,
          "cohens_d": 3.898234247576548,
          "auc": 0.9982936401171429,
          "ks": 0.9650110782865584,
          "n": 10832
        },
        "NTfix_R": {
          "gap": 0.3542156703545185,
          "ratio": 1.6079774548224122,
          "winrate": 1.0,
          "cohens_d": 24.66579263806589,
          "auc": 1.0,
          "ks": 1.0,
          "n": 10832
        },
        "H_NTfix": {
          "gap": -0.22655573598887113,
          "ratio": 0.7581674186565841,
          "winrate": 0.0,
          "cohens_d": -7.432846083734804,
          "auc": 1.7642212253643125e-06,
          "ks": 0.9995384047267356,
          "n": 10832
        },
        "NTswept_R": {
          "gap": 0.37804568137422134,
          "ratio": 1.6488793986399979,
          "winrate": 1.0,
          "cohens_d": 27.182022904091,
          "auc": 1.0,
          "ks": 1.0,
          "n": 10832
        },
        "H_NTswept": {
          "gap": -0.25038574700857397,
          "ratio": 0.7393603905696341,
          "winrate": 0.0,
          "cohens_d": -8.27182569864456,
          "auc": 8.52280785200151e-09,
          "ks": 0.9999076809453471,
          "n": 10832
        }
      }
    }
  ]
}
