# Supplementary material for: An Information-Geometric Justification for Composite Coherence in Event-Based Narrative Extraction
Source: Entropy (Basel). 2026 Jun 28;28(7):732. doi: 10.3390/e28070732 (PMC13409454; doi:10.3390/e28070732)
Supplement: Supplementary file 1 [file entropy-28-00732-s001.zip › supplementary/exp7_wikispeedia_results.json]

{
  "n_articles": 3928,
  "n_topic_clusters": 128,
  "n_human_paths": 10832,
  "methods": {
    "GM": {
      "human_min_coh": 0.20706563067368486,
      "human_reliability": 0.43161889328164793,
      "random_min_coh": 0.09533463987040965,
      "random_reliability": 0.2225444009830342,
      "human_beats_random_rate": 0.8173005908419497,
      "raw_dtw_similarity": 0.8141687785981081,
      "raw_ndtw_distance": 0.9862873946866908,
      "raw_node_jaccard": 0.08371599165426609,
      "raw_len": 33.502215657311666,
      "reduced_dtw_similarity": 0.7708990487262191,
      "reduced_ndtw_distance": 1.0510551949882798,
      "reduced_node_jaccard": 0.11394483635929366,
      "reduced_len": 17.597211964549484
    },
    "AM": {
      "human_min_coh": 0.3755343453423554,
      "human_reliability": 0.5652188054574818,
      "random_min_coh": 0.30188959450451225,
      "random_reliability": 0.4164158825280837,
      "human_beats_random_rate": 0.9365768094534712,
      "raw_dtw_similarity": 0.8071776034150625,
      "raw_ndtw_distance": 0.9786563217845817,
      "raw_node_jaccard": 0.0838263404830735,
      "raw_len": 32.000461595273265,
      "reduced_dtw_similarity": 0.7587749562112959,
      "reduced_ndtw_distance": 1.0607794940904378,
      "reduced_node_jaccard": 0.11452466749968694,
      "reduced_len": 16.832440915805023
    },
    "HM": {
      "human_min_coh": 0.160088435223843,
      "human_reliability": 0.3731363849851517,
      "random_min_coh": 0.06197987404389852,
      "random_reliability": 0.1669368107696942,
      "human_beats_random_rate": 0.8040989660265879,
      "raw_dtw_similarity": 0.8030030536470372,
      "raw_ndtw_distance": 1.0107187476953583,
      "raw_node_jaccard": 0.08517525121783563,
      "raw_len": 32.862259970457906,
      "reduced_dtw_similarity": 0.7535323038766842,
      "reduced_ndtw_distance": 1.0898936349439536,
      "reduced_node_jaccard": 0.1149494066228683,
      "reduced_len": 17.286004431314623
    },
    "Quad": {
      "human_min_coh": 0.5307055654894058,
      "human_reliability": 0.7516374886766254,
      "random_min_coh": 0.44224316317036766,
      "random_reliability": 0.6049341281546641,
      "human_beats_random_rate": 0.8822932053175776,
      "raw_dtw_similarity": 0.7998526538489805,
      "raw_ndtw_distance": 1.0171304038742952,
      "raw_node_jaccard": 0.08910565914120601,
      "raw_len": 29.199593796159526,
      "reduced_dtw_similarity": 0.7553022592115046,
      "reduced_ndtw_distance": 1.0795155120598603,
      "reduced_node_jaccard": 0.12009852073644446,
      "reduced_len": 15.424483013293944
    },
    "Min": {
      "human_min_coh": 0.1241994209764614,
      "human_reliability": 0.31248566023110486,
      "random_min_coh": 0.04626043987742645,
      "random_reliability": 0.1330656037019256,
      "human_beats_random_rate": 0.797082717872969,
      "raw_dtw_similarity": 0.7808007603507389,
      "raw_ndtw_distance": 1.0789589810212794,
      "raw_node_jaccard": 0.1042906598855738,
      "raw_len": 26.248799852289512,
      "reduced_dtw_similarity": 0.7405022210834238,
      "reduced_ndtw_distance": 1.1309852670494107,
      "reduced_node_jaccard": 0.1317346350110259,
      "reduced_len": 14.1153988183161
    },
    "Max": {
      "human_min_coh": 0.5989635811789421,
      "human_reliability": 0.7111766548051712,
      "random_min_coh": 0.5432244535982133,
      "random_reliability": 0.5827491514022901,
      "human_beats_random_rate": 0.9985228951255539,
      "raw_dtw_similarity": 0.8051796569441654,
      "raw_ndtw_distance": 0.9588176453340743,
      "raw_node_jaccard": 0.0756657863743962,
      "raw_len": 30.82819423929099,
      "reduced_dtw_similarity": 0.7608251483590225,
      "reduced_ndtw_distance": 1.0091092852564458,
      "reduced_node_jaccard": 0.1064681559765124,
      "reduced_len": 16.571085672082717
    }
  }
}
