# Supplementary material for: An Information-Geometric Justification for Composite Coherence in Event-Based Narrative Extraction
Source: Entropy (Basel). 2026 Jun 28;28(7):732. doi: 10.3390/e28070732 (PMC13409454; doi:10.3390/e28070732)
Supplement: Supplementary file 1 [file entropy-28-00732-s001.zip › supplementary/inter_judge_agreement.json]

{
  "Cuba": {
    "stage1_balance": {
      "judges": [
        "claude-opus-4-6",
        "gpt-5.4"
      ],
      "n_pairs": 47,
      "pearson_r": 0.5804854740616993,
      "pearson_p": 1.8926867792411404e-05,
      "spearman_rho": 0.6008627330272661,
      "spearman_p": 7.984953216666283e-06,
      "krippendorff_alpha": 0.21591670876968083,
      "mean_claude-opus-4-6": 86.51063829787235,
      "mean_gpt-5.4": 80.19148936170212,
      "std_claude-opus-4-6": 8.77712526084642,
      "std_gpt-5.4": 4.494626249743616
    },
    "stage2_combinator": {
      "judges": [
        "claude-opus-4-6",
        "gpt-5.4"
      ],
      "n_pairs": 95,
      "pearson_r": 0.5689723782183438,
      "pearson_p": 1.790417166709975e-09,
      "spearman_rho": 0.6094318989060292,
      "spearman_p": 5.602160804764181e-11,
      "krippendorff_alpha": 0.20142268868762558,
      "mean_claude-opus-4-6": 86.34736842105264,
      "mean_gpt-5.4": 79.93684210526315,
      "std_claude-opus-4-6": 8.487498216779974,
      "std_gpt-5.4": 4.5095891361554985
    },
    "stage3_channels": {
      "judges": [
        "claude-opus-4-6",
        "gpt-5.4"
      ],
      "n_pairs": 87,
      "pearson_r": 0.5772440590946718,
      "pearson_p": 4.837569598185813e-09,
      "spearman_rho": 0.5849763075198179,
      "spearman_p": 2.6838228280319768e-09,
      "krippendorff_alpha": 0.1941100866483657,
      "mean_claude-opus-4-6": 86.36781609195403,
      "mean_gpt-5.4": 80.13793103448276,
      "std_claude-opus-4-6": 7.342319104087595,
      "std_gpt-5.4": 4.454348316580217
    }
  },
  "VisPub": {
    "stage1_balance": {
      "judges": [
        "claude-opus-4-6",
        "gpt-5.4"
      ],
      "n_pairs": 44,
      "pearson_r": 0.2778411393695642,
      "pearson_p": 0.06783931133616956,
      "spearman_rho": 0.22902917884388874,
      "spearman_p": 0.13480228094683283,
      "krippendorff_alpha": -0.7593152466394175,
      "mean_claude-opus-4-6": 19.477272727272727,
      "mean_gpt-5.4": 54.13636363636363,
      "std_claude-opus-4-6": 6.352031853515544,
      "std_gpt-5.4": 10.319525203362458
    },
    "stage2_combinator": {
      "judges": [
        "claude-opus-4-6",
        "gpt-5.4"
      ],
      "n_pairs": 105,
      "pearson_r": 0.4351144390113527,
      "pearson_p": 3.5096905384584403e-06,
      "spearman_rho": 0.48573469398560093,
      "spearman_p": 1.5020270070952168e-07,
      "krippendorff_alpha": -0.7614903423585653,
      "mean_claude-opus-4-6": 20.2,
      "mean_gpt-5.4": 56.51428571428571,
      "std_claude-opus-4-6": 6.791397273247746,
      "std_gpt-5.4": 9.440210930778106
    },
    "stage3_channels": {
      "judges": [
        "claude-opus-4-6",
        "gpt-5.4"
      ],
      "n_pairs": 86,
      "pearson_r": 0.3032934642526564,
      "pearson_p": 0.004530341040341025,
      "spearman_rho": 0.33004222067770833,
      "spearman_p": 0.0019134404186574169,
      "krippendorff_alpha": -0.7829392202978092,
      "mean_claude-opus-4-6": 20.441860465116278,
      "mean_gpt-5.4": 57.174418604651166,
      "std_claude-opus-4-6": 6.351664258356954,
      "std_gpt-5.4": 9.987276447283982
    }
  }
}
