# Supplementary material for: An Information-Geometric Justification for Composite Coherence in Event-Based Narrative Extraction
Source: Entropy (Basel). 2026 Jun 28;28(7):732. doi: 10.3390/e28070732 (PMC13409454; doi:10.3390/e28070732)
Supplement: Supplementary file 1 [file entropy-28-00732-s001.zip › supplementary/S1_alternative_topic_models.json]

{
  "cuba": [
    {
      "name": "HDBSCAN",
      "K": 11,
      "n": 418,
      "R_fisher": 0.9927,
      "rho_GM_dx": 0.9988,
      "violation_pct": 0.0,
      "rho_AT": 0.2827,
      "NMI": 0.0269,
      "combinator_rhos": {
        "GM": 0.9988,
        "AM": 0.9966,
        "HM": 0.9979,
        "Min": 0.9953,
        "Max": 0.5327
      }
    },
    {
      "name": "LDA-3",
      "K": 3,
      "n": 418,
      "R_fisher": 0.9961,
      "rho_GM_dx": 0.9992,
      "violation_pct": 0.01,
      "rho_AT": 0.1651,
      "NMI": 0.01,
      "combinator_rhos": {
        "GM": 0.9992,
        "AM": 0.9981,
        "HM": 0.9996,
        "Min": 0.9599,
        "Max": 0.8142
      }
    },
    {
      "name": "SoftKMeans-3",
      "K": 3,
      "n": 418,
      "R_fisher": 1.0,
      "rho_GM_dx": 0.9685,
      "violation_pct": 0.0,
      "rho_AT": 0.5122,
      "NMI": 0.0591,
      "combinator_rhos": {
        "GM": 0.9685,
        "AM": 0.9378,
        "HM": 0.9863,
        "Min": 0.9976,
        "Max": 0.5632
      }
    },
    {
      "name": "GMM-3",
      "K": 3,
      "n": 418,
      "R_fisher": 0.997,
      "rho_GM_dx": 0.9802,
      "violation_pct": 2.01,
      "rho_AT": 0.215,
      "NMI": 0.0268,
      "combinator_rhos": {
        "GM": 0.9802,
        "AM": 0.9872,
        "HM": 0.9806,
        "Min": 0.9732,
        "Max": 0.8084
      }
    },
    {
      "name": "LDA-5",
      "K": 5,
      "n": 418,
      "R_fisher": 0.9956,
      "rho_GM_dx": 0.9999,
      "violation_pct": 0.03,
      "rho_AT": 0.1789,
      "NMI": 0.0107,
      "combinator_rhos": {
        "GM": 0.9999,
        "AM": 0.9985,
        "HM": 0.9996,
        "Min": 0.9931,
        "Max": 0.5437
      }
    },
    {
      "name": "SoftKMeans-5",
      "K": 5,
      "n": 418,
      "R_fisher": 1.0,
      "rho_GM_dx": 0.974,
      "violation_pct": 0.0,
      "rho_AT": 0.4853,
      "NMI": 0.0577,
      "combinator_rhos": {
        "GM": 0.974,
        "AM": 0.9465,
        "HM": 0.9892,
        "Min": 0.9978,
        "Max": 0.536
      }
    },
    {
      "name": "GMM-5",
      "K": 5,
      "n": 418,
      "R_fisher": 0.9965,
      "rho_GM_dx": 0.9122,
      "violation_pct": 1.3,
      "rho_AT": 0.1589,
      "NMI": 0.0194,
      "combinator_rhos": {
        "GM": 0.9122,
        "AM": 0.9817,
        "HM": 0.9106,
        "Min": 0.9077,
        "Max": 0.7588
      }
    },
    {
      "name": "LDA-6",
      "K": 6,
      "n": 418,
      "R_fisher": 0.9948,
      "rho_GM_dx": 0.9999,
      "violation_pct": 0.01,
      "rho_AT": 0.2273,
      "NMI": 0.0161,
      "combinator_rhos": {
        "GM": 0.9999,
        "AM": 0.9978,
        "HM": 0.9993,
        "Min": 0.9957,
        "Max": 0.4423
      }
    },
    {
      "name": "SoftKMeans-6",
      "K": 6,
      "n": 418,
      "R_fisher": 1.0,
      "rho_GM_dx": 0.9747,
      "violation_pct": 0.0,
      "rho_AT": 0.5356,
      "NMI": 0.0712,
      "combinator_rhos": {
        "GM": 0.9747,
        "AM": 0.9491,
        "HM": 0.9894,
        "Min": 0.9968,
        "Max": 0.5923
      }
    },
    {
      "name": "GMM-6",
      "K": 6,
      "n": 418,
      "R_fisher": 0.9974,
      "rho_GM_dx": 0.8384,
      "violation_pct": 0.78,
      "rho_AT": 0.1606,
      "NMI": 0.0225,
      "combinator_rhos": {
        "GM": 0.8384,
        "AM": 0.9791,
        "HM": 0.836,
        "Min": 0.8343,
        "Max": 0.8231
      }
    },
    {
      "name": "LDA-12",
      "K": 12,
      "n": 418,
      "R_fisher": 0.9953,
      "rho_GM_dx": 0.9999,
      "violation_pct": 0.0,
      "rho_AT": 0.1422,
      "NMI": 0.0093,
      "combinator_rhos": {
        "GM": 0.9999,
        "AM": 0.9961,
        "HM": 0.9989,
        "Min": 0.9931,
        "Max": 0.3105
      }
    },
    {
      "name": "SoftKMeans-12",
      "K": 12,
      "n": 418,
      "R_fisher": 1.0,
      "rho_GM_dx": 0.9835,
      "violation_pct": 0.0,
      "rho_AT": 0.6103,
      "NMI": 0.0955,
      "combinator_rhos": {
        "GM": 0.9835,
        "AM": 0.9659,
        "HM": 0.9932,
        "Min": 0.9978,
        "Max": 0.657
      }
    },
    {
      "name": "GMM-12",
      "K": 12,
      "n": 418,
      "R_fisher": 0.9984,
      "rho_GM_dx": 0.677,
      "violation_pct": 0.24,
      "rho_AT": 0.4568,
      "NMI": 0.0423,
      "combinator_rhos": {
        "GM": 0.677,
        "AM": 0.9926,
        "HM": 0.6735,
        "Min": 0.6734,
        "Max": 0.9502
      }
    },
    {
      "name": "LDA-24",
      "K": 24,
      "n": 418,
      "R_fisher": 0.9973,
      "rho_GM_dx": 0.9998,
      "violation_pct": 0.0,
      "rho_AT": 0.1978,
      "NMI": 0.0173,
      "combinator_rhos": {
        "GM": 0.9998,
        "AM": 0.9948,
        "HM": 0.999,
        "Min": 0.9749,
        "Max": 0.4488
      }
    },
    {
      "name": "SoftKMeans-24",
      "K": 24,
      "n": 418,
      "R_fisher": 1.0,
      "rho_GM_dx": 0.9839,
      "violation_pct": 0.0,
      "rho_AT": 0.5853,
      "NMI": 0.0895,
      "combinator_rhos": {
        "GM": 0.9839,
        "AM": 0.9661,
        "HM": 0.9935,
        "Min": 0.9977,
        "Max": 0.6339
      }
    },
    {
      "name": "GMM-24",
      "K": 24,
      "n": 418,
      "R_fisher": 0.9996,
      "rho_GM_dx": 0.4343,
      "violation_pct": 0.01,
      "rho_AT": 0.3777,
      "NMI": 0.0368,
      "combinator_rhos": {
        "GM": 0.4343,
        "AM": 0.9989,
        "HM": 0.4298,
        "Min": 0.4298,
        "Max": 0.9951
      }
    }
  ]
}
