# Supplementary material for: An Information-Geometric Justification for Composite Coherence in Event-Based Narrative Extraction
Source: Entropy (Basel). 2026 Jun 28;28(7):732. doi: 10.3390/e28070732 (PMC13409454; doi:10.3390/e28070732)
Supplement: Supplementary file 1 [file entropy-28-00732-s001.zip › supplementary/S2_cluster_count_sweep.json]

{
  "Cuba": {
    "n_docs": 418,
    "subsampled_to": 418,
    "umap_n_components": 5,
    "sweep": [
      {
        "min_cluster_size": 3,
        "K": 31,
        "K_eff": 14.566153675688803,
        "f_zero": 0.09254988353814556,
        "mean_gini": 0.578463924411282,
        "gamma_raw": 0.13828641124165872,
        "gamma_iqr": 0.06930066793290174,
        "gamma_direct": 0.6152849390523597,
        "best_alpha": 0.45,
        "boot_ci": [
          0.4,
          0.45
        ],
        "cohens_d": 0.2544483734986668
      },
      {
        "min_cluster_size": 5,
        "K": 14,
        "K_eff": 6.7798546510470645,
        "f_zero": 0.07767948320769222,
        "mean_gini": 0.5766716070373253,
        "gamma_raw": 0.2178502752024622,
        "gamma_iqr": 0.1252261404403955,
        "gamma_direct": 0.6584629526791402,
        "best_alpha": 0.5,
        "boot_ci": [
          0.5,
          0.5
        ],
        "cohens_d": 0.0
      },
      {
        "min_cluster_size": 8,
        "K": 12,
        "K_eff": 6.798980579997104,
        "f_zero": 0.050485927047835416,
        "mean_gini": 0.5145026002242501,
        "gamma_raw": 0.254757112326998,
        "gamma_iqr": 0.14269035367300004,
        "gamma_direct": 0.6055075743915308,
        "best_alpha": 0.45,
        "boot_ci": [
          0.4,
          0.55
        ],
        "cohens_d": 0.07043607619076002
      },
      {
        "min_cluster_size": 12,
        "K": 2,
        "K_eff": 1.3967303530808732,
        "f_zero": 0.013355822519018278,
        "mean_gini": 0.3705550106176162,
        "gamma_raw": 1.2493925082518704,
        "gamma_iqr": 5.45693602309632,
        "gamma_direct": 1.0342437211424633,
        "best_alpha": 0.55,
        "boot_ci": [
          0.55,
          0.6000000000000001
        ],
        "cohens_d": 0.32103231866584303
      },
      {
        "min_cluster_size": 20,
        "K": 4,
        "K_eff": 2.8402659627466407,
        "f_zero": 0.027537778389728408,
        "mean_gini": 0.382007260992514,
        "gamma_raw": 0.5909234472439925,
        "gamma_iqr": 0.5401238336129965,
        "gamma_direct": 0.6430571471431861,
        "best_alpha": 0.55,
        "boot_ci": [
          0.45,
          0.55
        ],
        "cohens_d": 0.060598628393065485
      },
      {
        "min_cluster_size": 30,
        "K": 2,
        "K_eff": 1.5743759661902692,
        "f_zero": 0.020653333792296308,
        "mean_gini": 0.2855856037750557,
        "gamma_raw": 0.9421598957733174,
        "gamma_iqr": 1.431908015342006,
        "gamma_direct": 0.7434721874511834,
        "best_alpha": 0.55,
        "boot_ci": [
          0.55,
          0.6000000000000001
        ],
        "cohens_d": 0.5062239205786047
      }
    ],
    "correlations": {
      "rho_K_alpha": -0.8454027929649519,
      "p_K_alpha": 0.03400298509740058
    }
  },
  "VisPub": {
    "n_docs": 3620,
    "subsampled_to": 500,
    "umap_n_components": 5,
    "sweep": [
      {
        "min_cluster_size": 3,
        "K": 41,
        "K_eff": 22.33913587487136,
        "f_zero": 0.07987174348697394,
        "mean_gini": 0.5343462368832059,
        "gamma_raw": 0.1654817281436168,
        "gamma_iqr": 0.09937911899522271,
        "gamma_direct": 0.6134598734642905,
        "best_alpha": 0.5,
        "boot_ci": [
          0.45,
          0.55
        ],
        "cohens_d": 0.0
      },
      {
        "min_cluster_size": 5,
        "K": 21,
        "K_eff": 12.49917633623938,
        "f_zero": 0.05122244488977956,
        "mean_gini": 0.49929599680974895,
        "gamma_raw": 0.25357505480989706,
        "gamma_iqr": 0.1624531516529746,
        "gamma_direct": 0.6513205150235647,
        "best_alpha": 0.45,
        "boot_ci": [
          0.45,
          0.5
        ],
        "cohens_d": 0.07647826514146788
      },
      {
        "min_cluster_size": 8,
        "K": 11,
        "K_eff": 6.904941763651261,
        "f_zero": 0.04514629258517034,
        "mean_gini": 0.4703750164912109,
        "gamma_raw": 0.3899442550428398,
        "gamma_iqr": 0.26715285610411577,
        "gamma_direct": 0.6721564701072219,
        "best_alpha": 0.5,
        "boot_ci": [
          0.45,
          0.55
        ],
        "cohens_d": 0.0
      },
      {
        "min_cluster_size": 12,
        "K": 2,
        "K_eff": 1.4909272102614801,
        "f_zero": 0.01711422845691383,
        "mean_gini": 0.3361860407204314,
        "gamma_raw": 1.0393281210767211,
        "gamma_iqr": 1.6490261166106217,
        "gamma_direct": 0.7794525530416996,
        "best_alpha": 0.5,
        "boot_ci": [
          0.45,
          0.6000000000000001
        ],
        "cohens_d": 0.0
      },
      {
        "min_cluster_size": 20,
        "K": 2,
        "K_eff": 1.5431770784358483,
        "f_zero": 0.010581162324649299,
        "mean_gini": 0.3111079085075193,
        "gamma_raw": 1.1059686748519157,
        "gamma_iqr": 1.6007021728141457,
        "gamma_direct": 0.844122240940157,
        "best_alpha": 0.5,
        "boot_ci": [
          0.5,
          0.6500000000000001
        ],
        "cohens_d": 0.0
      },
      {
        "min_cluster_size": 30,
        "K": 2,
        "K_eff": 1.5977652244008564,
        "f_zero": 0.007214428857715431,
        "mean_gini": 0.2848719150256454,
        "gamma_raw": 1.3555009976643606,
        "gamma_iqr": 2.029307141683047,
        "gamma_direct": 0.9410651456816749,
        "best_alpha": 0.55,
        "boot_ci": [
          0.55,
          0.6000000000000001
        ],
        "cohens_d": 0.27773285886512966
      },
      {
        "min_cluster_size": 50,
        "K": 2,
        "K_eff": 1.5103733062718465,
        "f_zero": 0.02004008016032064,
        "mean_gini": 0.3233929483779359,
        "gamma_raw": 1.0339812489159665,
        "gamma_iqr": 1.3146248524735724,
        "gamma_direct": 0.7749715660646255,
        "best_alpha": 0.6000000000000001,
        "boot_ci": [
          0.55,
          0.6500000000000001
        ],
        "cohens_d": 0.4184424314758853
      }
    ],
    "correlations": {
      "rho_K_alpha": -0.608695652173913,
      "p_K_alpha": 0.1469116215764663
    }
  }
}
