# Supplementary material for: An Information-Geometric Justification for Composite Coherence in Event-Based Narrative Extraction
Source: Entropy (Basel). 2026 Jun 28;28(7):732. doi: 10.3390/e28070732 (PMC13409454; doi:10.3390/e28070732)
Supplement: Supplementary file 1 [file entropy-28-00732-s001.zip › supplementary/S3_embedding_sensitivity.json]

{
 "Cuba": {
  "models": [
   "Original",
   "MiniLM-L6",
   "MPNet"
  ],
  "pairs": [
   [
    102,
    370
   ],
   [
    71,
    298
   ],
   [
    102,
    399
   ],
   [
    74,
    365
   ],
   [
    116,
    377
   ],
   [
    52,
    279
   ],
   [
    87,
    315
   ],
   [
    129,
    298
   ],
   [
    57,
    299
   ],
   [
    88,
    326
   ],
   [
    58,
    292
   ],
   [
    50,
    385
   ],
   [
    54,
    341
   ],
   [
    130,
    328
   ],
   [
    134,
    298
   ]
  ],
  "Original": {
   "rank_corr": {
    "GM": 0.9988330460417969,
    "AM": 0.9966076053682433,
    "HM": 0.9978972034941664,
    "Min": 0.995276703490356,
    "Max": 0.5326781427611331,
    "d_x": 1.0
   },
   "tri_viol": 0.0,
   "ch_corr": 0.28265914147888765,
   "mean_coh": {
    "GM": 0.41690577660383,
    "AM": 0.49541484917653983,
    "HM": 0.38119923086582286,
    "Min": 0.317373012666302,
    "Max": 0.6734566856867777,
    "d_x": 0.460474399755536
   },
   "K": 11,
   "ci_AT": [
    0.2309303815232284,
    0.3372325657689449
   ]
  },
  "MiniLM-L6": {
   "rank_corr": {
    "GM": 0.9986104114416037,
    "AM": 0.9965946376420282,
    "HM": 0.9972477467627863,
    "Min": 0.9930003226067147,
    "Max": 0.5734725527319398,
    "d_x": 1.0
   },
   "tri_viol": 0.0,
   "ch_corr": 0.29378983349203913,
   "mean_coh": {
    "GM": 0.45163562487894787,
    "AM": 0.5166477325442602,
    "HM": 0.4193271006528147,
    "Min": 0.3573450541852249,
    "Max": 0.6759504109032958,
    "d_x": 0.48617921794772123
   },
   "K": 12,
   "ci_AT": [
    0.22296211897699733,
    0.3550857000614221
   ]
  },
  "MPNet": {
   "rank_corr": {
    "GM": 0.9975029674332682,
    "AM": 0.9941313369735425,
    "HM": 0.9956758186904308,
    "Min": 0.9931978227934302,
    "Max": 0.46083548376494526,
    "d_x": 1.0
   },
   "tri_viol": 0.0,
   "ch_corr": 0.2320137030971901,
   "mean_coh": {
    "GM": 0.427364425807154,
    "AM": 0.513979841369393,
    "HM": 0.3894035931526088,
    "Min": 0.33116476623580493,
    "Max": 0.6967949165029811,
    "d_x": 0.47566631289114286
   },
   "K": 18,
   "ci_AT": [
    0.17407843480678847,
    0.290410528471934
   ]
  }
 },
 "VisPub": {
  "models": [
   "Original",
   "MiniLM-L6",
   "MPNet"
  ],
  "Original": {
   "rank_corr": {
    "GM": 0.9919842969230843,
    "AM": 0.9982203344095608,
    "HM": 0.9903101148909431,
    "Min": 0.9826733969748153,
    "Max": 0.6148101889949675,
    "d_x": 1.0
   },
   "tri_viol": 0.0,
   "ch_corr": 0.23378722021680307,
   "mean_coh": {
    "GM": 0.420951468504426,
    "AM": 0.5025459894065005,
    "HM": 0.3981016449522084,
    "Min": 0.3625050867433604,
    "Max": 0.6425868920696406,
    "d_x": 0.47685678366180156
   },
   "K": 113,
   "ci_AT": [
    0.21364736698096531,
    0.25455556522882195
   ]
  },
  "MiniLM-L6": {
   "rank_corr": {
    "GM": 0.9897785360075784,
    "AM": 0.9987659604378133,
    "HM": 0.9872670118335007,
    "Min": 0.9795903874738405,
    "Max": 0.6205034591772736,
    "d_x": 1.0
   },
   "tri_viol": 0.0,
   "ch_corr": 0.26300882580246815,
   "mean_coh": {
    "GM": 0.39284271083232664,
    "AM": 0.4700419455427414,
    "HM": 0.3696491527434724,
    "Min": 0.33187383856142155,
    "Max": 0.6082100525240614,
    "d_x": 0.44665792862555054
   },
   "K": 100,
   "ci_AT": [
    0.23960974161475765,
    0.28074484573948866
   ]
  },
  "MPNet": {
   "rank_corr": {
    "GM": 0.9895197259222843,
    "AM": 0.9984709916081103,
    "HM": 0.9868497670068882,
    "Min": 0.9810929231842511,
    "Max": 0.5542498547995395,
    "d_x": 1.0
   },
   "tri_viol": 0.0,
   "ch_corr": 0.2674097142251281,
   "mean_coh": {
    "GM": 0.38003631556185247,
    "AM": 0.46162595667875284,
    "HM": 0.35556037599392515,
    "Min": 0.3131333531938704,
    "Max": 0.6101185601636351,
    "d_x": 0.43632556129987665
   },
   "K": 101,
   "ci_AT": [
    0.24556978054734646,
    0.28968542966881716
   ]
  }
 },
 "_provenance": {
  "note": "Canonical regeneration. Clustering is UMAP(random_state=42) -> HDBSCAN, deterministic within a fixed library version (see requirements.txt). K is the per-config cluster count (soft-membership columns). ci_AT is a seeded (seed=42) B=200 document-level bootstrap 95% CI on ch_corr (rho_AT). tri_viol is the rate over 1e5 sampled triplets.",
  "versions": {
   "umap-learn": "0.5.12",
   "hdbscan": "0.8.44",
   "scikit-learn": "1.9.0",
   "numpy": "2.4.6",
   "scipy": "1.17.1"
  }
 }
}
