# Supplementary material for: An Information-Geometric Justification for Composite Coherence in Event-Based Narrative Extraction
Source: Entropy (Basel). 2026 Jun 28;28(7):732. doi: 10.3390/e28070732 (PMC13409454; doi:10.3390/e28070732)
Supplement: Supplementary file 1 [file entropy-28-00732-s001.zip › supplementary/S4_component_ablation.json]

{
  "baseline": {
    "label": "Baseline: soft membership, JS distance",
    "R_Fisher": 0.9943174789044632,
    "rho_GM": 0.9988330460417969,
    "tri_viol_pct": 0.0,
    "tri_viol_ci95": [
      -3.3881317890172014e-19,
      0.003868686936556
    ],
    "H_mean_bits": 1.9245973566124053,
    "K": 11
  },
  "hard_clustering": {
    "label": "C1 ablation: hard one-hot membership",
    "R_Fisher": NaN,
    "rho_GM": 0.649505863052694,
    "tri_viol_pct": 0.0,
    "tri_viol_ci95": [
      -3.3881317890172014e-19,
      0.003868686936556
    ],
    "H_mean_bits": 0.0,
    "K": 11
  },
  "js_divergence": {
    "label": "C2 ablation: JS divergence instead of JS distance",
    "R_Fisher": 0.9895269472344652,
    "rho_GM": 0.99825358296502,
    "tri_viol_pct": 7.493756042539477,
    "tri_viol_ci95": [
      7.331628727120101,
      7.659172224973262
    ],
    "H_mean_bits": 1.9245973566124053,
    "K": 11
  }
}
