# Supplementary material for: An Information-Geometric Justification for Composite Coherence in Event-Based Narrative Extraction
Source: Entropy (Basel). 2026 Jun 28;28(7):732. doi: 10.3390/e28070732 (PMC13409454; doi:10.3390/e28070732)
Supplement: Supplementary file 1 [file entropy-28-00732-s001.zip › supplementary/S5_embedding_perturbation.json]

{
  "corpus": "Cuba_GPT4",
  "n_docs": 418,
  "K_clean": 11,
  "reference": {
    "R_Fisher": 0.9943174789044632,
    "rho_GM": 0.9988330460417969,
    "rho_AT": 0.28265914147888765,
    "NMI_AT": 0.02687749061940645,
    "tri_viol_rate": 0.0,
    "K": 11
  },
  "by_mode_sigma": {
    "fixed_K": {
      "sigma_0.01": {
        "by_seed": [
          {
            "seed": 42,
            "sigma_rel": 0.01,
            "K": 11,
            "R_Fisher": 0.9943174789044632,
            "rho_GM": 0.9988331166092315,
            "rho_AT": 0.28261243260813584,
            "NMI_AT": 0.026888921930993463,
            "tri_viol_rate": 0.0,
            "tri_viol_ci95_low": 3.3881317890172014e-21,
            "tri_viol_ci95_high": 3.870596901820124e-05,
            "stab_C_GM": 0.9999999828641145,
            "stab_d_x": 0.9999999583572445,
            "stab_A": 0.9999953840650834,
            "elapsed_sec": 3.3724517822265625
          },
          {
            "seed": 43,
            "sigma_rel": 0.01,
            "K": 11,
            "R_Fisher": 0.9943174789044632,
            "rho_GM": 0.9988329341675097,
            "rho_AT": 0.2825767052489768,
            "NMI_AT": 0.02688456265809162,
            "tri_viol_rate": 0.0,
            "tri_viol_ci95_low": 0.0,
            "tri_viol_ci95_high": 3.869817096423206e-05,
            "stab_C_GM": 0.9999999830112346,
            "stab_d_x": 0.9999999587353265,
            "stab_A": 0.999995429375454,
            "elapsed_sec": 3.4300968647003174
          },
          {
            "seed": 44,
            "sigma_rel": 0.01,
            "K": 11,
            "R_Fisher": 0.9943174789044632,
            "rho_GM": 0.9988329972771698,
            "rho_AT": 0.28264158444684206,
            "NMI_AT": 0.026891504580676077,
            "tri_viol_rate": 0.0,
            "tri_viol_ci95_low": 0.0,
            "tri_viol_ci95_high": 3.870128980873342e-05,
            "stab_C_GM": 0.9999999832967708,
            "stab_d_x": 0.9999999590476788,
            "stab_A": 0.9999954662583853,
            "elapsed_sec": 3.504319190979004
          }
        ],
        "aggregate": {
          "R_Fisher_mean": 0.9943174789044632,
          "R_Fisher_std": 0.0,
          "rho_GM_mean": 0.9988330160179704,
          "rho_GM_std": 9.265343307530632e-08,
          "rho_AT_mean": 0.2826102407679849,
          "rho_AT_std": 3.249508734170036e-05,
          "NMI_AT_mean": 0.02688832972325372,
          "NMI_AT_std": 3.508647146323733e-06,
          "tri_viol_rate_mean": 0.0,
          "tri_viol_rate_std": 0.0,
          "stab_C_GM_mean": 0.9999999830573733,
          "stab_C_GM_std": 2.199873635598411e-10,
          "stab_d_x_mean": 0.9999999587134166,
          "stab_d_x_std": 3.4573819874474844e-10,
          "stab_A_mean": 0.9999954265663077,
          "stab_A_std": 4.116859481411713e-08,
          "K_mean": 11.0,
          "K_std": 0.0
        }
      },
      "sigma_0.05": {
        "by_seed": [
          {
            "seed": 42,
            "sigma_rel": 0.05,
            "K": 11,
            "R_Fisher": 0.9943174789044632,
            "rho_GM": 0.9988343651360638,
            "rho_AT": 0.28240731706344907,
            "NMI_AT": 0.026865191165497213,
            "tri_viol_rate": 0.0,
            "tri_viol_ci95_low": 3.3881317890172014e-21,
            "tri_viol_ci95_high": 3.870596901820124e-05,
            "stab_C_GM": 0.9999996363378859,
            "stab_d_x": 0.9999990597649294,
            "stab_A": 0.9998858161238944,
            "elapsed_sec": 3.5934081077575684
          },
          {
            "seed": 43,
            "sigma_rel": 0.05,
            "K": 11,
            "R_Fisher": 0.9943174789044632,
            "rho_GM": 0.9988333713399076,
            "rho_AT": 0.2822242216499551,
            "NMI_AT": 0.02673797233326741,
            "tri_viol_rate": 0.0,
            "tri_viol_ci95_low": 0.0,
            "tri_viol_ci95_high": 3.869817096423206e-05,
            "stab_C_GM": 0.9999996399638104,
            "stab_d_x": 0.9999990745242688,
            "stab_A": 0.9998866950611452,
            "elapsed_sec": 3.4131107330322266
          },
          {
            "seed": 44,
            "sigma_rel": 0.05,
            "K": 11,
            "R_Fisher": 0.9943174789044632,
            "rho_GM": 0.9988338743118774,
            "rho_AT": 0.28255727168979505,
            "NMI_AT": 0.026856386936514855,
            "tri_viol_rate": 0.0,
            "tri_viol_ci95_low": 0.0,
            "tri_viol_ci95_high": 3.870128980873342e-05,
            "stab_C_GM": 0.9999996460539121,
            "stab_d_x": 0.9999990862016694,
            "stab_A": 0.9998877949241378,
            "elapsed_sec": 3.6327872276306152
          }
        ],
        "aggregate": {
          "R_Fisher_mean": 0.9943174789044632,
          "R_Fisher_std": 0.0,
          "rho_GM_mean": 0.9988338702626164,
          "rho_GM_std": 4.969104521284952e-07,
          "rho_AT_mean": 0.2823962701343998,
          "rho_AT_std": 0.00016679960503675212,
          "NMI_AT_mean": 0.026819850145093155,
          "NMI_AT_std": 7.104477928759542e-05,
          "tri_viol_rate_mean": 0.0,
          "tri_viol_rate_std": 0.0,
          "stab_C_GM_mean": 0.9999996407852029,
          "stab_C_GM_std": 4.909817253001571e-09,
          "stab_d_x_mean": 0.9999990734969559,
          "stab_d_x_std": 1.3248276665953858e-08,
          "stab_A_mean": 0.9998867687030591,
          "stab_A_std": 9.914534530034034e-07,
          "K_mean": 11.0,
          "K_std": 0.0
        }
      },
      "sigma_0.10": {
        "by_seed": [
          {
            "seed": 42,
            "sigma_rel": 0.1,
            "K": 11,
            "R_Fisher": 0.9943174789044632,
            "rho_GM": 0.9988380583050694,
            "rho_AT": 0.2821105389302357,
            "NMI_AT": 0.02680071762255138,
            "tri_viol_rate": 0.0,
            "tri_viol_ci95_low": 3.3881317890172014e-21,
            "tri_viol_ci95_high": 3.870596901820124e-05,
            "stab_C_GM": 0.9999985485324621,
            "stab_d_x": 0.9999962644276511,
            "stab_A": 0.9995428904781457,
            "elapsed_sec": 3.6451194286346436
          },
          {
            "seed": 43,
            "sigma_rel": 0.1,
            "K": 11,
            "R_Fisher": 0.9943174789044632,
            "rho_GM": 0.9988362257644682,
            "rho_AT": 0.281741943384404,
            "NMI_AT": 0.02661537138383196,
            "tri_viol_rate": 0.0,
            "tri_viol_ci95_low": 0.0,
            "tri_viol_ci95_high": 3.869817096423206e-05,
            "stab_C_GM": 0.9999985728076217,
            "stab_d_x": 0.9999963413546328,
            "stab_A": 0.9995462030447803,
            "elapsed_sec": 3.377023220062256
          },
          {
            "seed": 44,
            "sigma_rel": 0.1,
            "K": 11,
            "R_Fisher": 0.9943174789044632,
            "rho_GM": 0.9988371941664685,
            "rho_AT": 0.2824057724213498,
            "NMI_AT": 0.026792634422063415,
            "tri_viol_rate": 0.0,
            "tri_viol_ci95_low": 0.0,
            "tri_viol_ci95_high": 3.870128980873342e-05,
            "stab_C_GM": 0.9999985850484286,
            "stab_d_x": 0.9999963665075944,
            "stab_A": 0.9995507841414578,
            "elapsed_sec": 3.4932620525360107
          }
        ],
        "aggregate": {
          "R_Fisher_mean": 0.9943174789044632,
          "R_Fisher_std": 0.0,
          "rho_GM_mean": 0.9988371594120021,
          "rho_GM_std": 9.167645109444702e-07,
          "rho_AT_mean": 0.2820860849119965,
          "rho_AT_std": 0.0003325894568820907,
          "NMI_AT_mean": 0.026736241142815587,
          "NMI_AT_std": 0.00010475427681055159,
          "tri_viol_rate_mean": 0.0,
          "tri_viol_rate_std": 0.0,
          "stab_C_GM_mean": 0.9999985687961708,
          "stab_C_GM_std": 1.8585552391668658e-08,
          "stab_d_x_mean": 0.999996324096626,
          "stab_d_x_std": 5.3183247371746114e-08,
          "stab_A_mean": 0.9995466258881279,
          "stab_A_std": 3.963783229912193e-06,
          "K_mean": 11.0,
          "K_std": 0.0
        }
      }
    },
    "floating_K": {
      "sigma_0.01": {
        "by_seed": [
          {
            "seed": 42,
            "sigma_rel": 0.01,
            "K": 16,
            "R_Fisher": 0.9954113679363252,
            "rho_GM": 0.9985776772635512,
            "rho_AT": 0.2553119464940459,
            "NMI_AT": 0.03320260085825864,
            "tri_viol_rate": 1.0075871310971616e-05,
            "tri_viol_ci95_low": 1.778595161893729e-06,
            "tri_viol_ci95_high": 5.707833648552516e-05,
            "stab_C_GM": 0.6002525461364612,
            "stab_d_x": 0.6025344842293399,
            "stab_A": 0.9999953840650834,
            "elapsed_sec": 5.566453456878662
          },
          {
            "seed": 43,
            "sigma_rel": 0.01,
            "K": 2,
            "R_Fisher": 0.9969780338151033,
            "rho_GM": 0.9555339561614697,
            "rho_AT": 0.11626272873343961,
            "NMI_AT": 0.007608479013920199,
            "tri_viol_rate": 0.005339135865897025,
            "tri_viol_ci95_low": 0.00490454043616988,
            "tri_viol_ci95_high": 0.005812016237003321,
            "stab_C_GM": 0.2787507815558439,
            "stab_d_x": 0.3429891195924461,
            "stab_A": 0.999995429375454,
            "elapsed_sec": 5.290801286697388
          },
          {
            "seed": 44,
            "sigma_rel": 0.01,
            "K": 15,
            "R_Fisher": 0.9955143796127339,
            "rho_GM": 0.9982772870689952,
            "rho_AT": 0.29854089395549077,
            "NMI_AT": 0.03555230000249052,
            "tri_viol_rate": 6.0447919080385656e-05,
            "tri_viol_ci95_low": 2.7703730415669234e-05,
            "tri_viol_ci95_high": 0.00013188871872896616,
            "stab_C_GM": 0.6598599964963091,
            "stab_d_x": 0.6612739744436237,
            "stab_A": 0.9999954662583853,
            "elapsed_sec": 5.502018213272095
          }
        ],
        "aggregate": {
          "R_Fisher_mean": 0.9959679271213875,
          "R_Fisher_std": 0.0008762930450975048,
          "rho_GM_mean": 0.9841296401646721,
          "rho_GM_std": 0.02476504424133937,
          "rho_AT_mean": 0.22337185639432544,
          "rho_AT_std": 0.09524420925107753,
          "NMI_AT_mean": 0.025454459958223114,
          "NMI_AT_std": 0.015499662848443452,
          "tri_viol_rate_mean": 0.0018032198854294607,
          "tri_viol_rate_std": 0.0030622966383898123,
          "stab_C_GM_mean": 0.5129544413962047,
          "stab_C_GM_std": 0.2050043359213776,
          "stab_d_x_mean": 0.5355991927551366,
          "stab_d_x_std": 0.16937107822902117,
          "stab_A_mean": 0.9999954265663077,
          "stab_A_std": 4.116859481411713e-08,
          "K_mean": 11.0,
          "K_std": 7.810249675906654
        }
      },
      "sigma_0.05": {
        "by_seed": [
          {
            "seed": 42,
            "sigma_rel": 0.05,
            "K": 2,
            "R_Fisher": 0.9963310331768054,
            "rho_GM": 0.9625988269316377,
            "rho_AT": 0.08955409523895523,
            "NMI_AT": 0.008391102316324716,
            "tri_viol_rate": 0.0056324120628331335,
            "tri_viol_ci95_low": 0.0051855575508383735,
            "tri_viol_ci95_high": 0.00611753652791249,
            "stab_C_GM": 0.23803816221786264,
            "stab_d_x": 0.308752541757816,
            "stab_A": 0.9998858161238944,
            "elapsed_sec": 5.171689033508301
          },
          {
            "seed": 43,
            "sigma_rel": 0.05,
            "K": 14,
            "R_Fisher": 0.9951935818528738,
            "rho_GM": 0.9988569489453667,
            "rho_AT": 0.24396296033352421,
            "NMI_AT": 0.0286921632799849,
            "tri_viol_rate": 1.0073841256409481e-05,
            "tri_viol_ci95_low": 1.7782368157413152e-06,
            "tri_viol_ci95_high": 5.7066836982847286e-05,
            "stab_C_GM": 0.6210490602217034,
            "stab_d_x": 0.6203553979755093,
            "stab_A": 0.9998866950611452,
            "elapsed_sec": 5.420811653137207
          },
          {
            "seed": 44,
            "sigma_rel": 0.05,
            "K": 14,
            "R_Fisher": 0.9949862075555838,
            "rho_GM": 0.9986715132907387,
            "rho_AT": 0.2585354026415523,
            "NMI_AT": 0.02315766468941708,
            "tri_viol_rate": 3.0223959540192828e-05,
            "tri_viol_ci95_low": 1.027873974496114e-05,
            "tri_viol_ci95_high": 8.886812973172328e-05,
            "stab_C_GM": 0.6038640529538781,
            "stab_d_x": 0.6078334715320557,
            "stab_A": 0.9998877949241378,
            "elapsed_sec": 5.195672035217285
          }
        ],
        "aggregate": {
          "R_Fisher_mean": 0.995503607528421,
          "R_Fisher_std": 0.000724034479494869,
          "rho_GM_mean": 0.9867090963892476,
          "rho_GM_std": 0.02088031169749205,
          "rho_AT_mean": 0.19735081940467725,
          "rho_AT_std": 0.09363861022223029,
          "NMI_AT_mean": 0.02008031009524223,
          "NMI_AT_std": 0.010494562998823658,
          "tri_viol_rate_mean": 0.0018909032878765787,
          "tri_viol_rate_std": 0.003240257311020899,
          "stab_C_GM_mean": 0.48765042513114804,
          "stab_C_GM_std": 0.2163412639008498,
          "stab_d_x_mean": 0.512313803755127,
          "stab_d_x_std": 0.1764003690469984,
          "stab_A_mean": 0.9998867687030591,
          "stab_A_std": 9.914534530034034e-07,
          "K_mean": 10.0,
          "K_std": 6.928203230275509
        }
      },
      "sigma_0.10": {
        "by_seed": [
          {
            "seed": 42,
            "sigma_rel": 0.1,
            "K": 13,
            "R_Fisher": 0.9951178955206379,
            "rho_GM": 0.9984438288428964,
            "rho_AT": 0.2958443806648946,
            "NMI_AT": 0.02973987290528743,
            "tri_viol_rate": 1.0075871310971616e-05,
            "tri_viol_ci95_low": 1.778595161893729e-06,
            "tri_viol_ci95_high": 5.707833648552516e-05,
            "stab_C_GM": 0.6306407198987367,
            "stab_d_x": 0.6328250176424866,
            "stab_A": 0.9995428904781457,
            "elapsed_sec": 5.373637914657593
          },
          {
            "seed": 43,
            "sigma_rel": 0.1,
            "K": 14,
            "R_Fisher": 0.9951719882421038,
            "rho_GM": 0.9986951936779122,
            "rho_AT": 0.32925959641543084,
            "NMI_AT": 0.04027391320240763,
            "tri_viol_rate": 0.0,
            "tri_viol_ci95_low": 0.0,
            "tri_viol_ci95_high": 3.869817096423206e-05,
            "stab_C_GM": 0.6081615638814913,
            "stab_d_x": 0.6118308579232368,
            "stab_A": 0.9995462030447803,
            "elapsed_sec": 5.404996395111084
          },
          {
            "seed": 44,
            "sigma_rel": 0.1,
            "K": 16,
            "R_Fisher": 0.9958103928325818,
            "rho_GM": 0.9978624224421149,
            "rho_AT": 0.28911567820166223,
            "NMI_AT": 0.03663940066793259,
            "tri_viol_rate": 4.0298612720257106e-05,
            "tri_viol_ci95_low": 1.5671198138319912e-05,
            "tri_viol_ci95_high": 0.00010362419789434818,
            "stab_C_GM": 0.5907579189921889,
            "stab_d_x": 0.5949262423771605,
            "stab_A": 0.9995507841414578,
            "elapsed_sec": 5.505627393722534
          }
        ],
        "aggregate": {
          "R_Fisher_mean": 0.9953667588651078,
          "R_Fisher_std": 0.0003851490989881649,
          "rho_GM_mean": 0.9983338149876412,
          "rho_GM_std": 0.0004271466598885281,
          "rho_AT_mean": 0.3047398850939959,
          "rho_AT_std": 0.021499559104189936,
          "NMI_AT_mean": 0.03555106225854255,
          "NMI_AT_std": 0.005350687957202632,
          "tri_viol_rate_mean": 1.679149467707624e-05,
          "tri_viol_rate_std": 2.0971867935185094e-05,
          "stab_C_GM_mean": 0.609853400924139,
          "stab_C_GM_std": 0.019995154074724936,
          "stab_d_x_mean": 0.6131940393142946,
          "stab_d_x_std": 0.01898612623158334,
          "stab_A_mean": 0.9995466258881279,
          "stab_A_std": 3.963783229912193e-06,
          "K_mean": 14.333333333333334,
          "K_std": 1.5275252316519468
        }
      }
    }
  }
}
