# Supplementary material for: An Information-Geometric Justification for Composite Coherence in Event-Based Narrative Extraction
Source: Entropy (Basel). 2026 Jun 28;28(7):732. doi: 10.3390/e28070732 (PMC13409454; doi:10.3390/e28070732)
Supplement: Supplementary file 1 [file entropy-28-00732-s001.zip › supplementary/S8_roger_gap_profile.json]

{
  "corpus": "ROGER",
  "n_images": 501,
  "K_topics": 20,
  "trail_length": 13,
  "trail_bottleneck": 0.8755362290475767,
  "trail_reliability": 0.8929032449784251,
  "selection": "expert baselines nearest the extracted trail length (13): lengths 15 and 10; outcome-independent criterion. The two have distinct bottleneck balance.",
  "lengths": {
    "15": {
      "length": 15,
      "endpoints": [
        "TA-LTA-BRC-017",
        "TC-SAC-PIE-029"
      ],
      "bottleneck": 0.24265126887693275,
      "reliability": 0.6750615990021281,
      "bottleneck_edge_A": 0.8418211648360983,
      "bottleneck_edge_T": 0.06994316696593073,
      "bottleneck_balance": "theme-crossing",
      "perm_p_bottleneck": 0.052589482103579284,
      "perm_p_reliability": 0.02519496100779844,
      "R": 5000,
      "random_bottleneck_mean": 0.11237007256220909,
      "random_reliability_mean": 0.3598125231631273,
      "g_prime_0": 0.07473813141451725,
      "g_double_prime_0": -0.022855563937267592,
      "even_argmax": 0.0,
      "even_drop_rel_at_1": 0.5955457058687816,
      "predicted_peak": 3.270019134931583,
      "even_max_at_gm": true,
      "design_premise_holds": {
        "0.05": true,
        "0.1": true,
        "0.25": true,
        "0.5": true,
        "1.0": true,
        "2.0": true,
        "3.0": true
      },
      "even": {
        "0.0": 0.13028119631472368,
        "0.05": 0.13023116881826574,
        "0.1": 0.12977407592484808,
        "0.15": 0.12806706885903568,
        "0.25": 0.11929238524793184,
        "0.35": 0.10650392573720095,
        "0.5": 0.08777134231231223,
        "0.75": 0.06509349983232872,
        "1": 0.052692789294042246,
        "1.5": 0.04326423443494161,
        "2": 0.04049409204560982,
        "2.5": 0.04002033649859026,
        "3": 0.03937583618085561,
        "4": 0.036255606041441416,
        "5": 0.03587543103881415,
        "6": 0.036061017691345607,
        "8": 0.0364605027967559
      },
      "sweep": [
        {
          "p": -8,
          "gap_bottleneck": 0.04078378642127247
        },
        {
          "p": -6,
          "gap_bottleneck": 0.04200547513741612
        },
        {
          "p": -5,
          "gap_bottleneck": 0.04303030451859506
        },
        {
          "p": -4,
          "gap_bottleneck": 0.044655214270473954
        },
        {
          "p": -3,
          "gap_bottleneck": 0.0475974750788294
        },
        {
          "p": -2.5,
          "gap_bottleneck": 0.05013407826010029
        },
        {
          "p": -2,
          "gap_bottleneck": 0.05414253740608386
        },
        {
          "p": -1.5,
          "gap_bottleneck": 0.06096946091761316
        },
        {
          "p": -1,
          "gap_bottleneck": 0.07339711547327098
        },
        {
          "p": -0.75,
          "gap_bottleneck": 0.08313902884059118
        },
        {
          "p": -0.5,
          "gap_bottleneck": 0.09602396834973648
        },
        {
          "p": -0.35,
          "gap_bottleneck": 0.10530726270950322
        },
        {
          "p": -0.25,
          "gap_bottleneck": 0.11206079245675686
        },
        {
          "p": -0.15,
          "gap_bottleneck": 0.11917082696448493
        },
        {
          "p": -0.1,
          "gap_bottleneck": 0.12282923293121928
        },
        {
          "p": -0.05,
          "gap_bottleneck": 0.12653980717074165
        },
        {
          "p": 0.0,
          "gap_bottleneck": 0.13028119631472368
        },
        {
          "p": 0.05,
          "gap_bottleneck": 0.13392253046578986
        },
        {
          "p": 0.1,
          "gap_bottleneck": 0.13671891891847684
        },
        {
          "p": 0.15,
          "gap_bottleneck": 0.13696331075358645
        },
        {
          "p": 0.25,
          "gap_bottleneck": 0.1265239780391068
        },
        {
          "p": 0.35,
          "gap_bottleneck": 0.10770058876489869
        },
        {
          "p": 0.5,
          "gap_bottleneck": 0.07951871627488799
        },
        {
          "p": 0.75,
          "gap_bottleneck": 0.047047970824066254
        },
        {
          "p": 1,
          "gap_bottleneck": 0.031988463114813515
        },
        {
          "p": 1.5,
          "gap_bottleneck": 0.025559007952270063
        },
        {
          "p": 2,
          "gap_bottleneck": 0.026845646685135782
        },
        {
          "p": 2.5,
          "gap_bottleneck": 0.02990659473708024
        },
        {
          "p": 3,
          "gap_bottleneck": 0.031154197282881824
        },
        {
          "p": 4,
          "gap_bottleneck": 0.027855997812408884
        },
        {
          "p": 5,
          "gap_bottleneck": 0.028720557559033244
        },
        {
          "p": 6,
          "gap_bottleneck": 0.030116560245275092
        },
        {
          "p": 8,
          "gap_bottleneck": 0.03213721917223933
        }
      ]
    },
    "10": {
      "length": 10,
      "endpoints": [
        "TA-LTA-BRC-017",
        "TC-SAC-PIE-029"
      ],
      "bottleneck": 0.6291693371979042,
      "reliability": 0.760135030239847,
      "bottleneck_edge_A": 0.8380574943174997,
      "bottleneck_edge_T": 0.47234713316707133,
      "bottleneck_balance": "balanced",
      "perm_p_bottleneck": 0.021395720855828835,
      "perm_p_reliability": 0.006798640271945611,
      "R": 5000,
      "random_bottleneck_mean": 0.18045489548403942,
      "random_reliability_mean": 0.3992100656352563,
      "g_prime_0": -0.10318082852902469,
      "g_double_prime_0": -0.16407946909726862,
      "even_argmax": 0.0,
      "even_drop_rel_at_1": 0.22066972711179794,
      "predicted_peak": -0.6288466747040584,
      "even_max_at_gm": true,
      "design_premise_holds": {
        "0.05": true,
        "0.1": true,
        "0.25": true,
        "0.5": true,
        "1.0": true,
        "2.0": true,
        "3.0": true
      },
      "even": {
        "0.0": 0.4487144417138648,
        "0.05": 0.4484965662237236,
        "0.1": 0.4476479610548637,
        "0.15": 0.4456374315451523,
        "0.25": 0.43715935760021213,
        "0.35": 0.4248907685274851,
        "0.5": 0.40499034827103947,
        "0.75": 0.3745073332532196,
        "1": 0.3496967483097435,
        "1.5": 0.3142123606962594,
        "2": 0.29095972658377345,
        "2.5": 0.275654267088717,
        "3": 0.26536598305427195,
        "4": 0.2529730659337747,
        "5": 0.24593788936353647,
        "6": 0.24144440287892807,
        "8": 0.23605087485650686
      },
      "sweep": [
        {
          "p": -8,
          "gap_bottleneck": 0.43409869656851546
        },
        {
          "p": -6,
          "gap_bottleneck": 0.44486638939074
        },
        {
          "p": -5,
          "gap_bottleneck": 0.4523753609634244
        },
        {
          "p": -4,
          "gap_bottleneck": 0.46172458451308773
        },
        {
          "p": -3,
          "gap_bottleneck": 0.4729751813411604
        },
        {
          "p": -2.5,
          "gap_bottleneck": 0.4790875048985005
        },
        {
          "p": -2,
          "gap_bottleneck": 0.48507213468708094
        },
        {
          "p": -1.5,
          "gap_bottleneck": 0.4899783830595762
        },
        {
          "p": -1,
          "gap_bottleneck": 0.49136903906447094
        },
        {
          "p": -0.75,
          "gap_bottleneck": 0.4889633288740234
        },
        {
          "p": -0.5,
          "gap_bottleneck": 0.48255738206112037
        },
        {
          "p": -0.35,
          "gap_bottleneck": 0.4758623467551337
        },
        {
          "p": -0.25,
          "gap_bottleneck": 0.4698746996652652
        },
        {
          "p": -0.15,
          "gap_bottleneck": 0.46250663013380466
        },
        {
          "p": -0.1,
          "gap_bottleneck": 0.45827811956464415
        },
        {
          "p": -0.05,
          "gap_bottleneck": 0.45368127869718083
        },
        {
          "p": 0.0,
          "gap_bottleneck": 0.4487144417138648
        },
        {
          "p": 0.05,
          "gap_bottleneck": 0.4433118537502664
        },
        {
          "p": 0.1,
          "gap_bottleneck": 0.43701780254508327
        },
        {
          "p": 0.15,
          "gap_bottleneck": 0.4287682329564999
        },
        {
          "p": 0.25,
          "gap_bottleneck": 0.4044440155351591
        },
        {
          "p": 0.35,
          "gap_bottleneck": 0.37391919029983645
        },
        {
          "p": 0.5,
          "gap_bottleneck": 0.32742331448095857
        },
        {
          "p": 0.75,
          "gap_bottleneck": 0.26005133763241584
        },
        {
          "p": 1,
          "gap_bottleneck": 0.20802445755501608
        },
        {
          "p": 1.5,
          "gap_bottleneck": 0.13844633833294262
        },
        {
          "p": 2,
          "gap_bottleneck": 0.09684731848046602
        },
        {
          "p": 2.5,
          "gap_bottleneck": 0.07222102927893348
        },
        {
          "p": 3,
          "gap_bottleneck": 0.05775678476738355
        },
        {
          "p": 4,
          "gap_bottleneck": 0.04422154735446171
        },
        {
          "p": 5,
          "gap_bottleneck": 0.03950041776364854
        },
        {
          "p": 6,
          "gap_bottleneck": 0.03802241636711612
        },
        {
          "p": 8,
          "gap_bottleneck": 0.038003053144498256
        }
      ]
    }
  }
}
