# Supplementary material for: An Information-Geometric Justification for Composite Coherence in Event-Based Narrative Extraction
Source: Entropy (Basel). 2026 Jun 28;28(7):732. doi: 10.3390/e28070732 (PMC13409454; doi:10.3390/e28070732)
Supplement: Supplementary file 1 [file entropy-28-00732-s001.zip › supplementary/S9_lp_veto_sweep.json]

{
  "corpus": "cuba",
  "n": 418,
  "K_clusters": 11,
  "n_pairs": 30,
  "seed": 42,
  "metric": "fraction of storylines with a min-T edge at T==0 (veto boundary)",
  "graph": {
    "n_pairs_total": 87153,
    "edges_T_eq_0": 6203,
    "edges_T_lt_005": 11012
  },
  "maximin": {
    "GM": {
      "feasible": 30,
      "T_eq_0": 0,
      "T_lt_005": 0,
      "mean_len": 15.57
    },
    "dx": {
      "feasible": 30,
      "T_eq_0": 0,
      "T_lt_005": 0,
      "mean_len": 15.1
    },
    "AM": {
      "feasible": 30,
      "T_eq_0": 0,
      "T_lt_005": 0,
      "mean_len": 16.5
    }
  },
  "lp_sweep": [
    {
      "K_lp": 6,
      "GM": {
        "feasible": 30,
        "T_eq_0": 0,
        "T_lt_005": 0,
        "mean_len": 5.27
      },
      "dx": {
        "feasible": 30,
        "T_eq_0": 1,
        "T_lt_005": 4,
        "mean_len": 5.13
      },
      "AM": {
        "feasible": 30,
        "T_eq_0": 4,
        "T_lt_005": 6,
        "mean_len": 4.8
      }
    },
    {
      "K_lp": 8,
      "GM": {
        "feasible": 30,
        "T_eq_0": 0,
        "T_lt_005": 1,
        "mean_len": 6.43
      },
      "dx": {
        "feasible": 30,
        "T_eq_0": 5,
        "T_lt_005": 10,
        "mean_len": 7.03
      },
      "AM": {
        "feasible": 30,
        "T_eq_0": 5,
        "T_lt_005": 11,
        "mean_len": 6.87
      }
    },
    {
      "K_lp": 10,
      "GM": {
        "feasible": 30,
        "T_eq_0": 0,
        "T_lt_005": 2,
        "mean_len": 8.13
      },
      "dx": {
        "feasible": 30,
        "T_eq_0": 6,
        "T_lt_005": 9,
        "mean_len": 8.7
      },
      "AM": {
        "feasible": 30,
        "T_eq_0": 6,
        "T_lt_005": 13,
        "mean_len": 8.77
      }
    },
    {
      "K_lp": 12,
      "GM": {
        "feasible": 30,
        "T_eq_0": 0,
        "T_lt_005": 4,
        "mean_len": 10.37
      },
      "dx": {
        "feasible": 30,
        "T_eq_0": 11,
        "T_lt_005": 17,
        "mean_len": 11.0
      },
      "AM": {
        "feasible": 30,
        "T_eq_0": 8,
        "T_lt_005": 17,
        "mean_len": 10.1
      }
    },
    {
      "K_lp": 15,
      "GM": {
        "feasible": 30,
        "T_eq_0": 0,
        "T_lt_005": 6,
        "mean_len": 12.37
      },
      "dx": {
        "feasible": 30,
        "T_eq_0": 10,
        "T_lt_005": 13,
        "mean_len": 13.53
      },
      "AM": {
        "feasible": 30,
        "T_eq_0": 12,
        "T_lt_005": 17,
        "mean_len": 12.87
      }
    },
    {
      "K_lp": 20,
      "GM": {
        "feasible": 30,
        "T_eq_0": 0,
        "T_lt_005": 2,
        "mean_len": 16.67
      },
      "dx": {
        "feasible": 30,
        "T_eq_0": 14,
        "T_lt_005": 19,
        "mean_len": 17.4
      },
      "AM": {
        "feasible": 30,
        "T_eq_0": 14,
        "T_lt_005": 21,
        "mean_len": 19.0
      }
    },
    {
      "K_lp": 25,
      "GM": {
        "feasible": 30,
        "T_eq_0": 0,
        "T_lt_005": 4,
        "mean_len": 22.53
      },
      "dx": {
        "feasible": 30,
        "T_eq_0": 15,
        "T_lt_005": 18,
        "mean_len": 23.0
      },
      "AM": {
        "feasible": 30,
        "T_eq_0": 18,
        "T_lt_005": 24,
        "mean_len": 23.17
      }
    }
  ]
}
